# Supplementary material for: Identification of Circulating Genomic and Metabolic Biomarkers in Intrahepatic Cholangiocarcinoma
Source: Cancers (Basel). 2019 Nov 28;11(12):1895. doi: 10.3390/cancers11121895 (PMC6966597; doi:10.3390/cancers11121895)
Supplement: Supplementary file 1 [file cancers-11-01895-s001.zip]

Archive with 3 entries (3 files):
- ICC_ctDNA_Cancers_Supplementary Table 5. 50 cancer gene panel information.xlsx
- ICC_ctDNA_metabolomics-supplementary figures and tables.docx
- ICC_ctDNA_Cancers_Supplementary Table 4_Identified metabolite feature peak EIC intensities.xlsx
