# Supplementary material for: Identification of Circulating Genomic and Metabolic Biomarkers in Intrahepatic Cholangiocarcinoma
Source: Cancers (Basel). 2019 Nov 28;11(12):1895. doi: 10.3390/cancers11121895 (PMC6966597; doi:10.3390/cancers11121895)
Supplement: Supplementary file 1 [file cancers-11-01895-s001.zip › ICC_ctDNA_Cancers_Supplementary Table 5. 50 cancer gene panel information.xlsx]

## Sheet: cms_106003
Gene	Accession_number	COSMIC_id	CDS_mut_syntax	AA_mut_syntax	Strand	HG19_coordinates	Amplicon_id	Insert	Target_url
SMARCB1	NM_003073.2	1002	c.118C>T	p.R40*	+	22:24133967-24133967	CHP2_SMARCB1_1	CCTCCGTATGTTCCGAGGTTCTCTGTACAAGAGATACCCCTCACTCTGGAGGCGACTAGCCACTGTGGAAGAGAGGAAGAAAATAGTTGCATCGTCACATGGTAAAAAAAC	http://www.sanger.ac.uk/perl/genetics/CGP/cosmic?action=mut_summary&id=1002
RB1	NM_000321	1042	c.2107-2A>G	p.?	+	13:49037865-49037865	CHP2_RB1_9	TACATCAATTTATTTACTAGATTATGATGTGTTCCATGTATGGCATATGCAAAGTGAAGAATATAGACCTTAAATTCAAAATCATT	http://www.sanger.ac.uk/perl/genetics/CGP/cosmic?action=mut_summary&id=1042
SMARCB1	NM_003073.2	1057	c.1148delC	p.P383fs	+	22:24176357-24176357	CHP2_SMARCB1_4	CCTTGGGAAGGGCAGCGCCCAGGCTGGGAGCTGGCCCCGACTCATTGCCCTCCCCACTCCTCTTCCAGGCGGATGAGGCGTCTTGCCAACACGGCCCCGGCCTGGTAACCAGCCCATCAGCACACGGCTCCC	http://www.sanger.ac.uk/perl/genetics/CGP/cosmic?action=mut_summary&id=1057
SMARCB1	NM_003073.2	1060	c.1144delG	p.A382fs*4	+	22:24176353-24176353	CHP2_SMARCB1_4	CCTTGGGAAGGGCAGCGCCCAGGCTGGGAGCTGGCCCCGACTCATTGCCCTCCCCACTCCTCTTCCAGGCGGATGAGGCGTCTTGCCAACACGGCCCCGGCCTGGTAACCAGCCCATCAGCACACGGCTCCC	http://www.sanger.ac.uk/perl/genetics/CGP/cosmic?action=mut_summary&id=1060
TP53	NM_000546	10645	c.527G>T	p.C176F	-	17:7578403-7578403	CHP2_TP53_4	CCAGCCCCAGCTGCTCACCATCGCTATCTGAGCAGCGCTCATGGTGGGGGCAGCGCCTCACAACCTCCGTCATGTGCTGTGACTGCTTGTAGATGGCCATGGCGCGGACGCGGGTGCCGGGCGGGGGTGTG	http://www.sanger.ac.uk/perl/genetics/CGP/cosmic?action=mut_summary&id=10645
TP53	NM_000546	10646	c.725G>A	p.C242Y	-	17:7577556-7577556	CHP2_TP53_6	CCAGTGTGATGATGGTGAGGATGGGCCTCCGGTTCATGCCGCCCATGCAGGAACTGTTACACATGTAGTTGTAGTGGATGGTGGTACAGTCAGAGCCAACCTAG	http://www.sanger.ac.uk/perl/genetics/CGP/cosmic?action=mut_summary&id=10646
TP53	NM_000546	10647	c.404G>T	p.C135F	-	17:7578526-7578526	CHP2_TP53_3	GCCAGTTGGCAAAACATCTTGTTGAGGGCAGGGGAGTACTGTAGGAAGAGGAAGGAGACAGAGTTGAAAGTCAGGGCACAAGTGA	http://www.sanger.ac.uk/perl/genetics/CGP/cosmic?action=mut_summary&id=10647
TP53	NM_000546	10648	c.524G>A	p.R175H	-	17:7578406-7578406	CHP2_TP53_4	CCAGCCCCAGCTGCTCACCATCGCTATCTGAGCAGCGCTCATGGTGGGGGCAGCGCCTCACAACCTCCGTCATGTGCTGTGACTGCTTGTAGATGGCCATGGCGCGGACGCGGGTGCCGGGCGGGGGTGTG	http://www.sanger.ac.uk/perl/genetics/CGP/cosmic?action=mut_summary&id=10648
TP53	NM_000546	10650	c.529C>T	p.P177S	-	17:7578401-7578401	CHP2_TP53_4	CCAGCCCCAGCTGCTCACCATCGCTATCTGAGCAGCGCTCATGGTGGGGGCAGCGCCTCACAACCTCCGTCATGTGCTGTGACTGCTTGTAGATGGCCATGGCGCGGACGCGGGTGCCGGGCGGGGGTGTG	http://www.sanger.ac.uk/perl/genetics/CGP/cosmic?action=mut_summary&id=10650
TP53	NM_000546	10651	c.530C>G	p.P177R	-	17:7578400-7578400	CHP2_TP53_4	CCAGCCCCAGCTGCTCACCATCGCTATCTGAGCAGCGCTCATGGTGGGGGCAGCGCCTCACAACCTCCGTCATGTGCTGTGACTGCTTGTAGATGGCCATGGCGCGGACGCGGGTGCCGGGCGGGGGTGTG	http://www.sanger.ac.uk/perl/genetics/CGP/cosmic?action=mut_summary&id=10651
TP53	NM_000546	10654	c.637C>T	p.R213*	-	17:7578212-7578212	CHP2_TP53_5	GGCGGCTCATAGGGCACCACCACACTATGTCGAAAAGTGTTTCTGTCATCCAAATACTCCACACGCAAATTTCCTTCCACTCGGATAAGATGCTGAGGAGGGGCCAGACCTAAGAGCA	http://www.sanger.ac.uk/perl/genetics/CGP/cosmic?action=mut_summary&id=10654
TP53	NM_000546	10656	c.742C>T	p.R248W	-	17:7577539-7577539	CHP2_TP53_6	CCAGTGTGATGATGGTGAGGATGGGCCTCCGGTTCATGCCGCCCATGCAGGAACTGTTACACATGTAGTTGTAGTGGATGGTGGTACAGTCAGAGCCAACCTAG	http://www.sanger.ac.uk/perl/genetics/CGP/cosmic?action=mut_summary&id=10656
TP53	NM_000546	10659	c.817C>T	p.R273C	-	17:7577121-7577121	CHP2_TP53_7	TACCTCGCTTAGTGCTCCCTGGGGGCAGCTCGTGGTGAGGCTCCCCTTTCTTGCGGAGATTCTCTTCCTCTGTGCGCCGGTCTCTCCCAGGACAGGCACAAACACGCACCTCAAAGCTGTTCCGTCCCAGTAGATT	http://www.sanger.ac.uk/perl/genetics/CGP/cosmic?action=mut_summary&id=10659
TP53	NM_000546	10660	c.818G>A	p.R273H	-	17:7577120-7577120	CHP2_TP53_7	TACCTCGCTTAGTGCTCCCTGGGGGCAGCTCGTGGTGAGGCTCCCCTTTCTTGCGGAGATTCTCTTCCTCTGTGCGCCGGTCTCTCCCAGGACAGGCACAAACACGCACCTCAAAGCTGTTCCGTCCCAGTAGATT	http://www.sanger.ac.uk/perl/genetics/CGP/cosmic?action=mut_summary&id=10660
TP53	NM_000546	10662	c.743G>A	p.R248Q	-	17:7577538-7577538	CHP2_TP53_6	CCAGTGTGATGATGGTGAGGATGGGCCTCCGGTTCATGCCGCCCATGCAGGAACTGTTACACATGTAGTTGTAGTGGATGGTGGTACAGTCAGAGCCAACCTAG	http://www.sanger.ac.uk/perl/genetics/CGP/cosmic?action=mut_summary&id=10662
TP53	NM_000546	10663	c.916C>T	p.R306*	-	17:7577022-7577022	CHP2_TP53_7	TACCTCGCTTAGTGCTCCCTGGGGGCAGCTCGTGGTGAGGCTCCCCTTTCTTGCGGAGATTCTCTTCCTCTGTGCGCCGGTCTCTCCCAGGACAGGCACAAACACGCACCTCAAAGCTGTTCCGTCCCAGTAGATT	http://www.sanger.ac.uk/perl/genetics/CGP/cosmic?action=mut_summary&id=10663
TP53	NM_000546	10667	c.646G>A	p.V216M	-	17:7578203-7578203	CHP2_TP53_5	GGCGGCTCATAGGGCACCACCACACTATGTCGAAAAGTGTTTCTGTCATCCAAATACTCCACACGCAAATTTCCTTCCACTCGGATAAGATGCTGAGGAGGGGCCAGACCTAAGAGCA	http://www.sanger.ac.uk/perl/genetics/CGP/cosmic?action=mut_summary&id=10667
TP53	NM_000546	10668	c.745A>G	p.R249G	-	17:7577536-7577536	CHP2_TP53_6	CCAGTGTGATGATGGTGAGGATGGGCCTCCGGTTCATGCCGCCCATGCAGGAACTGTTACACATGTAGTTGTAGTGGATGGTGGTACAGTCAGAGCCAACCTAG	http://www.sanger.ac.uk/perl/genetics/CGP/cosmic?action=mut_summary&id=10668
TP53	NM_000546	10670	c.469G>T	p.V157F	-	17:7578461-7578461	CHP2_TP53_4	CCAGCCCCAGCTGCTCACCATCGCTATCTGAGCAGCGCTCATGGTGGGGGCAGCGCCTCACAACCTCCGTCATGTGCTGTGACTGCTTGTAGATGGCCATGGCGCGGACGCGGGTGCCGGGCGGGGGTGTG	http://www.sanger.ac.uk/perl/genetics/CGP/cosmic?action=mut_summary&id=10670
TP53	NM_000546	10672	c.577C>T	p.H193Y	-	17:7578272-7578272	CHP2_TP53_5	GGCGGCTCATAGGGCACCACCACACTATGTCGAAAAGTGTTTCTGTCATCCAAATACTCCACACGCAAATTTCCTTCCACTCGGATAAGATGCTGAGGAGGGGCCAGACCTAAGAGCA	http://www.sanger.ac.uk/perl/genetics/CGP/cosmic?action=mut_summary&id=10672
TP53	NM_000546	10684	c.403T>C	p.C135R	-	17:7578527-7578527	CHP2_TP53_3	GCCAGTTGGCAAAACATCTTGTTGAGGGCAGGGGAGTACTGTAGGAAGAGGAAGGAGACAGAGTTGAAAGTCAGGGCACAAGTGA	http://www.sanger.ac.uk/perl/genetics/CGP/cosmic?action=mut_summary&id=10684
TP53	NM_000546	10687	c.527G>A	p.C176Y	-	17:7578403-7578403	CHP2_TP53_4	CCAGCCCCAGCTGCTCACCATCGCTATCTGAGCAGCGCTCATGGTGGGGGCAGCGCCTCACAACCTCCGTCATGTGCTGTGACTGCTTGTAGATGGCCATGGCGCGGACGCGGGTGCCGGGCGGGGGTGTG	http://www.sanger.ac.uk/perl/genetics/CGP/cosmic?action=mut_summary&id=10687
TP53	NM_000546	10690	c.473G>A	p.R158H	-	17:7578457-7578457	CHP2_TP53_4	CCAGCCCCAGCTGCTCACCATCGCTATCTGAGCAGCGCTCATGGTGGGGGCAGCGCCTCACAACCTCCGTCATGTGCTGTGACTGCTTGTAGATGGCCATGGCGCGGACGCGGGTGCCGGGCGGGGGTGTG	http://www.sanger.ac.uk/perl/genetics/CGP/cosmic?action=mut_summary&id=10690
TP53	NM_000546	10701	c.824G>T	p.C275F	-	17:7577114-7577114	CHP2_TP53_7	TACCTCGCTTAGTGCTCCCTGGGGGCAGCTCGTGGTGAGGCTCCCCTTTCTTGCGGAGATTCTCTTCCTCTGTGCGCCGGTCTCTCCCAGGACAGGCACAAACACGCACCTCAAAGCTGTTCCGTCCCAGTAGATT	http://www.sanger.ac.uk/perl/genetics/CGP/cosmic?action=mut_summary&id=10701
TP53	NM_000546	10704	c.844C>T	p.R282W	-	17:7577094-7577094	CHP2_TP53_7	TACCTCGCTTAGTGCTCCCTGGGGGCAGCTCGTGGTGAGGCTCCCCTTTCTTGCGGAGATTCTCTTCCTCTGTGCGCCGGTCTCTCCCAGGACAGGCACAAACACGCACCTCAAAGCTGTTCCGTCCCAGTAGATT	http://www.sanger.ac.uk/perl/genetics/CGP/cosmic?action=mut_summary&id=10704
TP53	NM_000546	10705	c.586C>T	p.R196*	-	17:7578263-7578263	CHP2_TP53_5	GGCGGCTCATAGGGCACCACCACACTATGTCGAAAAGTGTTTCTGTCATCCAAATACTCCACACGCAAATTTCCTTCCACTCGGATAAGATGCTGAGGAGGGGCCAGACCTAAGAGCA	http://www.sanger.ac.uk/perl/genetics/CGP/cosmic?action=mut_summary&id=10705
TP53	NM_000546	10706	c.548C>G	p.S183*	-	17:7578382-7578382	CHP2_TP53_4	CCAGCCCCAGCTGCTCACCATCGCTATCTGAGCAGCGCTCATGGTGGGGGCAGCGCCTCACAACCTCCGTCATGTGCTGTGACTGCTTGTAGATGGCCATGGCGCGGACGCGGGTGCCGGGCGGGGGTGTG	http://www.sanger.ac.uk/perl/genetics/CGP/cosmic?action=mut_summary&id=10706
TP53	NM_000546	10709	c.722C>G	p.S241C	-	17:7577559-7577559	CHP2_TP53_6	CCAGTGTGATGATGGTGAGGATGGGCCTCCGGTTCATGCCGCCCATGCAGGAACTGTTACACATGTAGTTGTAGTGGATGGTGGTACAGTCAGAGCCAACCTAG	http://www.sanger.ac.uk/perl/genetics/CGP/cosmic?action=mut_summary&id=10709
TP53	NM_000546	10710	c.892G>T	p.E298*	-	17:7577046-7577046	CHP2_TP53_7	TACCTCGCTTAGTGCTCCCTGGGGGCAGCTCGTGGTGAGGCTCCCCTTTCTTGCGGAGATTCTCTTCCTCTGTGCGCCGGTCTCTCCCAGGACAGGCACAAACACGCACCTCAAAGCTGTTCCGTCCCAGTAGATT	http://www.sanger.ac.uk/perl/genetics/CGP/cosmic?action=mut_summary&id=10710
TP53	NM_000546	10714	c.473G>T	p.R158L	-	17:7578457-7578457	CHP2_TP53_4	CCAGCCCCAGCTGCTCACCATCGCTATCTGAGCAGCGCTCATGGTGGGGGCAGCGCCTCACAACCTCCGTCATGTGCTGTGACTGCTTGTAGATGGCCATGGCGCGGACGCGGGTGCCGGGCGGGGGTGTG	http://www.sanger.ac.uk/perl/genetics/CGP/cosmic?action=mut_summary&id=10714
TP53	NM_000546	10715	c.695T>A	p.I232N	-	17:7577586-7577586	CHP2_TP53_6	CCAGTGTGATGATGGTGAGGATGGGCCTCCGGTTCATGCCGCCCATGCAGGAACTGTTACACATGTAGTTGTAGTGGATGGTGGTACAGTCAGAGCCAACCTAG	http://www.sanger.ac.uk/perl/genetics/CGP/cosmic?action=mut_summary&id=10715
TP53	NM_000546	10716	c.329G>T	p.R110L	-	17:7579358-7579358	CHP2_TP53_2	GCCCAGACGGAAACCGTAGCTGCCCTGGTAGGTTTTCTGGGAAGGGACAGAAGATGACAGGGGCCAGGAGGGGGCTGGTGCAGGGGCCGCCGGTGTAGGAGCTGCTGGTGCAGGGGCCACGGGGGGAGCAGCCTC	http://www.sanger.ac.uk/perl/genetics/CGP/cosmic?action=mut_summary&id=10716
TP53	NM_000546	10718	c.524G>T	p.R175L	-	17:7578406-7578406	CHP2_TP53_4	CCAGCCCCAGCTGCTCACCATCGCTATCTGAGCAGCGCTCATGGTGGGGGCAGCGCCTCACAACCTCCGTCATGTGCTGTGACTGCTTGTAGATGGCCATGGCGCGGACGCGGGTGCCGGGCGGGGGTGTG	http://www.sanger.ac.uk/perl/genetics/CGP/cosmic?action=mut_summary&id=10718
TP53	NM_000546	10719	c.811G>A	p.E271K	-	17:7577127-7577127	CHP2_TP53_7	TACCTCGCTTAGTGCTCCCTGGGGGCAGCTCGTGGTGAGGCTCCCCTTTCTTGCGGAGATTCTCTTCCTCTGTGCGCCGGTCTCTCCCAGGACAGGCACAAACACGCACCTCAAAGCTGTTCCGTCCCAGTAGATT	http://www.sanger.ac.uk/perl/genetics/CGP/cosmic?action=mut_summary&id=10719
TP53	NM_000546	10722	c.853G>A	p.E285K	-	17:7577085-7577085	CHP2_TP53_7	TACCTCGCTTAGTGCTCCCTGGGGGCAGCTCGTGGTGAGGCTCCCCTTTCTTGCGGAGATTCTCTTCCTCTGTGCGCCGGTCTCTCCCAGGACAGGCACAAACACGCACCTCAAAGCTGTTCCGTCCCAGTAGATT	http://www.sanger.ac.uk/perl/genetics/CGP/cosmic?action=mut_summary&id=10722
TP53	NM_000546	10724	c.839G>C	p.R280T	-	17:7577099-7577099	CHP2_TP53_7	TACCTCGCTTAGTGCTCCCTGGGGGCAGCTCGTGGTGAGGCTCCCCTTTCTTGCGGAGATTCTCTTCCTCTGTGCGCCGGTCTCTCCCAGGACAGGCACAAACACGCACCTCAAAGCTGTTCCGTCCCAGTAGATT	http://www.sanger.ac.uk/perl/genetics/CGP/cosmic?action=mut_summary&id=10724
TP53	NM_000546	10725	c.701A>G	p.Y234C	-	17:7577580-7577580	CHP2_TP53_6	CCAGTGTGATGATGGTGAGGATGGGCCTCCGGTTCATGCCGCCCATGCAGGAACTGTTACACATGTAGTTGTAGTGGATGGTGGTACAGTCAGAGCCAACCTAG	http://www.sanger.ac.uk/perl/genetics/CGP/cosmic?action=mut_summary&id=10725
TP53	NM_000546	10726	c.856G>A	p.E286K	-	17:7577082-7577082	CHP2_TP53_7	TACCTCGCTTAGTGCTCCCTGGGGGCAGCTCGTGGTGAGGCTCCCCTTTCTTGCGGAGATTCTCTTCCTCTGTGCGCCGGTCTCTCCCAGGACAGGCACAAACACGCACCTCAAAGCTGTTCCGTCCCAGTAGATT	http://www.sanger.ac.uk/perl/genetics/CGP/cosmic?action=mut_summary&id=10726
TP53	NM_000546	10728	c.839G>A	p.R280K	-	17:7577099-7577099	CHP2_TP53_7	TACCTCGCTTAGTGCTCCCTGGGGGCAGCTCGTGGTGAGGCTCCCCTTTCTTGCGGAGATTCTCTTCCTCTGTGCGCCGGTCTCTCCCAGGACAGGCACAAACACGCACCTCAAAGCTGTTCCGTCCCAGTAGATT	http://www.sanger.ac.uk/perl/genetics/CGP/cosmic?action=mut_summary&id=10728
TP53	NM_000546	10731	c.707A>G	p.Y236C	-	17:7577574-7577574	CHP2_TP53_6	CCAGTGTGATGATGGTGAGGATGGGCCTCCGGTTCATGCCGCCCATGCAGGAACTGTTACACATGTAGTTGTAGTGGATGGTGGTACAGTCAGAGCCAACCTAG	http://www.sanger.ac.uk/perl/genetics/CGP/cosmic?action=mut_summary&id=10731
TP53	NM_000546	10733	c.574C>T	p.Q192*	-	17:7578275-7578275	CHP2_TP53_5	GGCGGCTCATAGGGCACCACCACACTATGTCGAAAAGTGTTTCTGTCATCCAAATACTCCACACGCAAATTTCCTTCCACTCGGATAAGATGCTGAGGAGGGGCCAGACCTAAGAGCA	http://www.sanger.ac.uk/perl/genetics/CGP/cosmic?action=mut_summary&id=10733
TP53	NM_000546	10735	c.638G>A	p.R213Q	-	17:7578211-7578211	CHP2_TP53_5	GGCGGCTCATAGGGCACCACCACACTATGTCGAAAAGTGTTTCTGTCATCCAAATACTCCACACGCAAATTTCCTTCCACTCGGATAAGATGCTGAGGAGGGGCCAGACCTAAGAGCA	http://www.sanger.ac.uk/perl/genetics/CGP/cosmic?action=mut_summary&id=10735
TP53	NM_000546	10738	c.542G>A	p.R181H	-	17:7578388-7578388	CHP2_TP53_4	CCAGCCCCAGCTGCTCACCATCGCTATCTGAGCAGCGCTCATGGTGGGGGCAGCGCCTCACAACCTCCGTCATGTGCTGTGACTGCTTGTAGATGGCCATGGCGCGGACGCGGGTGCCGGGCGGGGGTGTG	http://www.sanger.ac.uk/perl/genetics/CGP/cosmic?action=mut_summary&id=10738
TP53	NM_000546	10739	c.481G>A	p.A161T	-	17:7578449-7578449	CHP2_TP53_4	CCAGCCCCAGCTGCTCACCATCGCTATCTGAGCAGCGCTCATGGTGGGGGCAGCGCCTCACAACCTCCGTCATGTGCTGTGACTGCTTGTAGATGGCCATGGCGCGGACGCGGGTGCCGGGCGGGGGTGTG	http://www.sanger.ac.uk/perl/genetics/CGP/cosmic?action=mut_summary&id=10739
TP53	NM_000546	10742	c.578A>G	p.H193R	-	17:7578271-7578271	CHP2_TP53_5	GGCGGCTCATAGGGCACCACCACACTATGTCGAAAAGTGTTTCTGTCATCCAAATACTCCACACGCAAATTTCCTTCCACTCGGATAAGATGCTGAGGAGGGGCCAGACCTAAGAGCA	http://www.sanger.ac.uk/perl/genetics/CGP/cosmic?action=mut_summary&id=10742
TP53	NM_000546	10743	c.848G>C	p.R283P	-	17:7577090-7577090	CHP2_TP53_7	TACCTCGCTTAGTGCTCCCTGGGGGCAGCTCGTGGTGAGGCTCCCCTTTCTTGCGGAGATTCTCTTCCTCTGTGCGCCGGTCTCTCCCAGGACAGGCACAAACACGCACCTCAAAGCTGTTCCGTCCCAGTAGATT	http://www.sanger.ac.uk/perl/genetics/CGP/cosmic?action=mut_summary&id=10743
TP53	NM_000546	10749	c.830G>T	p.C277F	-	17:7577108-7577108	CHP2_TP53_7	TACCTCGCTTAGTGCTCCCTGGGGGCAGCTCGTGGTGAGGCTCCCCTTTCTTGCGGAGATTCTCTTCCTCTGTGCGCCGGTCTCTCCCAGGACAGGCACAAACACGCACCTCAAAGCTGTTCCGTCCCAGTAGATT	http://www.sanger.ac.uk/perl/genetics/CGP/cosmic?action=mut_summary&id=10749
TP53	NM_000546	10750	c.490A>T	p.K164*	-	17:7578440-7578440	CHP2_TP53_4	CCAGCCCCAGCTGCTCACCATCGCTATCTGAGCAGCGCTCATGGTGGGGGCAGCGCCTCACAACCTCCGTCATGTGCTGTGACTGCTTGTAGATGGCCATGGCGCGGACGCGGGTGCCGGGCGGGGGTGTG	http://www.sanger.ac.uk/perl/genetics/CGP/cosmic?action=mut_summary&id=10750
TP53	NM_000546	10756	c.827C>T	p.A276V	-	17:7577111-7577111	CHP2_TP53_7	TACCTCGCTTAGTGCTCCCTGGGGGCAGCTCGTGGTGAGGCTCCCCTTTCTTGCGGAGATTCTCTTCCTCTGTGCGCCGGTCTCTCCCAGGACAGGCACAAACACGCACCTCAAAGCTGTTCCGTCCCAGTAGATT	http://www.sanger.ac.uk/perl/genetics/CGP/cosmic?action=mut_summary&id=10756
TP53	NM_000546	10757	c.738G>C	p.M246I	-	17:7577543-7577543	CHP2_TP53_6	CCAGTGTGATGATGGTGAGGATGGGCCTCCGGTTCATGCCGCCCATGCAGGAACTGTTACACATGTAGTTGTAGTGGATGGTGGTACAGTCAGAGCCAACCTAG	http://www.sanger.ac.uk/perl/genetics/CGP/cosmic?action=mut_summary&id=10757
TP53	NM_000546	10758	c.659A>G	p.Y220C	-	17:7578190-7578190	CHP2_TP53_5	GGCGGCTCATAGGGCACCACCACACTATGTCGAAAAGTGTTTCTGTCATCCAAATACTCCACACGCAAATTTCCTTCCACTCGGATAAGATGCTGAGGAGGGGCCAGACCTAAGAGCA	http://www.sanger.ac.uk/perl/genetics/CGP/cosmic?action=mut_summary&id=10758
TP53	NM_000546	10760	c.467G>C	p.R156P	-	17:7578463-7578463	CHP2_TP53_4	CCAGCCCCAGCTGCTCACCATCGCTATCTGAGCAGCGCTCATGGTGGGGGCAGCGCCTCACAACCTCCGTCATGTGCTGTGACTGCTTGTAGATGGCCATGGCGCGGACGCGGGTGCCGGGCGGGGGTGTG	http://www.sanger.ac.uk/perl/genetics/CGP/cosmic?action=mut_summary&id=10760
TP53	NM_000546	10762	c.490A>G	p.K164E	-	17:7578440-7578440	CHP2_TP53_4	CCAGCCCCAGCTGCTCACCATCGCTATCTGAGCAGCGCTCATGGTGGGGGCAGCGCCTCACAACCTCCGTCATGTGCTGTGACTGCTTGTAGATGGCCATGGCGCGGACGCGGGTGCCGGGCGGGGGTGTG	http://www.sanger.ac.uk/perl/genetics/CGP/cosmic?action=mut_summary&id=10762
TP53	NM_000546	10768	c.535C>T	p.H179Y	-	17:7578395-7578395	CHP2_TP53_4	CCAGCCCCAGCTGCTCACCATCGCTATCTGAGCAGCGCTCATGGTGGGGGCAGCGCCTCACAACCTCCGTCATGTGCTGTGACTGCTTGTAGATGGCCATGGCGCGGACGCGGGTGCCGGGCGGGGGTGTG	http://www.sanger.ac.uk/perl/genetics/CGP/cosmic?action=mut_summary&id=10768
TP53	NM_000546	10769	c.820G>T	p.V274F	-	17:7577118-7577118	CHP2_TP53_7	TACCTCGCTTAGTGCTCCCTGGGGGCAGCTCGTGGTGAGGCTCCCCTTTCTTGCGGAGATTCTCTTCCTCTGTGCGCCGGTCTCTCCCAGGACAGGCACAAACACGCACCTCAAAGCTGTTCCGTCCCAGTAGATT	http://www.sanger.ac.uk/perl/genetics/CGP/cosmic?action=mut_summary&id=10769
TP53	NM_000546	10770	c.1045G>T	p.E349*	-	17:7573982-7573982	CHP2_TP53_8	CACCTGGAGTGAGCCCTGCTCCCCCCTGGCTCCTTCCCAGCCTGGGCATCCTTGAGTTCCAAGGCCTCATTCAGCTCTCGGAACATCTCGAAGCGCTCACGCCCACGGATCT	http://www.sanger.ac.uk/perl/genetics/CGP/cosmic?action=mut_summary&id=10770
TP53	NM_000546	10771	c.749C>T	p.P250L	-	17:7577532-7577532	CHP2_TP53_6	CCAGTGTGATGATGGTGAGGATGGGCCTCCGGTTCATGCCGCCCATGCAGGAACTGTTACACATGTAGTTGTAGTGGATGGTGGTACAGTCAGAGCCAACCTAG	http://www.sanger.ac.uk/perl/genetics/CGP/cosmic?action=mut_summary&id=10771
TP53	NM_000546	10777	c.715A>G	p.N239D	-	17:7577566-7577566	CHP2_TP53_6	CCAGTGTGATGATGGTGAGGATGGGCCTCCGGTTCATGCCGCCCATGCAGGAACTGTTACACATGTAGTTGTAGTGGATGGTGGTACAGTCAGAGCCAACCTAG	http://www.sanger.ac.uk/perl/genetics/CGP/cosmic?action=mut_summary&id=10777
TP53	NM_000546	10779	c.818G>T	p.R273L	-	17:7577120-7577120	CHP2_TP53_7	TACCTCGCTTAGTGCTCCCTGGGGGCAGCTCGTGGTGAGGCTCCCCTTTCTTGCGGAGATTCTCTTCCTCTGTGCGCCGGTCTCTCCCAGGACAGGCACAAACACGCACCTCAAAGCTGTTCCGTCCCAGTAGATT	http://www.sanger.ac.uk/perl/genetics/CGP/cosmic?action=mut_summary&id=10779
TP53	NM_000546	10785	c.747G>C	p.R249S	-	17:7577534-7577534	CHP2_TP53_6	CCAGTGTGATGATGGTGAGGATGGGCCTCCGGTTCATGCCGCCCATGCAGGAACTGTTACACATGTAGTTGTAGTGGATGGTGGTACAGTCAGAGCCAACCTAG	http://www.sanger.ac.uk/perl/genetics/CGP/cosmic?action=mut_summary&id=10785
TP53	NM_000546	10788	c.764T>G	p.I255S	-	17:7577517-7577517	CHP2_TP53_6	CCAGTGTGATGATGGTGAGGATGGGCCTCCGGTTCATGCCGCCCATGCAGGAACTGTTACACATGTAGTTGTAGTGGATGGTGGTACAGTCAGAGCCAACCTAG	http://www.sanger.ac.uk/perl/genetics/CGP/cosmic?action=mut_summary&id=10788
TP53	NM_000546	10790	c.455C>T	p.P152L	-	17:7578475-7578475	CHP2_TP53_4	CCAGCCCCAGCTGCTCACCATCGCTATCTGAGCAGCGCTCATGGTGGGGGCAGCGCCTCACAACCTCCGTCATGTGCTGTGACTGCTTGTAGATGGCCATGGCGCGGACGCGGGTGCCGGGCGGGGGTGTG	http://www.sanger.ac.uk/perl/genetics/CGP/cosmic?action=mut_summary&id=10790
TP53	NM_000546	10794	c.796G>A	p.G266R	-	17:7577142-7577142	CHP2_TP53_7	TACCTCGCTTAGTGCTCCCTGGGGGCAGCTCGTGGTGAGGCTCCCCTTTCTTGCGGAGATTCTCTTCCTCTGTGCGCCGGTCTCTCCCAGGACAGGCACAAACACGCACCTCAAAGCTGTTCCGTCCCAGTAGATT	http://www.sanger.ac.uk/perl/genetics/CGP/cosmic?action=mut_summary&id=10794
ERBB4	NM_005235	108015	c.2806G>A	p.G936R	-	2:212288940-212288940	CHP2_ERBB4_8	AATAGTGCAGATGGGAGGCTGAGGCAAACGTTCTCCTTTCTCTAATAAATCAGGGATTTCTCGCGTTGGAATTCCATCATAGGGTT	http://www.sanger.ac.uk/perl/genetics/CGP/cosmic?action=mut_summary&id=108015
TP53	NM_000546	10801	c.404G>A	p.C135Y	-	17:7578526-7578526	CHP2_TP53_3	GCCAGTTGGCAAAACATCTTGTTGAGGGCAGGGGAGTACTGTAGGAAGAGGAAGGAGACAGAGTTGAAAGTCAGGGCACAAGTGA	http://www.sanger.ac.uk/perl/genetics/CGP/cosmic?action=mut_summary&id=10801
TP53	NM_000546	10804	c.610G>T	p.E204*	-	17:7578239-7578239	CHP2_TP53_5	GGCGGCTCATAGGGCACCACCACACTATGTCGAAAAGTGTTTCTGTCATCCAAATACTCCACACGCAAATTTCCTTCCACTCGGATAAGATGCTGAGGAGGGGCCAGACCTAAGAGCA	http://www.sanger.ac.uk/perl/genetics/CGP/cosmic?action=mut_summary&id=10804
TP53	NM_000546	10808	c.488A>G	p.Y163C	-	17:7578442-7578442	CHP2_TP53_4	CCAGCCCCAGCTGCTCACCATCGCTATCTGAGCAGCGCTCATGGTGGGGGCAGCGCCTCACAACCTCCGTCATGTGCTGTGACTGCTTGTAGATGGCCATGGCGCGGACGCGGGTGCCGGGCGGGGGTGTG	http://www.sanger.ac.uk/perl/genetics/CGP/cosmic?action=mut_summary&id=10808
TP53	NM_000546	10810	c.725G>T	p.C242F	-	17:7577556-7577556	CHP2_TP53_6	CCAGTGTGATGATGGTGAGGATGGGCCTCCGGTTCATGCCGCCCATGCAGGAACTGTTACACATGTAGTTGTAGTGGATGGTGGTACAGTCAGAGCCAACCTAG	http://www.sanger.ac.uk/perl/genetics/CGP/cosmic?action=mut_summary&id=10810
TP53	NM_000546	10812	c.722C>T	p.S241F	-	17:7577559-7577559	CHP2_TP53_6	CCAGTGTGATGATGGTGAGGATGGGCCTCCGGTTCATGCCGCCCATGCAGGAACTGTTACACATGTAGTTGTAGTGGATGGTGGTACAGTCAGAGCCAACCTAG	http://www.sanger.ac.uk/perl/genetics/CGP/cosmic?action=mut_summary&id=10812
TP53	NM_000546	10813	c.394A>G	p.K132E	-	17:7578536-7578536	CHP2_TP53_3	GCCAGTTGGCAAAACATCTTGTTGAGGGCAGGGGAGTACTGTAGGAAGAGGAAGGAGACAGAGTTGAAAGTCAGGGCACAAGTGA	http://www.sanger.ac.uk/perl/genetics/CGP/cosmic?action=mut_summary&id=10813
TP53	NM_000546	10814	c.832C>G	p.P278A	-	17:7577106-7577106	CHP2_TP53_7	TACCTCGCTTAGTGCTCCCTGGGGGCAGCTCGTGGTGAGGCTCCCCTTTCTTGCGGAGATTCTCTTCCTCTGTGCGCCGGTCTCTCCCAGGACAGGCACAAACACGCACCTCAAAGCTGTTCCGTCCCAGTAGATT	http://www.sanger.ac.uk/perl/genetics/CGP/cosmic?action=mut_summary&id=10814
TP53	NM_000546	10817	c.747G>T	p.R249S	-	17:7577534-7577534	CHP2_TP53_6	CCAGTGTGATGATGGTGAGGATGGGCCTCCGGTTCATGCCGCCCATGCAGGAACTGTTACACATGTAGTTGTAGTGGATGGTGGTACAGTCAGAGCCAACCTAG	http://www.sanger.ac.uk/perl/genetics/CGP/cosmic?action=mut_summary&id=10817
TP53	NM_000546	10834	c.711G>A	p.M237I	-	17:7577570-7577570	CHP2_TP53_6	CCAGTGTGATGATGGTGAGGATGGGCCTCCGGTTCATGCCGCCCATGCAGGAACTGTTACACATGTAGTTGTAGTGGATGGTGGTACAGTCAGAGCCAACCTAG	http://www.sanger.ac.uk/perl/genetics/CGP/cosmic?action=mut_summary&id=10834
TP53	NM_000546	10856	c.880G>T	p.E294*	-	17:7577058-7577058	CHP2_TP53_7	TACCTCGCTTAGTGCTCCCTGGGGGCAGCTCGTGGTGAGGCTCCCCTTTCTTGCGGAGATTCTCTTCCTCTGTGCGCCGGTCTCTCCCAGGACAGGCACAAACACGCACCTCAAAGCTGTTCCGTCCCAGTAGATT	http://www.sanger.ac.uk/perl/genetics/CGP/cosmic?action=mut_summary&id=10856
FBXW7_ENST00000534231	ENST00000534231	108571	c.796C>T	p.R266C	-	4:153247289-153247289	CHP2_FBXW7_4	TTGAACACAGCGGACTGCTGCAACATGACCCATCAAAACATGTAAACACTGGCCTGTCTCAATATCCCAAACCCTAAGAGTGGCATCTCGAG	http://www.sanger.ac.uk/perl/genetics/CGP/cosmic?action=mut_summary&id=108571
FBXW7_ENST00000281708	ENST00000281708	108572	c.1513C>T	p.R505C	-	4:153247289-153247289	CHP2_FBXW7_4	TTGAACACAGCGGACTGCTGCAACATGACCCATCAAAACATGTAAACACTGGCCTGTCTCAATATCCCAAACCCTAAGAGTGGCATCTCGAG	http://www.sanger.ac.uk/perl/genetics/CGP/cosmic?action=mut_summary&id=108572
TP53	NM_000546	10859	c.814G>T	p.V272L	-	17:7577124-7577124	CHP2_TP53_7	TACCTCGCTTAGTGCTCCCTGGGGGCAGCTCGTGGTGAGGCTCCCCTTTCTTGCGGAGATTCTCTTCCTCTGTGCGCCGGTCTCTCCCAGGACAGGCACAAACACGCACCTCAAAGCTGTTCCGTCCCAGTAGATT	http://www.sanger.ac.uk/perl/genetics/CGP/cosmic?action=mut_summary&id=10859
TP53	NM_000546	10862	c.378C>G	p.Y126*	-	17:7578552-7578552	CHP2_TP53_3	GCCAGTTGGCAAAACATCTTGTTGAGGGCAGGGGAGTACTGTAGGAAGAGGAAGGAGACAGAGTTGAAAGTCAGGGCACAAGTGA	http://www.sanger.ac.uk/perl/genetics/CGP/cosmic?action=mut_summary&id=10862
TP53	NM_000546	10863	c.833C>T	p.P278L	-	17:7577105-7577105	CHP2_TP53_7	TACCTCGCTTAGTGCTCCCTGGGGGCAGCTCGTGGTGAGGCTCCCCTTTCTTGCGGAGATTCTCTTCCTCTGTGCGCCGGTCTCTCCCAGGACAGGCACAAACACGCACCTCAAAGCTGTTCCGTCCCAGTAGATT	http://www.sanger.ac.uk/perl/genetics/CGP/cosmic?action=mut_summary&id=10863
TP53	NM_000546	10867	c.797G>A	p.G266E	-	17:7577141-7577141	CHP2_TP53_7	TACCTCGCTTAGTGCTCCCTGGGGGCAGCTCGTGGTGAGGCTCCCCTTTCTTGCGGAGATTCTCTTCCTCTGTGCGCCGGTCTCTCCCAGGACAGGCACAAACACGCACCTCAAAGCTGTTCCGTCCCAGTAGATT	http://www.sanger.ac.uk/perl/genetics/CGP/cosmic?action=mut_summary&id=10867
TP53	NM_000546	10870	c.523C>G	p.R175G	-	17:7578407-7578407	CHP2_TP53_4	CCAGCCCCAGCTGCTCACCATCGCTATCTGAGCAGCGCTCATGGTGGGGGCAGCGCCTCACAACCTCCGTCATGTGCTGTGACTGCTTGTAGATGGCCATGGCGCGGACGCGGGTGCCGGGCGGGGGTGTG	http://www.sanger.ac.uk/perl/genetics/CGP/cosmic?action=mut_summary&id=10870
TP53	NM_000546	10883	c.731G>A	p.G244D	-	17:7577550-7577550	CHP2_TP53_6	CCAGTGTGATGATGGTGAGGATGGGCCTCCGGTTCATGCCGCCCATGCAGGAACTGTTACACATGTAGTTGTAGTGGATGGTGGTACAGTCAGAGCCAACCTAG	http://www.sanger.ac.uk/perl/genetics/CGP/cosmic?action=mut_summary&id=10883
TP53	NM_000546	10886	c.310C>T	p.Q104*	-	17:7579377-7579377	CHP2_TP53_2	GCCCAGACGGAAACCGTAGCTGCCCTGGTAGGTTTTCTGGGAAGGGACAGAAGATGACAGGGGCCAGGAGGGGGCTGGTGCAGGGGCCGCCGGTGTAGGAGCTGCTGGTGCAGGGGCCACGGGGGGAGCAGCCTC	http://www.sanger.ac.uk/perl/genetics/CGP/cosmic?action=mut_summary&id=10886
TP53	NM_000546	10887	c.833C>G	p.P278R	-	17:7577105-7577105	CHP2_TP53_7	TACCTCGCTTAGTGCTCCCTGGGGGCAGCTCGTGGTGAGGCTCCCCTTTCTTGCGGAGATTCTCTTCCTCTGTGCGCCGGTCTCTCCCAGGACAGGCACAAACACGCACCTCAAAGCTGTTCCGTCCCAGTAGATT	http://www.sanger.ac.uk/perl/genetics/CGP/cosmic?action=mut_summary&id=10887
TP53	NM_000546	10888	c.378C>A	p.Y126*	-	17:7578552-7578552	CHP2_TP53_3	GCCAGTTGGCAAAACATCTTGTTGAGGGCAGGGGAGTACTGTAGGAAGAGGAAGGAGACAGAGTTGAAAGTCAGGGCACAAGTGA	http://www.sanger.ac.uk/perl/genetics/CGP/cosmic?action=mut_summary&id=10888
TP53	NM_000546	10889	c.536A>G	p.H179R	-	17:7578394-7578394	CHP2_TP53_4	CCAGCCCCAGCTGCTCACCATCGCTATCTGAGCAGCGCTCATGGTGGGGGCAGCGCCTCACAACCTCCGTCATGTGCTGTGACTGCTTGTAGATGGCCATGGCGCGGACGCGGGTGCCGGGCGGGGGTGTG	http://www.sanger.ac.uk/perl/genetics/CGP/cosmic?action=mut_summary&id=10889
TP53	NM_000546	10891	c.814G>A	p.V272M	-	17:7577124-7577124	CHP2_TP53_7	TACCTCGCTTAGTGCTCCCTGGGGGCAGCTCGTGGTGAGGCTCCCCTTTCTTGCGGAGATTCTCTTCCTCTGTGCGCCGGTCTCTCCCAGGACAGGCACAAACACGCACCTCAAAGCTGTTCCGTCCCAGTAGATT	http://www.sanger.ac.uk/perl/genetics/CGP/cosmic?action=mut_summary&id=10891
TP53	NM_000546	10893	c.824G>A	p.C275Y	-	17:7577114-7577114	CHP2_TP53_7	TACCTCGCTTAGTGCTCCCTGGGGGCAGCTCGTGGTGAGGCTCCCCTTTCTTGCGGAGATTCTCTTCCTCTGTGCGCCGGTCTCTCCCAGGACAGGCACAAACACGCACCTCAAAGCTGTTCCGTCCCAGTAGATT	http://www.sanger.ac.uk/perl/genetics/CGP/cosmic?action=mut_summary&id=10893
SMARCB1	NM_003073.2	1090	c.1119-41G>A	p.?	+	22:24176287-24176287	CHP2_SMARCB1_4	CCTTGGGAAGGGCAGCGCCCAGGCTGGGAGCTGGCCCCGACTCATTGCCCTCCCCACTCCTCTTCCAGGCGGATGAGGCGTCTTGCCAACACGGCCCCGGCCTGGTAACCAGCCCATCAGCACACGGCTCCC	http://www.sanger.ac.uk/perl/genetics/CGP/cosmic?action=mut_summary&id=1090
TP53	NM_000546	10911	c.847C>T	p.R283C	-	17:7577091-7577091	CHP2_TP53_7	TACCTCGCTTAGTGCTCCCTGGGGGCAGCTCGTGGTGAGGCTCCCCTTTCTTGCGGAGATTCTCTTCCTCTGTGCGCCGGTCTCTCCCAGGACAGGCACAAACACGCACCTCAAAGCTGTTCCGTCCCAGTAGATT	http://www.sanger.ac.uk/perl/genetics/CGP/cosmic?action=mut_summary&id=10911
TP53	NM_000546	10912	c.463A>C	p.T155P	-	17:7578467-7578467	CHP2_TP53_4	CCAGCCCCAGCTGCTCACCATCGCTATCTGAGCAGCGCTCATGGTGGGGGCAGCGCCTCACAACCTCCGTCATGTGCTGTGACTGCTTGTAGATGGCCATGGCGCGGACGCGGGTGCCGGGCGGGGGTGTG	http://www.sanger.ac.uk/perl/genetics/CGP/cosmic?action=mut_summary&id=10912
TP53	NM_000546	10931	c.751A>C	p.I251L	-	17:7577530-7577530	CHP2_TP53_6	CCAGTGTGATGATGGTGAGGATGGGCCTCCGGTTCATGCCGCCCATGCAGGAACTGTTACACATGTAGTTGTAGTGGATGGTGGTACAGTCAGAGCCAACCTAG	http://www.sanger.ac.uk/perl/genetics/CGP/cosmic?action=mut_summary&id=10931
TP53	NM_000546	10935	c.722C>A	p.S241Y	-	17:7577559-7577559	CHP2_TP53_6	CCAGTGTGATGATGGTGAGGATGGGCCTCCGGTTCATGCCGCCCATGCAGGAACTGTTACACATGTAGTTGTAGTGGATGGTGGTACAGTCAGAGCCAACCTAG	http://www.sanger.ac.uk/perl/genetics/CGP/cosmic?action=mut_summary&id=10935
TP53	NM_000546	10939	c.832C>T	p.P278S	-	17:7577106-7577106	CHP2_TP53_7	TACCTCGCTTAGTGCTCCCTGGGGGCAGCTCGTGGTGAGGCTCCCCTTTCTTGCGGAGATTCTCTTCCTCTGTGCGCCGGTCTCTCCCAGGACAGGCACAAACACGCACCTCAAAGCTGTTCCGTCCCAGTAGATT	http://www.sanger.ac.uk/perl/genetics/CGP/cosmic?action=mut_summary&id=10939
TP53	NM_000546	10941	c.730G>A	p.G244S	-	17:7577551-7577551	CHP2_TP53_6	CCAGTGTGATGATGGTGAGGATGGGCCTCCGGTTCATGCCGCCCATGCAGGAACTGTTACACATGTAGTTGTAGTGGATGGTGGTACAGTCAGAGCCAACCTAG	http://www.sanger.ac.uk/perl/genetics/CGP/cosmic?action=mut_summary&id=10941
TP53	NM_000546	10943	c.841G>C	p.D281H	-	17:7577097-7577097	CHP2_TP53_7	TACCTCGCTTAGTGCTCCCTGGGGGCAGCTCGTGGTGAGGCTCCCCTTTCTTGCGGAGATTCTCTTCCTCTGTGCGCCGGTCTCTCCCAGGACAGGCACAAACACGCACCTCAAAGCTGTTCCGTCCCAGTAGATT	http://www.sanger.ac.uk/perl/genetics/CGP/cosmic?action=mut_summary&id=10943
TP53	NM_000546	10957	c.733G>C	p.G245R	-	17:7577548-7577548	CHP2_TP53_6	CCAGTGTGATGATGGTGAGGATGGGCCTCCGGTTCATGCCGCCCATGCAGGAACTGTTACACATGTAGTTGTAGTGGATGGTGGTACAGTCAGAGCCAACCTAG	http://www.sanger.ac.uk/perl/genetics/CGP/cosmic?action=mut_summary&id=10957
TP53	NM_000546	10958	c.797G>T	p.G266V	-	17:7577141-7577141	CHP2_TP53_7	TACCTCGCTTAGTGCTCCCTGGGGGCAGCTCGTGGTGAGGCTCCCCTTTCTTGCGGAGATTCTCTTCCTCTGTGCGCCGGTCTCTCCCAGGACAGGCACAAACACGCACCTCAAAGCTGTTCCGTCCCAGTAGATT	http://www.sanger.ac.uk/perl/genetics/CGP/cosmic?action=mut_summary&id=10958
TP53	NM_000546	10991	c.396G>T	p.K132N	-	17:7578534-7578534	CHP2_TP53_3	GCCAGTTGGCAAAACATCTTGTTGAGGGCAGGGGAGTACTGTAGGAAGAGGAAGGAGACAGAGTTGAAAGTCAGGGCACAAGTGA	http://www.sanger.ac.uk/perl/genetics/CGP/cosmic?action=mut_summary&id=10991
TP53	NM_000546	10992	c.844C>G	p.R282G	-	17:7577094-7577094	CHP2_TP53_7	TACCTCGCTTAGTGCTCCCTGGGGGCAGCTCGTGGTGAGGCTCCCCTTTCTTGCGGAGATTCTCTTCCTCTGTGCGCCGGTCTCTCCCAGGACAGGCACAAACACGCACCTCAAAGCTGTTCCGTCCCAGTAGATT	http://www.sanger.ac.uk/perl/genetics/CGP/cosmic?action=mut_summary&id=10992
TP53	NM_000546	10995	c.580C>T	p.L194F	-	17:7578269-7578269	CHP2_TP53_5	GGCGGCTCATAGGGCACCACCACACTATGTCGAAAAGTGTTTCTGTCATCCAAATACTCCACACGCAAATTTCCTTCCACTCGGATAAGATGCTGAGGAGGGGCCAGACCTAAGAGCA	http://www.sanger.ac.uk/perl/genetics/CGP/cosmic?action=mut_summary&id=10995
TP53	NM_000546	10996	c.511G>T	p.E171*	-	17:7578419-7578419	CHP2_TP53_4	CCAGCCCCAGCTGCTCACCATCGCTATCTGAGCAGCGCTCATGGTGGGGGCAGCGCCTCACAACCTCCGTCATGTGCTGTGACTGCTTGTAGATGGCCATGGCGCGGACGCGGGTGCCGGGCGGGGGTGTG	http://www.sanger.ac.uk/perl/genetics/CGP/cosmic?action=mut_summary&id=10996
ERBB4	NM_005235	110095	c.1022C>T	p.S341L	-	2:212576877-212576877	CHP2_ERBB4_6	TCAAATTCCCATTGATCTTGGTACAGTTTATGAATTTGTCAATGTTACTGGAATCCACAGTCTGAGCTGACATCAATGATCCTGTGCCAATGCCATCACAAGCTGTAGAAA	http://www.sanger.ac.uk/perl/genetics/CGP/cosmic?action=mut_summary&id=110095
TP53	NM_000546	11011	c.794T>C	p.L265P	-	17:7577144-7577144	CHP2_TP53_7	TACCTCGCTTAGTGCTCCCTGGGGGCAGCTCGTGGTGAGGCTCCCCTTTCTTGCGGAGATTCTCTTCCTCTGTGCGCCGGTCTCTCCCAGGACAGGCACAAACACGCACCTCAAAGCTGTTCCGTCCCAGTAGATT	http://www.sanger.ac.uk/perl/genetics/CGP/cosmic?action=mut_summary&id=11011
TP53	NM_000546	11059	c.713G>A	p.C238Y	-	17:7577568-7577568	CHP2_TP53_6	CCAGTGTGATGATGGTGAGGATGGGCCTCCGGTTCATGCCGCCCATGCAGGAACTGTTACACATGTAGTTGTAGTGGATGGTGGTACAGTCAGAGCCAACCTAG	http://www.sanger.ac.uk/perl/genetics/CGP/cosmic?action=mut_summary&id=11059
TP53	NM_000546	11063	c.711G>T	p.M237I	-	17:7577570-7577570	CHP2_TP53_6	CCAGTGTGATGATGGTGAGGATGGGCCTCCGGTTCATGCCGCCCATGCAGGAACTGTTACACATGTAGTTGTAGTGGATGGTGGTACAGTCAGAGCCAACCTAG	http://www.sanger.ac.uk/perl/genetics/CGP/cosmic?action=mut_summary&id=11063
TP53	NM_000546	11066	c.578A>T	p.H193L	-	17:7578271-7578271	CHP2_TP53_5	GGCGGCTCATAGGGCACCACCACACTATGTCGAAAAGTGTTTCTGTCATCCAAATACTCCACACGCAAATTTCCTTCCACTCGGATAAGATGCTGAGGAGGGGCCAGACCTAAGAGCA	http://www.sanger.ac.uk/perl/genetics/CGP/cosmic?action=mut_summary&id=11066
TP53	NM_000546	11071	c.1009C>T	p.R337C	-	17:7574018-7574018	CHP2_TP53_8	CACCTGGAGTGAGCCCTGCTCCCCCCTGGCTCCTTCCCAGCCTGGGCATCCTTGAGTTCCAAGGCCTCATTCAGCTCTCGGAACATCTCGAAGCGCTCACGCCCACGGATCT	http://www.sanger.ac.uk/perl/genetics/CGP/cosmic?action=mut_summary&id=11071
TP53	NM_000546	11073	c.1024C>T	p.R342*	-	17:7574003-7574003	CHP2_TP53_8	CACCTGGAGTGAGCCCTGCTCCCCCCTGGCTCCTTCCCAGCCTGGGCATCCTTGAGTTCCAAGGCCTCATTCAGCTCTCGGAACATCTCGAAGCGCTCACGCCCACGGATCT	http://www.sanger.ac.uk/perl/genetics/CGP/cosmic?action=mut_summary&id=11073
TP53	NM_000546	11078	c.1027G>T	p.E343*	-	17:7574000-7574000	CHP2_TP53_8	CACCTGGAGTGAGCCCTGCTCCCCCCTGGCTCCTTCCCAGCCTGGGCATCCTTGAGTTCCAAGGCCTCATTCAGCTCTCGGAACATCTCGAAGCGCTCACGCCCACGGATCT	http://www.sanger.ac.uk/perl/genetics/CGP/cosmic?action=mut_summary&id=11078
TP53	NM_000546	11081	c.733G>T	p.G245C	-	17:7577548-7577548	CHP2_TP53_6	CCAGTGTGATGATGGTGAGGATGGGCCTCCGGTTCATGCCGCCCATGCAGGAACTGTTACACATGTAGTTGTAGTGGATGGTGGTACAGTCAGAGCCAACCTAG	http://www.sanger.ac.uk/perl/genetics/CGP/cosmic?action=mut_summary&id=11081
TP53	NM_000546	11084	c.517G>A	p.V173M	-	17:7578413-7578413	CHP2_TP53_4	CCAGCCCCAGCTGCTCACCATCGCTATCTGAGCAGCGCTCATGGTGGGGGCAGCGCCTCACAACCTCCGTCATGTGCTGTGACTGCTTGTAGATGGCCATGGCGCGGACGCGGGTGCCGGGCGGGGGTGTG	http://www.sanger.ac.uk/perl/genetics/CGP/cosmic?action=mut_summary&id=11084
TP53	NM_000546	11087	c.472C>G	p.R158G	-	17:7578458-7578458	CHP2_TP53_4	CCAGCCCCAGCTGCTCACCATCGCTATCTGAGCAGCGCTCATGGTGGGGGCAGCGCCTCACAACCTCCGTCATGTGCTGTGACTGCTTGTAGATGGCCATGGCGCGGACGCGGGTGCCGGGCGGGGGTGTG	http://www.sanger.ac.uk/perl/genetics/CGP/cosmic?action=mut_summary&id=11087
TP53	NM_000546	11089	c.584T>C	p.I195T	-	17:7578265-7578265	CHP2_TP53_5	GGCGGCTCATAGGGCACCACCACACTATGTCGAAAAGTGTTTCTGTCATCCAAATACTCCACACGCAAATTTCCTTCCACTCGGATAAGATGCTGAGGAGGGGCCAGACCTAAGAGCA	http://www.sanger.ac.uk/perl/genetics/CGP/cosmic?action=mut_summary&id=11089
TP53	NM_000546	11090	c.541C>T	p.R181C	-	17:7578389-7578389	CHP2_TP53_4	CCAGCCCCAGCTGCTCACCATCGCTATCTGAGCAGCGCTCATGGTGGGGGCAGCGCCTCACAACCTCCGTCATGTGCTGTGACTGCTTGTAGATGGCCATGGCGCGGACGCGGGTGCCGGGCGGGGGTGTG	http://www.sanger.ac.uk/perl/genetics/CGP/cosmic?action=mut_summary&id=11090
TP53	NM_000546	11114	c.528C>G	p.C176W	-	17:7578402-7578402	CHP2_TP53_4	CCAGCCCCAGCTGCTCACCATCGCTATCTGAGCAGCGCTCATGGTGGGGGCAGCGCCTCACAACCTCCGTCATGTGCTGTGACTGCTTGTAGATGGCCATGGCGCGGACGCGGGTGCCGGGCGGGGGTGTG	http://www.sanger.ac.uk/perl/genetics/CGP/cosmic?action=mut_summary&id=11114
BRAF	NM_004333	1111	c.1390G>C	p.G464R	-	7:140481418-140481418	CHP2_BRAF_1	GTAGACTGTTCCAAATGATCCAGATCCAATTCTTTGTCCCACTGTAATCTGCCCATCAGGAATCTCCCAATCATCACTCGAGTCCCGTCTACCAAGTGTTTTCTTGATAAAAACAGTAAAAAAG	http://www.sanger.ac.uk/perl/genetics/CGP/cosmic?action=mut_summary&id=1111
TP53	NM_000546	11123	c.838A>G	p.R280G	-	17:7577100-7577100	CHP2_TP53_7	TACCTCGCTTAGTGCTCCCTGGGGGCAGCTCGTGGTGAGGCTCCCCTTTCTTGCGGAGATTCTCTTCCTCTGTGCGCCGGTCTCTCCCAGGACAGGCACAAACACGCACCTCAAAGCTGTTCCGTCCCAGTAGATT	http://www.sanger.ac.uk/perl/genetics/CGP/cosmic?action=mut_summary&id=11123
BRAF	NM_004333	1112	c.1396G>C	p.G466R	-	7:140481412-140481412	CHP2_BRAF_1	GTAGACTGTTCCAAATGATCCAGATCCAATTCTTTGTCCCACTGTAATCTGCCCATCAGGAATCTCCCAATCATCACTCGAGTCCCGTCTACCAAGTGTTTTCTTGATAAAAACAGTAAAAAAG	http://www.sanger.ac.uk/perl/genetics/CGP/cosmic?action=mut_summary&id=1112
TP53	NM_000546	11133	c.725G>C	p.C242S	-	17:7577556-7577556	CHP2_TP53_6	CCAGTGTGATGATGGTGAGGATGGGCCTCCGGTTCATGCCGCCCATGCAGGAACTGTTACACATGTAGTTGTAGTGGATGGTGGTACAGTCAGAGCCAACCTAG	http://www.sanger.ac.uk/perl/genetics/CGP/cosmic?action=mut_summary&id=11133
BRAF	NM_004333	1113	c.1405_1407GGA>AGC	p.G469S	-	7:140481401-140481403	CHP2_BRAF_1	GTAGACTGTTCCAAATGATCCAGATCCAATTCTTTGTCCCACTGTAATCTGCCCATCAGGAATCTCCCAATCATCACTCGAGTCCCGTCTACCAAGTGTTTTCTTGATAAAAACAGTAAAAAAG	http://www.sanger.ac.uk/perl/genetics/CGP/cosmic?action=mut_summary&id=1113
TP53	NM_000546	11148	c.476C>T	p.A159V	-	17:7578454-7578454	CHP2_TP53_4	CCAGCCCCAGCTGCTCACCATCGCTATCTGAGCAGCGCTCATGGTGGGGGCAGCGCCTCACAACCTCCGTCATGTGCTGTGACTGCTTGTAGATGGCCATGGCGCGGACGCGGGTGCCGGGCGGGGGTGTG	http://www.sanger.ac.uk/perl/genetics/CGP/cosmic?action=mut_summary&id=11148
TP53_ENST00000413465	ENST00000413465	111495	c.532delC	p.H178fs*69	-	17:7578398-7578398	CHP2_TP53_4	CCAGCCCCAGCTGCTCACCATCGCTATCTGAGCAGCGCTCATGGTGGGGGCAGCGCCTCACAACCTCCGTCATGTGCTGTGACTGCTTGTAGATGGCCATGGCGCGGACGCGGGTGCCGGGCGGGGGTGTG	http://www.sanger.ac.uk/perl/genetics/CGP/cosmic?action=mut_summary&id=111495
TP53_ENST00000414315	ENST00000414315	111496	c.136delC	p.H46fs*>45	-	17:7578398-7578398	CHP2_TP53_4	CCAGCCCCAGCTGCTCACCATCGCTATCTGAGCAGCGCTCATGGTGGGGGCAGCGCCTCACAACCTCCGTCATGTGCTGTGACTGCTTGTAGATGGCCATGGCGCGGACGCGGGTGCCGGGCGGGGGTGTG	http://www.sanger.ac.uk/perl/genetics/CGP/cosmic?action=mut_summary&id=111496
TP53_ENST00000545858	ENST00000545858	111497	c.253delC	p.H85fs*69	-	17:7578398-7578398	CHP2_TP53_4	CCAGCCCCAGCTGCTCACCATCGCTATCTGAGCAGCGCTCATGGTGGGGGCAGCGCCTCACAACCTCCGTCATGTGCTGTGACTGCTTGTAGATGGCCATGGCGCGGACGCGGGTGCCGGGCGGGGGTGTG	http://www.sanger.ac.uk/perl/genetics/CGP/cosmic?action=mut_summary&id=111497
TP53_ENST00000269305	ENST00000269305	111498	c.532delC	p.H178fs*69	-	17:7578398-7578398	CHP2_TP53_4	CCAGCCCCAGCTGCTCACCATCGCTATCTGAGCAGCGCTCATGGTGGGGGCAGCGCCTCACAACCTCCGTCATGTGCTGTGACTGCTTGTAGATGGCCATGGCGCGGACGCGGGTGCCGGGCGGGGGTGTG	http://www.sanger.ac.uk/perl/genetics/CGP/cosmic?action=mut_summary&id=111498
TP53	NM_000546	11152	c.700T>C	p.Y234H	-	17:7577581-7577581	CHP2_TP53_6	CCAGTGTGATGATGGTGAGGATGGGCCTCCGGTTCATGCCGCCCATGCAGGAACTGTTACACATGTAGTTGTAGTGGATGGTGGTACAGTCAGAGCCAACCTAG	http://www.sanger.ac.uk/perl/genetics/CGP/cosmic?action=mut_summary&id=11152
BRAF	NM_004333	1115	c.1746A>G	p.I582M	-	7:140453189-140453189	CHP2_BRAF_2	TCAAACTGATGGGACCCACTCCATCGAGATTTCACTGTAGCTAGACCAAAATCACCTATTTTTACTGTGAGGTCTTCATGAAGAAATATATCTGAGGTGTAGTAAGTAAAGGAAAACAG	http://www.sanger.ac.uk/perl/genetics/CGP/cosmic?action=mut_summary&id=1115
TP53	NM_000546	11166	c.406C>T	p.Q136*	-	17:7578524-7578524	CHP2_TP53_3	GCCAGTTGGCAAAACATCTTGTTGAGGGCAGGGGAGTACTGTAGGAAGAGGAAGGAGACAGAGTTGAAAGTCAGGGCACAAGTGA	http://www.sanger.ac.uk/perl/genetics/CGP/cosmic?action=mut_summary&id=11166
BRAF	NM_004333	1116	c.1749T>C	p.F583F	-	7:140453186-140453186	CHP2_BRAF_2	TCAAACTGATGGGACCCACTCCATCGAGATTTCACTGTAGCTAGACCAAAATCACCTATTTTTACTGTGAGGTCTTCATGAAGAAATATATCTGAGGTGTAGTAAGTAAAGGAAAACAG	http://www.sanger.ac.uk/perl/genetics/CGP/cosmic?action=mut_summary&id=1116
TP53_ENST00000413465	ENST00000413465	111721	c.572_574delCTC	p.P191delP	-	17:7578275-7578277	CHP2_TP53_5	GGCGGCTCATAGGGCACCACCACACTATGTCGAAAAGTGTTTCTGTCATCCAAATACTCCACACGCAAATTTCCTTCCACTCGGATAAGATGCTGAGGAGGGGCCAGACCTAAGAGCA	http://www.sanger.ac.uk/perl/genetics/CGP/cosmic?action=mut_summary&id=111721
TP53_ENST00000414315	ENST00000414315	111722	c.176_178delCTC	p.P59delP	-	17:7578275-7578277	CHP2_TP53_5	GGCGGCTCATAGGGCACCACCACACTATGTCGAAAAGTGTTTCTGTCATCCAAATACTCCACACGCAAATTTCCTTCCACTCGGATAAGATGCTGAGGAGGGGCCAGACCTAAGAGCA	http://www.sanger.ac.uk/perl/genetics/CGP/cosmic?action=mut_summary&id=111722
TP53_ENST00000545858	ENST00000545858	111723	c.293_295delCTC	p.P98delP	-	17:7578275-7578277	CHP2_TP53_5	GGCGGCTCATAGGGCACCACCACACTATGTCGAAAAGTGTTTCTGTCATCCAAATACTCCACACGCAAATTTCCTTCCACTCGGATAAGATGCTGAGGAGGGGCCAGACCTAAGAGCA	http://www.sanger.ac.uk/perl/genetics/CGP/cosmic?action=mut_summary&id=111723
TP53_ENST00000269305	ENST00000269305	111724	c.572_574delCTC	p.P191delP	-	17:7578275-7578277	CHP2_TP53_5	GGCGGCTCATAGGGCACCACCACACTATGTCGAAAAGTGTTTCTGTCATCCAAATACTCCACACGCAAATTTCCTTCCACTCGGATAAGATGCTGAGGAGGGGCCAGACCTAAGAGCA	http://www.sanger.ac.uk/perl/genetics/CGP/cosmic?action=mut_summary&id=111724
BRAF	NM_004333	1117	c.1752T>C	p.L584L	-	7:140453183-140453183	CHP2_BRAF_2	TCAAACTGATGGGACCCACTCCATCGAGATTTCACTGTAGCTAGACCAAAATCACCTATTTTTACTGTGAGGTCTTCATGAAGAAATATATCTGAGGTGTAGTAAGTAAAGGAAAACAG	http://www.sanger.ac.uk/perl/genetics/CGP/cosmic?action=mut_summary&id=1117
TP53	NM_000546	11181	c.764T>C	p.I255T	-	17:7577517-7577517	CHP2_TP53_6	CCAGTGTGATGATGGTGAGGATGGGCCTCCGGTTCATGCCGCCCATGCAGGAACTGTTACACATGTAGTTGTAGTGGATGGTGGTACAGTCAGAGCCAACCTAG	http://www.sanger.ac.uk/perl/genetics/CGP/cosmic?action=mut_summary&id=11181
TP53	NM_000546	11183	c.799C>T	p.R267W	-	17:7577139-7577139	CHP2_TP53_7	TACCTCGCTTAGTGCTCCCTGGGGGCAGCTCGTGGTGAGGCTCCCCTTTCTTGCGGAGATTCTCTTCCTCTGTGCGCCGGTCTCTCCCAGGACAGGCACAAACACGCACCTCAAAGCTGTTCCGTCCCAGTAGATT	http://www.sanger.ac.uk/perl/genetics/CGP/cosmic?action=mut_summary&id=11183
BRAF	NM_004333	1118	c.1758A>G	p.E586E	-	7:140453177-140453177	CHP2_BRAF_2	TCAAACTGATGGGACCCACTCCATCGAGATTTCACTGTAGCTAGACCAAAATCACCTATTTTTACTGTGAGGTCTTCATGAAGAAATATATCTGAGGTGTAGTAAGTAAAGGAAAACAG	http://www.sanger.ac.uk/perl/genetics/CGP/cosmic?action=mut_summary&id=1118
TP53	NM_000546	11196	c.734G>T	p.G245V	-	17:7577547-7577547	CHP2_TP53_6	CCAGTGTGATGATGGTGAGGATGGGCCTCCGGTTCATGCCGCCCATGCAGGAACTGTTACACATGTAGTTGTAGTGGATGGTGGTACAGTCAGAGCCAACCTAG	http://www.sanger.ac.uk/perl/genetics/CGP/cosmic?action=mut_summary&id=11196
BRAF	NM_004333	1119	c.1776A>G	p.I592M	-	7:140453159-140453159	CHP2_BRAF_2	TCAAACTGATGGGACCCACTCCATCGAGATTTCACTGTAGCTAGACCAAAATCACCTATTTTTACTGTGAGGTCTTCATGAAGAAATATATCTGAGGTGTAGTAAGTAAAGGAAAACAG	http://www.sanger.ac.uk/perl/genetics/CGP/cosmic?action=mut_summary&id=1119
TP53	NM_000546	11205	c.796G>C	p.G266R	-	17:7577142-7577142	CHP2_TP53_7	TACCTCGCTTAGTGCTCCCTGGGGGCAGCTCGTGGTGAGGCTCCCCTTTCTTGCGGAGATTCTCTTCCTCTGTGCGCCGGTCTCTCCCAGGACAGGCACAAACACGCACCTCAAAGCTGTTCCGTCCCAGTAGATT	http://www.sanger.ac.uk/perl/genetics/CGP/cosmic?action=mut_summary&id=11205
BRAF	NM_004333	1120	c.1774A>G	p.I592V	-	7:140453161-140453161	CHP2_BRAF_2	TCAAACTGATGGGACCCACTCCATCGAGATTTCACTGTAGCTAGACCAAAATCACCTATTTTTACTGTGAGGTCTTCATGAAGAAATATATCTGAGGTGTAGTAAGTAAAGGAAAACAG	http://www.sanger.ac.uk/perl/genetics/CGP/cosmic?action=mut_summary&id=1120
TP53	NM_000546	11210	c.646G>T	p.V216L	-	17:7578203-7578203	CHP2_TP53_5	GGCGGCTCATAGGGCACCACCACACTATGTCGAAAAGTGTTTCTGTCATCCAAATACTCCACACGCAAATTTCCTTCCACTCGGATAAGATGCTGAGGAGGGGCCAGACCTAAGAGCA	http://www.sanger.ac.uk/perl/genetics/CGP/cosmic?action=mut_summary&id=11210
TP53	NM_000546	11213	c.752T>C	p.I251T	-	17:7577529-7577529	CHP2_TP53_6	CCAGTGTGATGATGGTGAGGATGGGCCTCCGGTTCATGCCGCCCATGCAGGAACTGTTACACATGTAGTTGTAGTGGATGGTGGTACAGTCAGAGCCAACCTAG	http://www.sanger.ac.uk/perl/genetics/CGP/cosmic?action=mut_summary&id=11213
TP53	NM_000546	11218	c.464C>A	p.T155N	-	17:7578466-7578466	CHP2_TP53_4	CCAGCCCCAGCTGCTCACCATCGCTATCTGAGCAGCGCTCATGGTGGGGGCAGCGCCTCACAACCTCCGTCATGTGCTGTGACTGCTTGTAGATGGCCATGGCGCGGACGCGGGTGCCGGGCGGGGGTGTG	http://www.sanger.ac.uk/perl/genetics/CGP/cosmic?action=mut_summary&id=11218
BRAF	NM_004333	1121	c.1782T>A	p.D594E	-	7:140453153-140453153	CHP2_BRAF_2	TCAAACTGATGGGACCCACTCCATCGAGATTTCACTGTAGCTAGACCAAAATCACCTATTTTTACTGTGAGGTCTTCATGAAGAAATATATCTGAGGTGTAGTAAGTAAAGGAAAACAG	http://www.sanger.ac.uk/perl/genetics/CGP/cosmic?action=mut_summary&id=1121
TP53	NM_000546	11224	c.394A>C	p.K132Q	-	17:7578536-7578536	CHP2_TP53_3	GCCAGTTGGCAAAACATCTTGTTGAGGGCAGGGGAGTACTGTAGGAAGAGGAAGGAGACAGAGTTGAAAGTCAGGGCACAAGTGA	http://www.sanger.ac.uk/perl/genetics/CGP/cosmic?action=mut_summary&id=11224
TP53	NM_000546	11232	c.842A>G	p.D281G	-	17:7577096-7577096	CHP2_TP53_7	TACCTCGCTTAGTGCTCCCTGGGGGCAGCTCGTGGTGAGGCTCCCCTTTCTTGCGGAGATTCTCTTCCTCTGTGCGCCGGTCTCTCCCAGGACAGGCACAAACACGCACCTCAAAGCTGTTCCGTCCCAGTAGATT	http://www.sanger.ac.uk/perl/genetics/CGP/cosmic?action=mut_summary&id=11232
BRAF	NM_004333	1123	c.1784T>C	p.F595S	-	7:140453151-140453151	CHP2_BRAF_2	TCAAACTGATGGGACCCACTCCATCGAGATTTCACTGTAGCTAGACCAAAATCACCTATTTTTACTGTGAGGTCTTCATGAAGAAATATATCTGAGGTGTAGTAAGTAAAGGAAAACAG	http://www.sanger.ac.uk/perl/genetics/CGP/cosmic?action=mut_summary&id=1123
TP53	NM_000546	11244	c.764T>A	p.I255N	-	17:7577517-7577517	CHP2_TP53_6	CCAGTGTGATGATGGTGAGGATGGGCCTCCGGTTCATGCCGCCCATGCAGGAACTGTTACACATGTAGTTGTAGTGGATGGTGGTACAGTCAGAGCCAACCTAG	http://www.sanger.ac.uk/perl/genetics/CGP/cosmic?action=mut_summary&id=11244
TP53	NM_000546	11249	c.537T>G	p.H179Q	-	17:7578393-7578393	CHP2_TP53_4	CCAGCCCCAGCTGCTCACCATCGCTATCTGAGCAGCGCTCATGGTGGGGGCAGCGCCTCACAACCTCCGTCATGTGCTGTGACTGCTTGTAGATGGCCATGGCGCGGACGCGGGTGCCGGGCGGGGGTGTG	http://www.sanger.ac.uk/perl/genetics/CGP/cosmic?action=mut_summary&id=11249
BRAF	NM_004333	1124	c.1791A>G	p.L597L	-	7:140453144-140453144	CHP2_BRAF_2	TCAAACTGATGGGACCCACTCCATCGAGATTTCACTGTAGCTAGACCAAAATCACCTATTTTTACTGTGAGGTCTTCATGAAGAAATATATCTGAGGTGTAGTAAGTAAAGGAAAACAG	http://www.sanger.ac.uk/perl/genetics/CGP/cosmic?action=mut_summary&id=1124
TP53	NM_000546	11250	c.329G>C	p.R110P	-	17:7579358-7579358	CHP2_TP53_2	GCCCAGACGGAAACCGTAGCTGCCCTGGTAGGTTTTCTGGGAAGGGACAGAAGATGACAGGGGCCAGGAGGGGGCTGGTGCAGGGGCCGCCGGTGTAGGAGCTGCTGGTGCAGGGGCCACGGGGGGAGCAGCCTC	http://www.sanger.ac.uk/perl/genetics/CGP/cosmic?action=mut_summary&id=11250
BRAF	NM_004333	1125	c.1790T>A	p.L597Q	-	7:140453145-140453145	CHP2_BRAF_2	TCAAACTGATGGGACCCACTCCATCGAGATTTCACTGTAGCTAGACCAAAATCACCTATTTTTACTGTGAGGTCTTCATGAAGAAATATATCTGAGGTGTAGTAAGTAAAGGAAAACAG	http://www.sanger.ac.uk/perl/genetics/CGP/cosmic?action=mut_summary&id=1125
BRAF	NM_004333	1126	c.1789_1790CT>TC	p.L597S	-	7:140453145-140453146	CHP2_BRAF_2	TCAAACTGATGGGACCCACTCCATCGAGATTTCACTGTAGCTAGACCAAAATCACCTATTTTTACTGTGAGGTCTTCATGAAGAAATATATCTGAGGTGTAGTAAGTAAAGGAAAACAG	http://www.sanger.ac.uk/perl/genetics/CGP/cosmic?action=mut_summary&id=1126
BRAF	NM_004333	1127	c.1797_1799AGT>GAG	p.V600R	-	7:140453136-140453138	CHP2_BRAF_2	TCAAACTGATGGGACCCACTCCATCGAGATTTCACTGTAGCTAGACCAAAATCACCTATTTTTACTGTGAGGTCTTCATGAAGAAATATATCTGAGGTGTAGTAAGTAAAGGAAAACAG	http://www.sanger.ac.uk/perl/genetics/CGP/cosmic?action=mut_summary&id=1127
TP53	NM_000546	11286	c.1015G>T	p.E339*	-	17:7574012-7574012	CHP2_TP53_8	CACCTGGAGTGAGCCCTGCTCCCCCCTGGCTCCTTCCCAGCCTGGGCATCCTTGAGTTCCAAGGCCTCATTCAGCTCTCGGAACATCTCGAAGCGCTCACGCCCACGGATCT	http://www.sanger.ac.uk/perl/genetics/CGP/cosmic?action=mut_summary&id=11286
TP53	NM_000546	11287	c.839G>T	p.R280I	-	17:7577099-7577099	CHP2_TP53_7	TACCTCGCTTAGTGCTCCCTGGGGGCAGCTCGTGGTGAGGCTCCCCTTTCTTGCGGAGATTCTCTTCCTCTGTGCGCCGGTCTCTCCCAGGACAGGCACAAACACGCACCTCAAAGCTGTTCCGTCCCAGTAGATT	http://www.sanger.ac.uk/perl/genetics/CGP/cosmic?action=mut_summary&id=11287
BRAF	NM_004333	1128	c.1797_1797A>TACTACG	p.T599_V600insTT	-	7:140453138-140453138	CHP2_BRAF_2	TCAAACTGATGGGACCCACTCCATCGAGATTTCACTGTAGCTAGACCAAAATCACCTATTTTTACTGTGAGGTCTTCATGAAGAAATATATCTGAGGTGTAGTAAGTAAAGGAAAACAG	http://www.sanger.ac.uk/perl/genetics/CGP/cosmic?action=mut_summary&id=1128
TP53	NM_000546	11290	c.625A>T	p.R209*	-	17:7578224-7578224	CHP2_TP53_5	GGCGGCTCATAGGGCACCACCACACTATGTCGAAAAGTGTTTCTGTCATCCAAATACTCCACACGCAAATTTCCTTCCACTCGGATAAGATGCTGAGGAGGGGCCAGACCTAAGAGCA	http://www.sanger.ac.uk/perl/genetics/CGP/cosmic?action=mut_summary&id=11290
TP53	NM_000546	11291	c.1006G>T	p.E336*	-	17:7574021-7574021	CHP2_TP53_8	CACCTGGAGTGAGCCCTGCTCCCCCCTGGCTCCTTCCCAGCCTGGGCATCCTTGAGTTCCAAGGCCTCATTCAGCTCTCGGAACATCTCGAAGCGCTCACGCCCACGGATCT	http://www.sanger.ac.uk/perl/genetics/CGP/cosmic?action=mut_summary&id=11291
TP53	NM_000546	11305	c.809T>C	p.F270S	-	17:7577129-7577129	CHP2_TP53_7	TACCTCGCTTAGTGCTCCCTGGGGGCAGCTCGTGGTGAGGCTCCCCTTTCTTGCGGAGATTCTCTTCCTCTGTGCGCCGGTCTCTCCCAGGACAGGCACAAACACGCACCTCAAAGCTGTTCCGTCCCAGTAGATT	http://www.sanger.ac.uk/perl/genetics/CGP/cosmic?action=mut_summary&id=11305
TP53	NM_000546	11307	c.643A>T	p.S215C	-	17:7578206-7578206	CHP2_TP53_5	GGCGGCTCATAGGGCACCACCACACTATGTCGAAAAGTGTTTCTGTCATCCAAATACTCCACACGCAAATTTCCTTCCACTCGGATAAGATGCTGAGGAGGGGCCAGACCTAAGAGCA	http://www.sanger.ac.uk/perl/genetics/CGP/cosmic?action=mut_summary&id=11307
BRAF	NM_004333	1130	c.1798G>A	p.V600M	-	7:140453137-140453137	CHP2_BRAF_2	TCAAACTGATGGGACCCACTCCATCGAGATTTCACTGTAGCTAGACCAAAATCACCTATTTTTACTGTGAGGTCTTCATGAAGAAATATATCTGAGGTGTAGTAAGTAAAGGAAAACAG	http://www.sanger.ac.uk/perl/genetics/CGP/cosmic?action=mut_summary&id=1130
TP53	NM_000546	11319	c.402T>G	p.F134L	-	17:7578528-7578528	CHP2_TP53_3	GCCAGTTGGCAAAACATCTTGTTGAGGGCAGGGGAGTACTGTAGGAAGAGGAAGGAGACAGAGTTGAAAGTCAGGGCACAAGTGA	http://www.sanger.ac.uk/perl/genetics/CGP/cosmic?action=mut_summary&id=11319
TP53	NM_000546	11323	c.482C>A	p.A161D	-	17:7578448-7578448	CHP2_TP53_4	CCAGCCCCAGCTGCTCACCATCGCTATCTGAGCAGCGCTCATGGTGGGGGCAGCGCCTCACAACCTCCGTCATGTGCTGTGACTGCTTGTAGATGGCCATGGCGCGGACGCGGGTGCCGGGCGGGGGTGTG	http://www.sanger.ac.uk/perl/genetics/CGP/cosmic?action=mut_summary&id=11323
BRAF	NM_004333	1132	c.1803A>C	p.K601N	-	7:140453132-140453132	CHP2_BRAF_2	TCAAACTGATGGGACCCACTCCATCGAGATTTCACTGTAGCTAGACCAAAATCACCTATTTTTACTGTGAGGTCTTCATGAAGAAATATATCTGAGGTGTAGTAAGTAAAGGAAAACAG	http://www.sanger.ac.uk/perl/genetics/CGP/cosmic?action=mut_summary&id=1132
TP53	NM_000546	11333	c.499C>T	p.Q167*	-	17:7578431-7578431	CHP2_TP53_4	CCAGCCCCAGCTGCTCACCATCGCTATCTGAGCAGCGCTCATGGTGGGGGCAGCGCCTCACAACCTCCGTCATGTGCTGTGACTGCTTGTAGATGGCCATGGCGCGGACGCGGGTGCCGGGCGGGGGTGTG	http://www.sanger.ac.uk/perl/genetics/CGP/cosmic?action=mut_summary&id=11333
BRAF	NM_004333	1133	c.1799_1801delTGA	p.V600_K601>E	-	7:140453134-140453136	CHP2_BRAF_2	TCAAACTGATGGGACCCACTCCATCGAGATTTCACTGTAGCTAGACCAAAATCACCTATTTTTACTGTGAGGTCTTCATGAAGAAATATATCTGAGGTGTAGTAAGTAAAGGAAAACAG	http://www.sanger.ac.uk/perl/genetics/CGP/cosmic?action=mut_summary&id=1133
BRAF	NM_004333	1134	c.1810T>G	p.W604G	-	7:140453125-140453125	CHP2_BRAF_2	TCAAACTGATGGGACCCACTCCATCGAGATTTCACTGTAGCTAGACCAAAATCACCTATTTTTACTGTGAGGTCTTCATGAAGAAATATATCTGAGGTGTAGTAAGTAAAGGAAAACAG	http://www.sanger.ac.uk/perl/genetics/CGP/cosmic?action=mut_summary&id=1134
TP53	NM_000546	11351	c.614A>T	p.Y205F	-	17:7578235-7578235	CHP2_TP53_5	GGCGGCTCATAGGGCACCACCACACTATGTCGAAAAGTGTTTCTGTCATCCAAATACTCCACACGCAAATTTCCTTCCACTCGGATAAGATGCTGAGGAGGGGCCAGACCTAAGAGCA	http://www.sanger.ac.uk/perl/genetics/CGP/cosmic?action=mut_summary&id=11351
TP53	NM_000546	11355	c.737T>C	p.M246T	-	17:7577544-7577544	CHP2_TP53_6	CCAGTGTGATGATGGTGAGGATGGGCCTCCGGTTCATGCCGCCCATGCAGGAACTGTTACACATGTAGTTGTAGTGGATGGTGGTACAGTCAGAGCCAACCTAG	http://www.sanger.ac.uk/perl/genetics/CGP/cosmic?action=mut_summary&id=11355
TP53	NM_000546	11356	c.726C>G	p.C242W	-	17:7577555-7577555	CHP2_TP53_6	CCAGTGTGATGATGGTGAGGATGGGCCTCCGGTTCATGCCGCCCATGCAGGAACTGTTACACATGTAGTTGTAGTGGATGGTGGTACAGTCAGAGCCAACCTAG	http://www.sanger.ac.uk/perl/genetics/CGP/cosmic?action=mut_summary&id=11356
BRAF	NM_004333	1135	c.1813_1814AG>TT	p.S605F	-	7:140453121-140453122	CHP2_BRAF_2	TCAAACTGATGGGACCCACTCCATCGAGATTTCACTGTAGCTAGACCAAAATCACCTATTTTTACTGTGAGGTCTTCATGAAGAAATATATCTGAGGTGTAGTAAGTAAAGGAAAACAG	http://www.sanger.ac.uk/perl/genetics/CGP/cosmic?action=mut_summary&id=1135
TP53	NM_000546	11369	c.492G>T	p.K164N	-	17:7578438-7578438	CHP2_TP53_4	CCAGCCCCAGCTGCTCACCATCGCTATCTGAGCAGCGCTCATGGTGGGGGCAGCGCCTCACAACCTCCGTCATGTGCTGTGACTGCTTGTAGATGGCCATGGCGCGGACGCGGGTGCCGGGCGGGGGTGTG	http://www.sanger.ac.uk/perl/genetics/CGP/cosmic?action=mut_summary&id=11369
BRAF	NM_004333	1136	c.1814G>A	p.S605N	-	7:140453121-140453121	CHP2_BRAF_2	TCAAACTGATGGGACCCACTCCATCGAGATTTCACTGTAGCTAGACCAAAATCACCTATTTTTACTGTGAGGTCTTCATGAAGAAATATATCTGAGGTGTAGTAAGTAAAGGAAAACAG	http://www.sanger.ac.uk/perl/genetics/CGP/cosmic?action=mut_summary&id=1136
TP53	NM_000546	11374	c.752T>A	p.I251N	-	17:7577529-7577529	CHP2_TP53_6	CCAGTGTGATGATGGTGAGGATGGGCCTCCGGTTCATGCCGCCCATGCAGGAACTGTTACACATGTAGTTGTAGTGGATGGTGGTACAGTCAGAGCCAACCTAG	http://www.sanger.ac.uk/perl/genetics/CGP/cosmic?action=mut_summary&id=11374
TP53	NM_000546	11376	c.737T>G	p.M246R	-	17:7577544-7577544	CHP2_TP53_6	CCAGTGTGATGATGGTGAGGATGGGCCTCCGGTTCATGCCGCCCATGCAGGAACTGTTACACATGTAGTTGTAGTGGATGGTGGTACAGTCAGAGCCAACCTAG	http://www.sanger.ac.uk/perl/genetics/CGP/cosmic?action=mut_summary&id=11376
BRAF	NM_004333	1137	c.1817G>A	p.G606E	-	7:140453118-140453118	CHP2_BRAF_2	TCAAACTGATGGGACCCACTCCATCGAGATTTCACTGTAGCTAGACCAAAATCACCTATTTTTACTGTGAGGTCTTCATGAAGAAATATATCTGAGGTGTAGTAAGTAAAGGAAAACAG	http://www.sanger.ac.uk/perl/genetics/CGP/cosmic?action=mut_summary&id=1137
BRAF	NM_004333	1138	c.1823A>G	p.H608R	-	7:140453112-140453112	CHP2_BRAF_2	TCAAACTGATGGGACCCACTCCATCGAGATTTCACTGTAGCTAGACCAAAATCACCTATTTTTACTGTGAGGTCTTCATGAAGAAATATATCTGAGGTGTAGTAAGTAAAGGAAAACAG	http://www.sanger.ac.uk/perl/genetics/CGP/cosmic?action=mut_summary&id=1138
TP53	NM_000546	11392	c.800G>C	p.R267P	-	17:7577138-7577138	CHP2_TP53_7	TACCTCGCTTAGTGCTCCCTGGGGGCAGCTCGTGGTGAGGCTCCCCTTTCTTGCGGAGATTCTCTTCCTCTGTGCGCCGGTCTCTCCCAGGACAGGCACAAACACGCACCTCAAAGCTGTTCCGTCCCAGTAGATT	http://www.sanger.ac.uk/perl/genetics/CGP/cosmic?action=mut_summary&id=11392
TP53	NM_000546	11411	c.1010G>T	p.R337L	-	17:7574017-7574017	CHP2_TP53_8	CACCTGGAGTGAGCCCTGCTCCCCCCTGGCTCCTTCCCAGCCTGGGCATCCTTGAGTTCCAAGGCCTCATTCAGCTCTCGGAACATCTCGAAGCGCTCACGCCCACGGATCT	http://www.sanger.ac.uk/perl/genetics/CGP/cosmic?action=mut_summary&id=11411
TP53	NM_000546	11448	c.321C>G	p.Y107*	-	17:7579366-7579366	CHP2_TP53_2	GCCCAGACGGAAACCGTAGCTGCCCTGGTAGGTTTTCTGGGAAGGGACAGAAGATGACAGGGGCCAGGAGGGGGCTGGTGCAGGGGCCGCCGGTGTAGGAGCTGCTGGTGCAGGGGCCACGGGGGGAGCAGCCTC	http://www.sanger.ac.uk/perl/genetics/CGP/cosmic?action=mut_summary&id=11448
TP53	NM_000546	11449	c.388C>T	p.L130F	-	17:7578542-7578542	CHP2_TP53_3	GCCAGTTGGCAAAACATCTTGTTGAGGGCAGGGGAGTACTGTAGGAAGAGGAAGGAGACAGAGTTGAAAGTCAGGGCACAAGTGA	http://www.sanger.ac.uk/perl/genetics/CGP/cosmic?action=mut_summary&id=11449
TP53	NM_000546	11450	c.644G>T	p.S215I	-	17:7578205-7578205	CHP2_TP53_5	GGCGGCTCATAGGGCACCACCACACTATGTCGAAAAGTGTTTCTGTCATCCAAATACTCCACACGCAAATTTCCTTCCACTCGGATAAGATGCTGAGGAGGGGCCAGACCTAAGAGCA	http://www.sanger.ac.uk/perl/genetics/CGP/cosmic?action=mut_summary&id=11450
KIT	NM_000222	1145	c.153C>G	p.G51G	+	4:55561763-55561763	CHP2_KIT_1	CACGATTCTGTTTTTCTTGGCAGGCTCTTCTCAACCATCTGTGAGTCCAGGGGAACCGTCTCCACCATCCATCCATCCAGGAAAATCAGACTTAATAGTCCGCGTGGGCGACGAGATTAGGCTGTTATGC	http://www.sanger.ac.uk/perl/genetics/CGP/cosmic?action=mut_summary&id=1145
TP53	NM_000546	11462	c.388C>G	p.L130V	-	17:7578542-7578542	CHP2_TP53_3	GCCAGTTGGCAAAACATCTTGTTGAGGGCAGGGGAGTACTGTAGGAAGAGGAAGGAGACAGAGTTGAAAGTCAGGGCACAAGTGA	http://www.sanger.ac.uk/perl/genetics/CGP/cosmic?action=mut_summary&id=11462
KIT	NM_000222	1146	c.154G>A	p.D52N	+	4:55561764-55561764	CHP2_KIT_1	CACGATTCTGTTTTTCTTGGCAGGCTCTTCTCAACCATCTGTGAGTCCAGGGGAACCGTCTCCACCATCCATCCATCCAGGAAAATCAGACTTAATAGTCCGCGTGGGCGACGAGATTAGGCTGTTATGC	http://www.sanger.ac.uk/perl/genetics/CGP/cosmic?action=mut_summary&id=1146
TP53	NM_000546	11483	c.848G>A	p.R283H	-	17:7577090-7577090	CHP2_TP53_7	TACCTCGCTTAGTGCTCCCTGGGGGCAGCTCGTGGTGAGGCTCCCCTTTCTTGCGGAGATTCTCTTCCTCTGTGCGCCGGTCTCTCCCAGGACAGGCACAAACACGCACCTCAAAGCTGTTCCGTCCCAGTAGATT	http://www.sanger.ac.uk/perl/genetics/CGP/cosmic?action=mut_summary&id=11483
TP53	NM_000546	11491	c.743G>C	p.R248P	-	17:7577538-7577538	CHP2_TP53_6	CCAGTGTGATGATGGTGAGGATGGGCCTCCGGTTCATGCCGCCCATGCAGGAACTGTTACACATGTAGTTGTAGTGGATGGTGGTACAGTCAGAGCCAACCTAG	http://www.sanger.ac.uk/perl/genetics/CGP/cosmic?action=mut_summary&id=11491
TP53	NM_000546	11496	c.476C>A	p.A159D	-	17:7578454-7578454	CHP2_TP53_4	CCAGCCCCAGCTGCTCACCATCGCTATCTGAGCAGCGCTCATGGTGGGGGCAGCGCCTCACAACCTCCGTCATGTGCTGTGACTGCTTGTAGATGGCCATGGCGCGGACGCGGGTGCCGGGCGGGGGTGTG	http://www.sanger.ac.uk/perl/genetics/CGP/cosmic?action=mut_summary&id=11496
TP53	NM_000546	11501	c.823T>G	p.C275G	-	17:7577115-7577115	CHP2_TP53_7	TACCTCGCTTAGTGCTCCCTGGGGGCAGCTCGTGGTGAGGCTCCCCTTTCTTGCGGAGATTCTCTTCCTCTGTGCGCCGGTCTCTCCCAGGACAGGCACAAACACGCACCTCAAAGCTGTTCCGTCCCAGTAGATT	http://www.sanger.ac.uk/perl/genetics/CGP/cosmic?action=mut_summary&id=11501
TP53	NM_000546	11508	c.497C>A	p.S166*	-	17:7578433-7578433	CHP2_TP53_4	CCAGCCCCAGCTGCTCACCATCGCTATCTGAGCAGCGCTCATGGTGGGGGCAGCGCCTCACAACCTCCGTCATGTGCTGTGACTGCTTGTAGATGGCCATGGCGCGGACGCGGGTGCCGGGCGGGGGTGTG	http://www.sanger.ac.uk/perl/genetics/CGP/cosmic?action=mut_summary&id=11508
TP53	NM_000546	11514	c.1001G>T	p.G334V	-	17:7574026-7574026	CHP2_TP53_8	CACCTGGAGTGAGCCCTGCTCCCCCCTGGCTCCTTCCCAGCCTGGGCATCCTTGAGTTCCAAGGCCTCATTCAGCTCTCGGAACATCTCGAAGCGCTCACGCCCACGGATCT	http://www.sanger.ac.uk/perl/genetics/CGP/cosmic?action=mut_summary&id=11514
TP53	NM_000546	11516	c.841G>T	p.D281Y	-	17:7577097-7577097	CHP2_TP53_7	TACCTCGCTTAGTGCTCCCTGGGGGCAGCTCGTGGTGAGGCTCCCCTTTCTTGCGGAGATTCTCTTCCTCTGTGCGCCGGTCTCTCCCAGGACAGGCACAAACACGCACCTCAAAGCTGTTCCGTCCCAGTAGATT	http://www.sanger.ac.uk/perl/genetics/CGP/cosmic?action=mut_summary&id=11516
TP53	NM_000546	11517	c.377A>G	p.Y126C	-	17:7578553-7578553	CHP2_TP53_3	GCCAGTTGGCAAAACATCTTGTTGAGGGCAGGGGAGTACTGTAGGAAGAGGAAGGAGACAGAGTTGAAAGTCAGGGCACAAGTGA	http://www.sanger.ac.uk/perl/genetics/CGP/cosmic?action=mut_summary&id=11517
TP53	NM_000546	11524	c.730G>T	p.G244C	-	17:7577551-7577551	CHP2_TP53_6	CCAGTGTGATGATGGTGAGGATGGGCCTCCGGTTCATGCCGCCCATGCAGGAACTGTTACACATGTAGTTGTAGTGGATGGTGGTACAGTCAGAGCCAACCTAG	http://www.sanger.ac.uk/perl/genetics/CGP/cosmic?action=mut_summary&id=11524
TP53	NM_000546	11542	c.703A>G	p.N235D	-	17:7577578-7577578	CHP2_TP53_6	CCAGTGTGATGATGGTGAGGATGGGCCTCCGGTTCATGCCGCCCATGCAGGAACTGTTACACATGTAGTTGTAGTGGATGGTGGTACAGTCAGAGCCAACCTAG	http://www.sanger.ac.uk/perl/genetics/CGP/cosmic?action=mut_summary&id=11542
KIT	NM_000222	1155	c.1588G>A	p.V530I	+	4:55593431-55593431	CHP2_KIT_3	GCTGATTGGTTTCGTAATCGTAGCTGGCATGATGTGCATTATTGTGATGATTCTGACCTACAAATATTTACAGGTAACCATTTATTTGTTCTCTCT	http://www.sanger.ac.uk/perl/genetics/CGP/cosmic?action=mut_summary&id=1155
TP53	NM_000546	11564	c.742C>G	p.R248G	-	17:7577539-7577539	CHP2_TP53_6	CCAGTGTGATGATGGTGAGGATGGGCCTCCGGTTCATGCCGCCCATGCAGGAACTGTTACACATGTAGTTGTAGTGGATGGTGGTACAGTCAGAGCCAACCTAG	http://www.sanger.ac.uk/perl/genetics/CGP/cosmic?action=mut_summary&id=11564
TP53	NM_000546	11582	c.395A>G	p.K132R	-	17:7578535-7578535	CHP2_TP53_3	GCCAGTTGGCAAAACATCTTGTTGAGGGCAGGGGAGTACTGTAGGAAGAGGAAGGAGACAGAGTTGAAAGTCAGGGCACAAGTGA	http://www.sanger.ac.uk/perl/genetics/CGP/cosmic?action=mut_summary&id=11582
TP53	NM_000546	11606	c.31G>C	p.E11Q	-	17:7579882-7579882	CHP2_TP53_1	GAAAATGTTTCCTGACTCAGAGGGGGCTCGACGCTAGGATCTGACTGCGGCTCCTCCATGGCAGTGACCCGGAAGGCAGTCTGGCTGCTGCAAGAGGAAAAGTGGGG	http://www.sanger.ac.uk/perl/genetics/CGP/cosmic?action=mut_summary&id=11606
TP53	NM_000546	11665	c.842A>C	p.D281A	-	17:7577096-7577096	CHP2_TP53_7	TACCTCGCTTAGTGCTCCCTGGGGGCAGCTCGTGGTGAGGCTCCCCTTTCTTGCGGAGATTCTCTTCCTCTGTGCGCCGGTCTCTCCCAGGACAGGCACAAACACGCACCTCAAAGCTGTTCCGTCCCAGTAGATT	http://www.sanger.ac.uk/perl/genetics/CGP/cosmic?action=mut_summary&id=11665
TP53_ENST00000413465	ENST00000413465	116672	c.707A>G	p.Y236C	-	17:7577574-7577574	CHP2_TP53_6	CCAGTGTGATGATGGTGAGGATGGGCCTCCGGTTCATGCCGCCCATGCAGGAACTGTTACACATGTAGTTGTAGTGGATGGTGGTACAGTCAGAGCCAACCTAG	http://www.sanger.ac.uk/perl/genetics/CGP/cosmic?action=mut_summary&id=116672
TP53_ENST00000545858	ENST00000545858	116673	c.428A>G	p.Y143C	-	17:7577574-7577574	CHP2_TP53_6	CCAGTGTGATGATGGTGAGGATGGGCCTCCGGTTCATGCCGCCCATGCAGGAACTGTTACACATGTAGTTGTAGTGGATGGTGGTACAGTCAGAGCCAACCTAG	http://www.sanger.ac.uk/perl/genetics/CGP/cosmic?action=mut_summary&id=116673
TP53_ENST00000269305	ENST00000269305	116674	c.707A>G	p.Y236C	-	17:7577574-7577574	CHP2_TP53_6	CCAGTGTGATGATGGTGAGGATGGGCCTCCGGTTCATGCCGCCCATGCAGGAACTGTTACACATGTAGTTGTAGTGGATGGTGGTACAGTCAGAGCCAACCTAG	http://www.sanger.ac.uk/perl/genetics/CGP/cosmic?action=mut_summary&id=116674
KIT	NM_000222	1169	c.1651_1665del15	p.P551_V555del	+	4:55593585-55593599	CHP2_KIT_4	CCACAGAAACCCATGTATGAAGTACAGTGGAAGGTTGTTGAGGAGATAAATGGAAACAATTATGTTTACATAGACCCAACACAACTTCCTTATGATCACAAATGGGAGTTTCCCAGAAAC	http://www.sanger.ac.uk/perl/genetics/CGP/cosmic?action=mut_summary&id=1169
TP53	NM_000546	11717	c.548C>A	p.S183*	-	17:7578382-7578382	CHP2_TP53_4	CCAGCCCCAGCTGCTCACCATCGCTATCTGAGCAGCGCTCATGGTGGGGGCAGCGCCTCACAACCTCCGTCATGTGCTGTGACTGCTTGTAGATGGCCATGGCGCGGACGCGGGTGCCGGGCGGGGGTGTG	http://www.sanger.ac.uk/perl/genetics/CGP/cosmic?action=mut_summary&id=11717
FBXW7_NM_018315_2	NM_018315.2	117308	c.1154G>A	p.R385H	-	4:153249384-153249384	CHP2_FBXW7_3	TTACCTTTTTTCATGAAGATGCATACAACGCACAGTGGAAGTATGCCCATATAAGGTGTGTATACATTCTCCAGTCTCTGCATTCCACACTTTGAGTGTCCGATCTGTAGATCCACTAATGA	http://www.sanger.ac.uk/perl/genetics/CGP/cosmic?action=mut_summary&id=117308
FBXW7_ENST00000534231	ENST00000534231	117309	c.677G>A	p.R226H	-	4:153249384-153249384	CHP2_FBXW7_3	TTACCTTTTTTCATGAAGATGCATACAACGCACAGTGGAAGTATGCCCATATAAGGTGTGTATACATTCTCCAGTCTCTGCATTCCACACTTTGAGTGTCCGATCTGTAGATCCACTAATGA	http://www.sanger.ac.uk/perl/genetics/CGP/cosmic?action=mut_summary&id=117309
FBXW7_ENST00000281708	ENST00000281708	117310	c.1394G>A	p.R465H	-	4:153249384-153249384	CHP2_FBXW7_3	TTACCTTTTTTCATGAAGATGCATACAACGCACAGTGGAAGTATGCCCATATAAGGTGTGTATACATTCTCCAGTCTCTGCATTCCACACTTTGAGTGTCCGATCTGTAGATCCACTAATGA	http://www.sanger.ac.uk/perl/genetics/CGP/cosmic?action=mut_summary&id=117310
TP53	NM_000546	11738	c.724T>C	p.C242R	-	17:7577557-7577557	CHP2_TP53_6	CCAGTGTGATGATGGTGAGGATGGGCCTCCGGTTCATGCCGCCCATGCAGGAACTGTTACACATGTAGTTGTAGTGGATGGTGGTACAGTCAGAGCCAACCTAG	http://www.sanger.ac.uk/perl/genetics/CGP/cosmic?action=mut_summary&id=11738
TP53_ENST00000413465	ENST00000413465	117395	c.527G>T	p.C176F	-	17:7578403-7578403	CHP2_TP53_4	CCAGCCCCAGCTGCTCACCATCGCTATCTGAGCAGCGCTCATGGTGGGGGCAGCGCCTCACAACCTCCGTCATGTGCTGTGACTGCTTGTAGATGGCCATGGCGCGGACGCGGGTGCCGGGCGGGGGTGTG	http://www.sanger.ac.uk/perl/genetics/CGP/cosmic?action=mut_summary&id=117395
TP53_ENST00000414315	ENST00000414315	117396	c.131G>T	p.C44F	-	17:7578403-7578403	CHP2_TP53_4	CCAGCCCCAGCTGCTCACCATCGCTATCTGAGCAGCGCTCATGGTGGGGGCAGCGCCTCACAACCTCCGTCATGTGCTGTGACTGCTTGTAGATGGCCATGGCGCGGACGCGGGTGCCGGGCGGGGGTGTG	http://www.sanger.ac.uk/perl/genetics/CGP/cosmic?action=mut_summary&id=117396
TP53_ENST00000545858	ENST00000545858	117397	c.248G>T	p.C83F	-	17:7578403-7578403	CHP2_TP53_4	CCAGCCCCAGCTGCTCACCATCGCTATCTGAGCAGCGCTCATGGTGGGGGCAGCGCCTCACAACCTCCGTCATGTGCTGTGACTGCTTGTAGATGGCCATGGCGCGGACGCGGGTGCCGGGCGGGGGTGTG	http://www.sanger.ac.uk/perl/genetics/CGP/cosmic?action=mut_summary&id=117397
TP53_ENST00000269305	ENST00000269305	117398	c.527G>T	p.C176F	-	17:7578403-7578403	CHP2_TP53_4	CCAGCCCCAGCTGCTCACCATCGCTATCTGAGCAGCGCTCATGGTGGGGGCAGCGCCTCACAACCTCCGTCATGTGCTGTGACTGCTTGTAGATGGCCATGGCGCGGACGCGGGTGCCGGGCGGGGGTGTG	http://www.sanger.ac.uk/perl/genetics/CGP/cosmic?action=mut_summary&id=117398
KIT	NM_000222	1177	c.1653_1670del18	p.M552_W557del	+	4:55593587-55593604	CHP2_KIT_4	CCACAGAAACCCATGTATGAAGTACAGTGGAAGGTTGTTGAGGAGATAAATGGAAACAATTATGTTTACATAGACCCAACACAACTTCCTTATGATCACAAATGGGAGTTTCCCAGAAAC	http://www.sanger.ac.uk/perl/genetics/CGP/cosmic?action=mut_summary&id=1177
TP53	NM_000546	11781	c.398T>A	p.M133K	-	17:7578532-7578532	CHP2_TP53_3	GCCAGTTGGCAAAACATCTTGTTGAGGGCAGGGGAGTACTGTAGGAAGAGGAAGGAGACAGAGTTGAAAGTCAGGGCACAAGTGA	http://www.sanger.ac.uk/perl/genetics/CGP/cosmic?action=mut_summary&id=11781
TP53_ENST00000413465	ENST00000413465	117946	c.574C>T	p.Q192*	-	17:7578275-7578275	CHP2_TP53_5	GGCGGCTCATAGGGCACCACCACACTATGTCGAAAAGTGTTTCTGTCATCCAAATACTCCACACGCAAATTTCCTTCCACTCGGATAAGATGCTGAGGAGGGGCCAGACCTAAGAGCA	http://www.sanger.ac.uk/perl/genetics/CGP/cosmic?action=mut_summary&id=117946
TP53_ENST00000414315	ENST00000414315	117947	c.178C>T	p.Q60*	-	17:7578275-7578275	CHP2_TP53_5	GGCGGCTCATAGGGCACCACCACACTATGTCGAAAAGTGTTTCTGTCATCCAAATACTCCACACGCAAATTTCCTTCCACTCGGATAAGATGCTGAGGAGGGGCCAGACCTAAGAGCA	http://www.sanger.ac.uk/perl/genetics/CGP/cosmic?action=mut_summary&id=117947
TP53_ENST00000545858	ENST00000545858	117948	c.295C>T	p.Q99*	-	17:7578275-7578275	CHP2_TP53_5	GGCGGCTCATAGGGCACCACCACACTATGTCGAAAAGTGTTTCTGTCATCCAAATACTCCACACGCAAATTTCCTTCCACTCGGATAAGATGCTGAGGAGGGGCCAGACCTAAGAGCA	http://www.sanger.ac.uk/perl/genetics/CGP/cosmic?action=mut_summary&id=117948
TP53_ENST00000269305	ENST00000269305	117949	c.574C>T	p.Q192*	-	17:7578275-7578275	CHP2_TP53_5	GGCGGCTCATAGGGCACCACCACACTATGTCGAAAAGTGTTTCTGTCATCCAAATACTCCACACGCAAATTTCCTTCCACTCGGATAAGATGCTGAGGAGGGGCCAGACCTAAGAGCA	http://www.sanger.ac.uk/perl/genetics/CGP/cosmic?action=mut_summary&id=117949
KIT	NM_000222	1179	c.1654_1659delATGTAT	p.M552_Y553del	+	4:55593588-55593593	CHP2_KIT_4	CCACAGAAACCCATGTATGAAGTACAGTGGAAGGTTGTTGAGGAGATAAATGGAAACAATTATGTTTACATAGACCCAACACAACTTCCTTATGATCACAAATGGGAGTTTCCCAGAAAC	http://www.sanger.ac.uk/perl/genetics/CGP/cosmic?action=mut_summary&id=1179
TP53_ENST00000413465	ENST00000413465	118010	c.592G>T	p.E198*	-	17:7578257-7578257	CHP2_TP53_5	GGCGGCTCATAGGGCACCACCACACTATGTCGAAAAGTGTTTCTGTCATCCAAATACTCCACACGCAAATTTCCTTCCACTCGGATAAGATGCTGAGGAGGGGCCAGACCTAAGAGCA	http://www.sanger.ac.uk/perl/genetics/CGP/cosmic?action=mut_summary&id=118010
TP53_ENST00000414315	ENST00000414315	118011	c.196G>T	p.E66*	-	17:7578257-7578257	CHP2_TP53_5	GGCGGCTCATAGGGCACCACCACACTATGTCGAAAAGTGTTTCTGTCATCCAAATACTCCACACGCAAATTTCCTTCCACTCGGATAAGATGCTGAGGAGGGGCCAGACCTAAGAGCA	http://www.sanger.ac.uk/perl/genetics/CGP/cosmic?action=mut_summary&id=118011
TP53_ENST00000545858	ENST00000545858	118012	c.313G>T	p.E105*	-	17:7578257-7578257	CHP2_TP53_5	GGCGGCTCATAGGGCACCACCACACTATGTCGAAAAGTGTTTCTGTCATCCAAATACTCCACACGCAAATTTCCTTCCACTCGGATAAGATGCTGAGGAGGGGCCAGACCTAAGAGCA	http://www.sanger.ac.uk/perl/genetics/CGP/cosmic?action=mut_summary&id=118012
TP53_ENST00000269305	ENST00000269305	118013	c.592G>T	p.E198*	-	17:7578257-7578257	CHP2_TP53_5	GGCGGCTCATAGGGCACCACCACACTATGTCGAAAAGTGTTTCTGTCATCCAAATACTCCACACGCAAATTTCCTTCCACTCGGATAAGATGCTGAGGAGGGGCCAGACCTAAGAGCA	http://www.sanger.ac.uk/perl/genetics/CGP/cosmic?action=mut_summary&id=118013
KIT	NM_000222	1180	c.1654_1671del18	p.M552_W557del	+	4:55593588-55593605	CHP2_KIT_4	CCACAGAAACCCATGTATGAAGTACAGTGGAAGGTTGTTGAGGAGATAAATGGAAACAATTATGTTTACATAGACCCAACACAACTTCCTTATGATCACAAATGGGAGTTTCCCAGAAAC	http://www.sanger.ac.uk/perl/genetics/CGP/cosmic?action=mut_summary&id=1180
KIT	NM_000222	1181	c.1654_1662del9	p.M552_E554del	+	4:55593588-55593596	CHP2_KIT_4	CCACAGAAACCCATGTATGAAGTACAGTGGAAGGTTGTTGAGGAGATAAATGGAAACAATTATGTTTACATAGACCCAACACAACTTCCTTATGATCACAAATGGGAGTTTCCCAGAAAC	http://www.sanger.ac.uk/perl/genetics/CGP/cosmic?action=mut_summary&id=1181
KIT	NM_000222	1183	c.1654A>C	p.M552L	+	4:55593588-55593588	CHP2_KIT_4	CCACAGAAACCCATGTATGAAGTACAGTGGAAGGTTGTTGAGGAGATAAATGGAAACAATTATGTTTACATAGACCCAACACAACTTCCTTATGATCACAAATGGGAGTTTCCCAGAAAC	http://www.sanger.ac.uk/perl/genetics/CGP/cosmic?action=mut_summary&id=1183
TP53	NM_000546	11847	c.658T>G	p.Y220D	-	17:7578191-7578191	CHP2_TP53_5	GGCGGCTCATAGGGCACCACCACACTATGTCGAAAAGTGTTTCTGTCATCCAAATACTCCACACGCAAATTTCCTTCCACTCGGATAAGATGCTGAGGAGGGGCCAGACCTAAGAGCA	http://www.sanger.ac.uk/perl/genetics/CGP/cosmic?action=mut_summary&id=11847
TP53	NM_000546	11860	c.638G>C	p.R213P	-	17:7578211-7578211	CHP2_TP53_5	GGCGGCTCATAGGGCACCACCACACTATGTCGAAAAGTGTTTCTGTCATCCAAATACTCCACACGCAAATTTCCTTCCACTCGGATAAGATGCTGAGGAGGGGCCAGACCTAAGAGCA	http://www.sanger.ac.uk/perl/genetics/CGP/cosmic?action=mut_summary&id=11860
KIT	NM_000222	1187	c.1656_1670del15	p.Y553_W557del	+	4:55593590-55593604	CHP2_KIT_4	CCACAGAAACCCATGTATGAAGTACAGTGGAAGGTTGTTGAGGAGATAAATGGAAACAATTATGTTTACATAGACCCAACACAACTTCCTTATGATCACAAATGGGAGTTTCCCAGAAAC	http://www.sanger.ac.uk/perl/genetics/CGP/cosmic?action=mut_summary&id=1187
KIT	NM_000222	1189	c.1657_1668del12	p.Y553_Q556del	+	4:55593591-55593602	CHP2_KIT_4	CCACAGAAACCCATGTATGAAGTACAGTGGAAGGTTGTTGAGGAGATAAATGGAAACAATTATGTTTACATAGACCCAACACAACTTCCTTATGATCACAAATGGGAGTTTCCCAGAAAC	http://www.sanger.ac.uk/perl/genetics/CGP/cosmic?action=mut_summary&id=1189
KIT	NM_000222	1190	c.1657_1674del18	p.Y553_K558del	+	4:55593591-55593608	CHP2_KIT_4	CCACAGAAACCCATGTATGAAGTACAGTGGAAGGTTGTTGAGGAGATAAATGGAAACAATTATGTTTACATAGACCCAACACAACTTCCTTATGATCACAAATGGGAGTTTCCCAGAAAC	http://www.sanger.ac.uk/perl/genetics/CGP/cosmic?action=mut_summary&id=1190
TP53	NM_000546	11929	c.760_761AT>GA	p.I254D	-	17:7577520-7577521	CHP2_TP53_6	CCAGTGTGATGATGGTGAGGATGGGCCTCCGGTTCATGCCGCCCATGCAGGAACTGTTACACATGTAGTTGTAGTGGATGGTGGTACAGTCAGAGCCAACCTAG	http://www.sanger.ac.uk/perl/genetics/CGP/cosmic?action=mut_summary&id=11929
KIT	NM_000222	1192	c.1660_1674del15	p.E554_K558del	+	4:55593594-55593608	CHP2_KIT_4	CCACAGAAACCCATGTATGAAGTACAGTGGAAGGTTGTTGAGGAGATAAATGGAAACAATTATGTTTACATAGACCCAACACAACTTCCTTATGATCACAAATGGGAGTTTCCCAGAAAC	http://www.sanger.ac.uk/perl/genetics/CGP/cosmic?action=mut_summary&id=1192
KIT	NM_000222	1194	c.1662_1685del24	p.V555_E562del	+	4:55593596-55593619	CHP2_KIT_4	CCACAGAAACCCATGTATGAAGTACAGTGGAAGGTTGTTGAGGAGATAAATGGAAACAATTATGTTTACATAGACCCAACACAACTTCCTTATGATCACAAATGGGAGTTTCCCAGAAAC	http://www.sanger.ac.uk/perl/genetics/CGP/cosmic?action=mut_summary&id=1194
TP53	NM_000546	11966	c.485T>A	p.I162N	-	17:7578445-7578445	CHP2_TP53_4	CCAGCCCCAGCTGCTCACCATCGCTATCTGAGCAGCGCTCATGGTGGGGGCAGCGCCTCACAACCTCCGTCATGTGCTGTGACTGCTTGTAGATGGCCATGGCGCGGACGCGGGTGCCGGGCGGGGGTGTG	http://www.sanger.ac.uk/perl/genetics/CGP/cosmic?action=mut_summary&id=11966
KIT	NM_000222	1198	c.1663_1677del15	p.V555_V559del	+	4:55593597-55593611	CHP2_KIT_4	CCACAGAAACCCATGTATGAAGTACAGTGGAAGGTTGTTGAGGAGATAAATGGAAACAATTATGTTTACATAGACCCAACACAACTTCCTTATGATCACAAATGGGAGTTTCCCAGAAAC	http://www.sanger.ac.uk/perl/genetics/CGP/cosmic?action=mut_summary&id=1198
TP53	NM_000546	11998	c.534C>A	p.H178Q	-	17:7578396-7578396	CHP2_TP53_4	CCAGCCCCAGCTGCTCACCATCGCTATCTGAGCAGCGCTCATGGTGGGGGCAGCGCCTCACAACCTCCGTCATGTGCTGTGACTGCTTGTAGATGGCCATGGCGCGGACGCGGGTGCCGGGCGGGGGTGTG	http://www.sanger.ac.uk/perl/genetics/CGP/cosmic?action=mut_summary&id=11998
KIT	NM_000222	1199	c.1663_1674del12	p.V555_K558del	+	4:55593597-55593608	CHP2_KIT_4	CCACAGAAACCCATGTATGAAGTACAGTGGAAGGTTGTTGAGGAGATAAATGGAAACAATTATGTTTACATAGACCCAACACAACTTCCTTATGATCACAAATGGGAGTTTCCCAGAAAC	http://www.sanger.ac.uk/perl/genetics/CGP/cosmic?action=mut_summary&id=1199
TP53_ENST00000413465	ENST00000413465	120005	c.742C>T	p.R248W	-	17:7577539-7577539	CHP2_TP53_6	CCAGTGTGATGATGGTGAGGATGGGCCTCCGGTTCATGCCGCCCATGCAGGAACTGTTACACATGTAGTTGTAGTGGATGGTGGTACAGTCAGAGCCAACCTAG	http://www.sanger.ac.uk/perl/genetics/CGP/cosmic?action=mut_summary&id=120005
TP53_ENST00000545858	ENST00000545858	120006	c.463C>T	p.R155W	-	17:7577539-7577539	CHP2_TP53_6	CCAGTGTGATGATGGTGAGGATGGGCCTCCGGTTCATGCCGCCCATGCAGGAACTGTTACACATGTAGTTGTAGTGGATGGTGGTACAGTCAGAGCCAACCTAG	http://www.sanger.ac.uk/perl/genetics/CGP/cosmic?action=mut_summary&id=120006
TP53_ENST00000269305	ENST00000269305	120007	c.742C>T	p.R248W	-	17:7577539-7577539	CHP2_TP53_6	CCAGTGTGATGATGGTGAGGATGGGCCTCCGGTTCATGCCGCCCATGCAGGAACTGTTACACATGTAGTTGTAGTGGATGGTGGTACAGTCAGAGCCAACCTAG	http://www.sanger.ac.uk/perl/genetics/CGP/cosmic?action=mut_summary&id=120007
KIT	NM_000222	1200	c.1663_1713del51	p.V555_I571del	+	4:55593597-55593647	CHP2_KIT_4	CCACAGAAACCCATGTATGAAGTACAGTGGAAGGTTGTTGAGGAGATAAATGGAAACAATTATGTTTACATAGACCCAACACAACTTCCTTATGATCACAAATGGGAGTTTCCCAGAAAC	http://www.sanger.ac.uk/perl/genetics/CGP/cosmic?action=mut_summary&id=1200
TP53	NM_000546	12013	c.731G>C	p.G244A	-	17:7577550-7577550	CHP2_TP53_6	CCAGTGTGATGATGGTGAGGATGGGCCTCCGGTTCATGCCGCCCATGCAGGAACTGTTACACATGTAGTTGTAGTGGATGGTGGTACAGTCAGAGCCAACCTAG	http://www.sanger.ac.uk/perl/genetics/CGP/cosmic?action=mut_summary&id=12013
KIT	NM_000222	1201	c.1663_1668delGTACAG	p.V555_Q556del	+	4:55593597-55593602	CHP2_KIT_4	CCACAGAAACCCATGTATGAAGTACAGTGGAAGGTTGTTGAGGAGATAAATGGAAACAATTATGTTTACATAGACCCAACACAACTTCCTTATGATCACAAATGGGAGTTTCCCAGAAAC	http://www.sanger.ac.uk/perl/genetics/CGP/cosmic?action=mut_summary&id=1201
KIT	NM_000222	1202	c.1663_1680del18	p.V555_V560del	+	4:55593597-55593614	CHP2_KIT_4	CCACAGAAACCCATGTATGAAGTACAGTGGAAGGTTGTTGAGGAGATAAATGGAAACAATTATGTTTACATAGACCCAACACAACTTCCTTATGATCACAAATGGGAGTTTCCCAGAAAC	http://www.sanger.ac.uk/perl/genetics/CGP/cosmic?action=mut_summary&id=1202
KIT	NM_000222	1203	c.1663_1719del57	p.V555_P573del	+	4:55593597-55593653	CHP2_KIT_4	CCACAGAAACCCATGTATGAAGTACAGTGGAAGGTTGTTGAGGAGATAAATGGAAACAATTATGTTTACATAGACCCAACACAACTTCCTTATGATCACAAATGGGAGTTTCCCAGAAAC	http://www.sanger.ac.uk/perl/genetics/CGP/cosmic?action=mut_summary&id=1203
KIT	NM_000222	1204	c.1666_1680del15	p.Q556_V560del	+	4:55593600-55593614	CHP2_KIT_4	CCACAGAAACCCATGTATGAAGTACAGTGGAAGGTTGTTGAGGAGATAAATGGAAACAATTATGTTTACATAGACCCAACACAACTTCCTTATGATCACAAATGGGAGTTTCCCAGAAAC	http://www.sanger.ac.uk/perl/genetics/CGP/cosmic?action=mut_summary&id=1204
KIT	NM_000222	1205	c.1666_1728del63	p.Q556_L576del	+	4:55593600-55593662	CHP2_KIT_4	CCACAGAAACCCATGTATGAAGTACAGTGGAAGGTTGTTGAGGAGATAAATGGAAACAATTATGTTTACATAGACCCAACACAACTTCCTTATGATCACAAATGGGAGTTTCCCAGAAAC	http://www.sanger.ac.uk/perl/genetics/CGP/cosmic?action=mut_summary&id=1205
TP53_ENST00000269305	ENST00000269305	121035	c.733G>A	p.G245S	-	17:7577548-7577548	CHP2_TP53_6	CCAGTGTGATGATGGTGAGGATGGGCCTCCGGTTCATGCCGCCCATGCAGGAACTGTTACACATGTAGTTGTAGTGGATGGTGGTACAGTCAGAGCCAACCTAG	http://www.sanger.ac.uk/perl/genetics/CGP/cosmic?action=mut_summary&id=121035
TP53_ENST00000413465	ENST00000413465	121036	c.733G>A	p.G245S	-	17:7577548-7577548	CHP2_TP53_6	CCAGTGTGATGATGGTGAGGATGGGCCTCCGGTTCATGCCGCCCATGCAGGAACTGTTACACATGTAGTTGTAGTGGATGGTGGTACAGTCAGAGCCAACCTAG	http://www.sanger.ac.uk/perl/genetics/CGP/cosmic?action=mut_summary&id=121036
TP53_ENST00000545858	ENST00000545858	121037	c.454G>A	p.G152S	-	17:7577548-7577548	CHP2_TP53_6	CCAGTGTGATGATGGTGAGGATGGGCCTCCGGTTCATGCCGCCCATGCAGGAACTGTTACACATGTAGTTGTAGTGGATGGTGGTACAGTCAGAGCCAACCTAG	http://www.sanger.ac.uk/perl/genetics/CGP/cosmic?action=mut_summary&id=121037
TP53_ENST00000269305	ENST00000269305	121042	c.517G>C	p.V173L	-	17:7578413-7578413	CHP2_TP53_4	CCAGCCCCAGCTGCTCACCATCGCTATCTGAGCAGCGCTCATGGTGGGGGCAGCGCCTCACAACCTCCGTCATGTGCTGTGACTGCTTGTAGATGGCCATGGCGCGGACGCGGGTGCCGGGCGGGGGTGTG	http://www.sanger.ac.uk/perl/genetics/CGP/cosmic?action=mut_summary&id=121042
TP53_ENST00000413465	ENST00000413465	121043	c.517G>C	p.V173L	-	17:7578413-7578413	CHP2_TP53_4	CCAGCCCCAGCTGCTCACCATCGCTATCTGAGCAGCGCTCATGGTGGGGGCAGCGCCTCACAACCTCCGTCATGTGCTGTGACTGCTTGTAGATGGCCATGGCGCGGACGCGGGTGCCGGGCGGGGGTGTG	http://www.sanger.ac.uk/perl/genetics/CGP/cosmic?action=mut_summary&id=121043
TP53_ENST00000545858	ENST00000545858	121044	c.238G>C	p.V80L	-	17:7578413-7578413	CHP2_TP53_4	CCAGCCCCAGCTGCTCACCATCGCTATCTGAGCAGCGCTCATGGTGGGGGCAGCGCCTCACAACCTCCGTCATGTGCTGTGACTGCTTGTAGATGGCCATGGCGCGGACGCGGGTGCCGGGCGGGGGTGTG	http://www.sanger.ac.uk/perl/genetics/CGP/cosmic?action=mut_summary&id=121044
TP53_ENST00000414315	ENST00000414315	121045	c.121G>C	p.V41L	-	17:7578413-7578413	CHP2_TP53_4	CCAGCCCCAGCTGCTCACCATCGCTATCTGAGCAGCGCTCATGGTGGGGGCAGCGCCTCACAACCTCCGTCATGTGCTGTGACTGCTTGTAGATGGCCATGGCGCGGACGCGGGTGCCGGGCGGGGGTGTG	http://www.sanger.ac.uk/perl/genetics/CGP/cosmic?action=mut_summary&id=121045
KIT	NM_000222	1210	c.1667_1672delAGTGGA	p.W557_K558del	+	4:55593601-55593606	CHP2_KIT_4	CCACAGAAACCCATGTATGAAGTACAGTGGAAGGTTGTTGAGGAGATAAATGGAAACAATTATGTTTACATAGACCCAACACAACTTCCTTATGATCACAAATGGGAGTTTCCCAGAAAC	http://www.sanger.ac.uk/perl/genetics/CGP/cosmic?action=mut_summary&id=1210
KIT	NM_000222	1211	c.1668_1673delGTGGAA	p.W557_K558del	+	4:55593602-55593607	CHP2_KIT_4	CCACAGAAACCCATGTATGAAGTACAGTGGAAGGTTGTTGAGGAGATAAATGGAAACAATTATGTTTACATAGACCCAACACAACTTCCTTATGATCACAAATGGGAGTTTCCCAGAAAC	http://www.sanger.ac.uk/perl/genetics/CGP/cosmic?action=mut_summary&id=1211
KIT	NM_000222	1213	c.1668_1679del12	p.Q556_V560>H	+	4:55593602-55593613	CHP2_KIT_4	CCACAGAAACCCATGTATGAAGTACAGTGGAAGGTTGTTGAGGAGATAAATGGAAACAATTATGTTTACATAGACCCAACACAACTTCCTTATGATCACAAATGGGAGTTTCCCAGAAAC	http://www.sanger.ac.uk/perl/genetics/CGP/cosmic?action=mut_summary&id=1213
KIT	NM_000222	1216	c.1669T>A	p.W557R	+	4:55593603-55593603	CHP2_KIT_4	CCACAGAAACCCATGTATGAAGTACAGTGGAAGGTTGTTGAGGAGATAAATGGAAACAATTATGTTTACATAGACCCAACACAACTTCCTTATGATCACAAATGGGAGTTTCCCAGAAAC	http://www.sanger.ac.uk/perl/genetics/CGP/cosmic?action=mut_summary&id=1216
KIT	NM_000222	1217	c.1669_1674delTGGAAG	p.W557_K558del	+	4:55593603-55593608	CHP2_KIT_4	CCACAGAAACCCATGTATGAAGTACAGTGGAAGGTTGTTGAGGAGATAAATGGAAACAATTATGTTTACATAGACCCAACACAACTTCCTTATGATCACAAATGGGAGTTTCCCAGAAAC	http://www.sanger.ac.uk/perl/genetics/CGP/cosmic?action=mut_summary&id=1217
KIT	NM_000222	1218	c.1669_1677del9	p.W557_V559del	+	4:55593603-55593611	CHP2_KIT_4	CCACAGAAACCCATGTATGAAGTACAGTGGAAGGTTGTTGAGGAGATAAATGGAAACAATTATGTTTACATAGACCCAACACAACTTCCTTATGATCACAAATGGGAGTTTCCCAGAAAC	http://www.sanger.ac.uk/perl/genetics/CGP/cosmic?action=mut_summary&id=1218
KIT	NM_000222	1219	c.1669T>C	p.W557R	+	4:55593603-55593603	CHP2_KIT_4	CCACAGAAACCCATGTATGAAGTACAGTGGAAGGTTGTTGAGGAGATAAATGGAAACAATTATGTTTACATAGACCCAACACAACTTCCTTATGATCACAAATGGGAGTTTCCCAGAAAC	http://www.sanger.ac.uk/perl/genetics/CGP/cosmic?action=mut_summary&id=1219
KIT	NM_000222	1220	c.1669_1671delTGG	p.W557del	+	4:55593603-55593605	CHP2_KIT_4	CCACAGAAACCCATGTATGAAGTACAGTGGAAGGTTGTTGAGGAGATAAATGGAAACAATTATGTTTACATAGACCCAACACAACTTCCTTATGATCACAAATGGGAGTTTCCCAGAAAC	http://www.sanger.ac.uk/perl/genetics/CGP/cosmic?action=mut_summary&id=1220
KIT	NM_000222	1221	c.1669T>G	p.W557G	+	4:55593603-55593603	CHP2_KIT_4	CCACAGAAACCCATGTATGAAGTACAGTGGAAGGTTGTTGAGGAGATAAATGGAAACAATTATGTTTACATAGACCCAACACAACTTCCTTATGATCACAAATGGGAGTTTCCCAGAAAC	http://www.sanger.ac.uk/perl/genetics/CGP/cosmic?action=mut_summary&id=1221
KIT	NM_000222	1223	c.1669_1680del12	p.W557_V560del	+	4:55593603-55593614	CHP2_KIT_4	CCACAGAAACCCATGTATGAAGTACAGTGGAAGGTTGTTGAGGAGATAAATGGAAACAATTATGTTTACATAGACCCAACACAACTTCCTTATGATCACAAATGGGAGTTTCCCAGAAAC	http://www.sanger.ac.uk/perl/genetics/CGP/cosmic?action=mut_summary&id=1223
KIT	NM_000222	1226	c.1670_1675delGGAAGG	p.W557_V559>F	+	4:55593604-55593609	CHP2_KIT_4	CCACAGAAACCCATGTATGAAGTACAGTGGAAGGTTGTTGAGGAGATAAATGGAAACAATTATGTTTACATAGACCCAACACAACTTCCTTATGATCACAAATGGGAGTTTCCCAGAAAC	http://www.sanger.ac.uk/perl/genetics/CGP/cosmic?action=mut_summary&id=1226
KIT	NM_000222	1227	c.1670G>C	p.W557S	+	4:55593604-55593604	CHP2_KIT_4	CCACAGAAACCCATGTATGAAGTACAGTGGAAGGTTGTTGAGGAGATAAATGGAAACAATTATGTTTACATAGACCCAACACAACTTCCTTATGATCACAAATGGGAGTTTCCCAGAAAC	http://www.sanger.ac.uk/perl/genetics/CGP/cosmic?action=mut_summary&id=1227
TP53	NM_000546	12296	c.292C>T	p.P98S	-	17:7579395-7579395	CHP2_TP53_2	GCCCAGACGGAAACCGTAGCTGCCCTGGTAGGTTTTCTGGGAAGGGACAGAAGATGACAGGGGCCAGGAGGGGGCTGGTGCAGGGGCCGCCGGTGTAGGAGCTGCTGGTGCAGGGGCCACGGGGGGAGCAGCCTC	http://www.sanger.ac.uk/perl/genetics/CGP/cosmic?action=mut_summary&id=12296
KIT	NM_000222	1229	c.1670_1717del48	p.W557_P573>S	+	4:55593604-55593651	CHP2_KIT_4	CCACAGAAACCCATGTATGAAGTACAGTGGAAGGTTGTTGAGGAGATAAATGGAAACAATTATGTTTACATAGACCCAACACAACTTCCTTATGATCACAAATGGGAGTTTCCCAGAAAC	http://www.sanger.ac.uk/perl/genetics/CGP/cosmic?action=mut_summary&id=1229
KIT	NM_000222	1232	c.1671_1679del9	p.W557_V560>C	+	4:55593605-55593613	CHP2_KIT_4	CCACAGAAACCCATGTATGAAGTACAGTGGAAGGTTGTTGAGGAGATAAATGGAAACAATTATGTTTACATAGACCCAACACAACTTCCTTATGATCACAAATGGGAGTTTCCCAGAAAC	http://www.sanger.ac.uk/perl/genetics/CGP/cosmic?action=mut_summary&id=1232
GNAS_ENST00000371100	ENST00000371100	123397	c.2530C>T	p.R844C	+	20:57484420-57484420	CHP2_GNAS_1	TGTTTCAGGACCTGCTTCGCTGCCGTGTCCTGACTTCTGGAATCTTTGAGACCAAGTTCCAGGTGGACAAAGTCAACTTCCAGTAAGCCAACTGTTACCTTTTTATAT	http://www.sanger.ac.uk/perl/genetics/CGP/cosmic?action=mut_summary&id=123397
KIT	NM_000222	1233	c.1671_1676delGAAGGT	p.W557_V559>C	+	4:55593605-55593610	CHP2_KIT_4	CCACAGAAACCCATGTATGAAGTACAGTGGAAGGTTGTTGAGGAGATAAATGGAAACAATTATGTTTACATAGACCCAACACAACTTCCTTATGATCACAAATGGGAGTTTCCCAGAAAC	http://www.sanger.ac.uk/perl/genetics/CGP/cosmic?action=mut_summary&id=1233
KIT	NM_000222	1234	c.1672_1680del9	p.K558_V560del	+	4:55593606-55593614	CHP2_KIT_4	CCACAGAAACCCATGTATGAAGTACAGTGGAAGGTTGTTGAGGAGATAAATGGAAACAATTATGTTTACATAGACCCAACACAACTTCCTTATGATCACAAATGGGAGTTTCCCAGAAAC	http://www.sanger.ac.uk/perl/genetics/CGP/cosmic?action=mut_summary&id=1234
KIT	NM_000222	1235	c.1672_1677delAAGGTT	p.K558_V559del	+	4:55593606-55593611	CHP2_KIT_4	CCACAGAAACCCATGTATGAAGTACAGTGGAAGGTTGTTGAGGAGATAAATGGAAACAATTATGTTTACATAGACCCAACACAACTTCCTTATGATCACAAATGGGAGTTTCCCAGAAAC	http://www.sanger.ac.uk/perl/genetics/CGP/cosmic?action=mut_summary&id=1235
HRAS_ENST00000397594	ENST00000397594	123649	c.181C>A	p.Q61K	-	11:533875-533875	CHP2_HRAS_2	CACACACAGGAAGCCCTCCCCGGTGCGCATGTACTGGTCCCGCATGGCGCTGTACTCCTCCTGGCCGGCGGTATCCAGGATGTCCAACAGGCACGTCTCCCCATCAATGACCACCTGC	http://www.sanger.ac.uk/perl/genetics/CGP/cosmic?action=mut_summary&id=123649
EGFR	NM_005228	12366	c.2572C>A	p.L858M	+	7:55259514-55259514	CHP2_EGFR_8	TTTGGGCTGGCCAAACTGCTGGGTGCGGAAGAGAAAGAATACCATGCAGAAGGAGGCAAAGTAAGGAGGTGGCTTTAGGTCAGCCAGCATTTTCCTGACACCAGGGACCAGGCTGCCTTCC	http://www.sanger.ac.uk/perl/genetics/CGP/cosmic?action=mut_summary&id=12366
EGFR	NM_005228	12367	c.2237_2254del18	p.E746_S752>A	+	7:55242467-55242484	CHP2_EGFR_5	TAGGGACTCTGGATCCCAGAAGGTGAGAAAGTTAAAATTCCCGTCGCTATCAAGGAATTAAGAGAAGCAACATCTCCGAAAGCCAACAAGGAAATCCTCGATGTGAGTTTCTGCTTTGCTGTGTGGGGG	http://www.sanger.ac.uk/perl/genetics/CGP/cosmic?action=mut_summary&id=12367
EGFR	NM_005228	12369	c.2240_2254del15	p.L747_T751del	+	7:55242470-55242484	CHP2_EGFR_5	TAGGGACTCTGGATCCCAGAAGGTGAGAAAGTTAAAATTCCCGTCGCTATCAAGGAATTAAGAGAAGCAACATCTCCGAAAGCCAACAAGGAAATCCTCGATGTGAGTTTCTGCTTTGCTGTGTGGGGG	http://www.sanger.ac.uk/perl/genetics/CGP/cosmic?action=mut_summary&id=12369
EGFR	NM_005228	12370	c.2240_2257del18	p.L747_P753>S	+	7:55242470-55242487	CHP2_EGFR_5	TAGGGACTCTGGATCCCAGAAGGTGAGAAAGTTAAAATTCCCGTCGCTATCAAGGAATTAAGAGAAGCAACATCTCCGAAAGCCAACAAGGAAATCCTCGATGTGAGTTTCTGCTTTGCTGTGTGGGGG	http://www.sanger.ac.uk/perl/genetics/CGP/cosmic?action=mut_summary&id=12370
EGFR	NM_005228	12371	c.2126A>T	p.E709V	+	7:55241678-55241678	CHP2_EGFR_4	GTGGAGAAGCTCCCAACCAAGCTCTCTTGAGGATCTTGAAGGAAACTGAATTCAAAAAGATCAAAGTGCTGGGCTCCGGTGCGTTCGGCACGGT	http://www.sanger.ac.uk/perl/genetics/CGP/cosmic?action=mut_summary&id=12371
EGFR	NM_005228	12373	c.2159C>T	p.S720F	+	7:55241711-55241711	CHP2_EGFR_4	GTGGAGAAGCTCCCAACCAAGCTCTCTTGAGGATCTTGAAGGAAACTGAATTCAAAAAGATCAAAGTGCTGGGCTCCGGTGCGTTCGGCACGGT	http://www.sanger.ac.uk/perl/genetics/CGP/cosmic?action=mut_summary&id=12373
EGFR	NM_005228	12374	c.2582T>G	p.L861R	+	7:55259524-55259524	CHP2_EGFR_8	TTTGGGCTGGCCAAACTGCTGGGTGCGGAAGAGAAAGAATACCATGCAGAAGGAGGCAAAGTAAGGAGGTGGCTTTAGGTCAGCCAGCATTTTCCTGACACCAGGGACCAGGCTGCCTTCC	http://www.sanger.ac.uk/perl/genetics/CGP/cosmic?action=mut_summary&id=12374
EGFR	NM_005228	12377	c.2319_2320insCAC	p.H773_V774insH	+	7:55249021-55249022	CHP2_EGFR_6	GTGCCTCTCCCTCCCTCCAGGAAGCCTACGTGATGGCCAGCGTGGACAACCCCCACGTGTGCCGCCTGCTGGGCATCTGCCTCACCTCCACCGTGCAGCTCATCACGCAGCTCATGCCCTTCGGC	http://www.sanger.ac.uk/perl/genetics/CGP/cosmic?action=mut_summary&id=12377
EGFR	NM_005228	12378	c.2310_2311insGGT	p.D770_N771insG	+	7:55249012-55249013	CHP2_EGFR_6	GTGCCTCTCCCTCCCTCCAGGAAGCCTACGTGATGGCCAGCGTGGACAACCCCCACGTGTGCCGCCTGCTGGGCATCTGCCTCACCTCCACCGTGCAGCTCATCACGCAGCTCATGCCCTTCGGC	http://www.sanger.ac.uk/perl/genetics/CGP/cosmic?action=mut_summary&id=12378
EGFR	NM_005228	12382	c.2239_2248TTAAGAGAAG>C	p.L747_A750>P	+	7:55242469-55242478	CHP2_EGFR_5	TAGGGACTCTGGATCCCAGAAGGTGAGAAAGTTAAAATTCCCGTCGCTATCAAGGAATTAAGAGAAGCAACATCTCCGAAAGCCAACAAGGAAATCCTCGATGTGAGTTTCTGCTTTGCTGTGTGGGGG	http://www.sanger.ac.uk/perl/genetics/CGP/cosmic?action=mut_summary&id=12382
EGFR	NM_005228	12383	c.2239_2251>C	p.L747_T751>P	+	7:55242469-55242481	CHP2_EGFR_5	TAGGGACTCTGGATCCCAGAAGGTGAGAAAGTTAAAATTCCCGTCGCTATCAAGGAATTAAGAGAAGCAACATCTCCGAAAGCCAACAAGGAAATCCTCGATGTGAGTTTCTGCTTTGCTGTGTGGGGG	http://www.sanger.ac.uk/perl/genetics/CGP/cosmic?action=mut_summary&id=12383
EGFR	NM_005228	12384	c.2237_2255>T	p.E746_S752>V	+	7:55242467-55242485	CHP2_EGFR_5	TAGGGACTCTGGATCCCAGAAGGTGAGAAAGTTAAAATTCCCGTCGCTATCAAGGAATTAAGAGAAGCAACATCTCCGAAAGCCAACAAGGAAATCCTCGATGTGAGTTTCTGCTTTGCTGTGTGGGGG	http://www.sanger.ac.uk/perl/genetics/CGP/cosmic?action=mut_summary&id=12384
EGFR	NM_005228	12386	c.2237_2252>T	p.E746_T751>V	+	7:55242467-55242482	CHP2_EGFR_5	TAGGGACTCTGGATCCCAGAAGGTGAGAAAGTTAAAATTCCCGTCGCTATCAAGGAATTAAGAGAAGCAACATCTCCGAAAGCCAACAAGGAAATCCTCGATGTGAGTTTCTGCTTTGCTGTGTGGGGG	http://www.sanger.ac.uk/perl/genetics/CGP/cosmic?action=mut_summary&id=12386
KIT	NM_000222	1238	c.1672_1692del21	p.K558_N564del	+	4:55593606-55593626	CHP2_KIT_4	CCACAGAAACCCATGTATGAAGTACAGTGGAAGGTTGTTGAGGAGATAAATGGAAACAATTATGTTTACATAGACCCAACACAACTTCCTTATGATCACAAATGGGAGTTTCCCAGAAAC	http://www.sanger.ac.uk/perl/genetics/CGP/cosmic?action=mut_summary&id=1238
PDGFRA	NM_006206	12396	c.2524G>T	p.D842Y	+	4:55152092-55152092	CHP2_PDGFRA_4	GGCTGCTCGCAACGTCCTCCTGGCACAAGGAAAAATTGTGAAGATCTGTGACTTTGGCCTGGCCAGAGACATCATGCATGATTCGAACTATGTGTCGAAAGGCAGTGTACGTCCTCACTTCCCTCACTGG	http://www.sanger.ac.uk/perl/genetics/CGP/cosmic?action=mut_summary&id=12396
PDGFRA	NM_006206	12397	c.2524_2526GAC>TAT	p.D842Y	+	4:55152092-55152094	CHP2_PDGFRA_4	GGCTGCTCGCAACGTCCTCCTGGCACAAGGAAAAATTGTGAAGATCTGTGACTTTGGCCTGGCCAGAGACATCATGCATGATTCGAACTATGTGTCGAAAGGCAGTGTACGTCCTCACTTCCCTCACTGG	http://www.sanger.ac.uk/perl/genetics/CGP/cosmic?action=mut_summary&id=12397
PDGFRA	NM_006206	12398	c.2524_2525GA>AT	p.D842I	+	4:55152092-55152093	CHP2_PDGFRA_4	GGCTGCTCGCAACGTCCTCCTGGCACAAGGAAAAATTGTGAAGATCTGTGACTTTGGCCTGGCCAGAGACATCATGCATGATTCGAACTATGTGTCGAAAGGCAGTGTACGTCCTCACTTCCCTCACTGG	http://www.sanger.ac.uk/perl/genetics/CGP/cosmic?action=mut_summary&id=12398
PDGFRA	NM_006206	12399	c.2536G>T	p.D846Y	+	4:55152104-55152104	CHP2_PDGFRA_4	GGCTGCTCGCAACGTCCTCCTGGCACAAGGAAAAATTGTGAAGATCTGTGACTTTGGCCTGGCCAGAGACATCATGCATGATTCGAACTATGTGTCGAAAGGCAGTGTACGTCCTCACTTCCCTCACTGG	http://www.sanger.ac.uk/perl/genetics/CGP/cosmic?action=mut_summary&id=12399
KIT	NM_000222	1239	c.1672_1686del15	p.K558_E562del	+	4:55593606-55593620	CHP2_KIT_4	CCACAGAAACCCATGTATGAAGTACAGTGGAAGGTTGTTGAGGAGATAAATGGAAACAATTATGTTTACATAGACCCAACACAACTTCCTTATGATCACAAATGGGAGTTTCCCAGAAAC	http://www.sanger.ac.uk/perl/genetics/CGP/cosmic?action=mut_summary&id=1239
PDGFRA	NM_006206	12400	c.2527_2538del12	p.I843_D846del	+	4:55152095-55152106	CHP2_PDGFRA_4	GGCTGCTCGCAACGTCCTCCTGGCACAAGGAAAAATTGTGAAGATCTGTGACTTTGGCCTGGCCAGAGACATCATGCATGATTCGAACTATGTGTCGAAAGGCAGTGTACGTCCTCACTTCCCTCACTGG	http://www.sanger.ac.uk/perl/genetics/CGP/cosmic?action=mut_summary&id=12400
PDGFRA	NM_006206	12401	c.2524_2532del9	p.D842_M844del	+	4:55152092-55152100	CHP2_PDGFRA_4	GGCTGCTCGCAACGTCCTCCTGGCACAAGGAAAAATTGTGAAGATCTGTGACTTTGGCCTGGCCAGAGACATCATGCATGATTCGAACTATGTGTCGAAAGGCAGTGTACGTCCTCACTTCCCTCACTGG	http://www.sanger.ac.uk/perl/genetics/CGP/cosmic?action=mut_summary&id=12401
PDGFRA	NM_006206	12402	c.2530_2541del12	p.M844_S847del	+	4:55152098-55152109	CHP2_PDGFRA_4	GGCTGCTCGCAACGTCCTCCTGGCACAAGGAAAAATTGTGAAGATCTGTGACTTTGGCCTGGCCAGAGACATCATGCATGATTCGAACTATGTGTCGAAAGGCAGTGTACGTCCTCACTTCCCTCACTGG	http://www.sanger.ac.uk/perl/genetics/CGP/cosmic?action=mut_summary&id=12402
PDGFRA	NM_006206	12405	c.2521_2526delAGAGAC	p.R841_D842del	+	4:55152089-55152094	CHP2_PDGFRA_4	GGCTGCTCGCAACGTCCTCCTGGCACAAGGAAAAATTGTGAAGATCTGTGACTTTGGCCTGGCCAGAGACATCATGCATGATTCGAACTATGTGTCGAAAGGCAGTGTACGTCCTCACTTCCCTCACTGG	http://www.sanger.ac.uk/perl/genetics/CGP/cosmic?action=mut_summary&id=12405
PDGFRA	NM_006206	12406	c.2524_2526delGAC	p.D842del	+	4:55152092-55152094	CHP2_PDGFRA_4	GGCTGCTCGCAACGTCCTCCTGGCACAAGGAAAAATTGTGAAGATCTGTGACTTTGGCCTGGCCAGAGACATCATGCATGATTCGAACTATGTGTCGAAAGGCAGTGTACGTCCTCACTTCCCTCACTGG	http://www.sanger.ac.uk/perl/genetics/CGP/cosmic?action=mut_summary&id=12406
PDGFRA	NM_006206	12407	c.2528_2539del12	p.I843_S847>T	+	4:55152096-55152107	CHP2_PDGFRA_4	GGCTGCTCGCAACGTCCTCCTGGCACAAGGAAAAATTGTGAAGATCTGTGACTTTGGCCTGGCCAGAGACATCATGCATGATTCGAACTATGTGTCGAAAGGCAGTGTACGTCCTCACTTCCCTCACTGG	http://www.sanger.ac.uk/perl/genetics/CGP/cosmic?action=mut_summary&id=12407
PDGFRA	NM_006206	12408	c.2526_2538>G	p.D842_D846>E	+	4:55152094-55152106	CHP2_PDGFRA_4	GGCTGCTCGCAACGTCCTCCTGGCACAAGGAAAAATTGTGAAGATCTGTGACTTTGGCCTGGCCAGAGACATCATGCATGATTCGAACTATGTGTCGAAAGGCAGTGTACGTCCTCACTTCCCTCACTGG	http://www.sanger.ac.uk/perl/genetics/CGP/cosmic?action=mut_summary&id=12408
PDGFRA	NM_006206	12411	c.2524_2536>A	p.D842_D846>N	+	4:55152092-55152104	CHP2_PDGFRA_4	GGCTGCTCGCAACGTCCTCCTGGCACAAGGAAAAATTGTGAAGATCTGTGACTTTGGCCTGGCCAGAGACATCATGCATGATTCGAACTATGTGTCGAAAGGCAGTGTACGTCCTCACTTCCCTCACTGG	http://www.sanger.ac.uk/perl/genetics/CGP/cosmic?action=mut_summary&id=12411
PDGFRA	NM_006206	12417	c.1697_1711del15	p.S566_E571>K	+	4:55141051-55141065	CHP2_PDGFRA_1	CAGTTACCTGTCCTGGTCATTTATAGAAACCGAGGTATGAAATTCGCTGGAGGGTCATTGAATCAATCAGCCCAGATGGACATGAATATATTTATGTGGACCCGATGCAGCTGCCTTATGAC	http://www.sanger.ac.uk/perl/genetics/CGP/cosmic?action=mut_summary&id=12417
PDGFRA	NM_006206	12418	c.1698_1712del15	p.S566_E571>R	+	4:55141052-55141066	CHP2_PDGFRA_1	CAGTTACCTGTCCTGGTCATTTATAGAAACCGAGGTATGAAATTCGCTGGAGGGTCATTGAATCAATCAGCCCAGATGGACATGAATATATTTATGTGGACCCGATGCAGCTGCCTTATGAC	http://www.sanger.ac.uk/perl/genetics/CGP/cosmic?action=mut_summary&id=12418
KIT	NM_000222	1241	c.1673_1678delAGGTTG	p.K558_V560>I	+	4:55593607-55593612	CHP2_KIT_4	CCACAGAAACCCATGTATGAAGTACAGTGGAAGGTTGTTGAGGAGATAAATGGAAACAATTATGTTTACATAGACCCAACACAACTTCCTTATGATCACAAATGGGAGTTTCCCAGAAAC	http://www.sanger.ac.uk/perl/genetics/CGP/cosmic?action=mut_summary&id=1241
EGFR	NM_005228	12427	c.2308_2309insGTT	p.D770>GY	+	7:55249010-55249011	CHP2_EGFR_6	GTGCCTCTCCCTCCCTCCAGGAAGCCTACGTGATGGCCAGCGTGGACAACCCCCACGTGTGCCGCCTGCTGGGCATCTGCCTCACCTCCACCGTGCAGCTCATCACGCAGCTCATGCCCTTCGGC	http://www.sanger.ac.uk/perl/genetics/CGP/cosmic?action=mut_summary&id=12427
EGFR	NM_005228	12428	c.2125_2127GAA>CAT	p.E709H	+	7:55241677-55241679	CHP2_EGFR_4	GTGGAGAAGCTCCCAACCAAGCTCTCTTGAGGATCTTGAAGGAAACTGAATTCAAAAAGATCAAAGTGCTGGGCTCCGGTGCGTTCGGCACGGT	http://www.sanger.ac.uk/perl/genetics/CGP/cosmic?action=mut_summary&id=12428
EGFR	NM_005228	12429	c.2573_2574TG>GT	p.L858R	+	7:55259515-55259516	CHP2_EGFR_8	TTTGGGCTGGCCAAACTGCTGGGTGCGGAAGAGAAAGAATACCATGCAGAAGGAGGCAAAGTAAGGAGGTGGCTTTAGGTCAGCCAGCATTTTCCTGACACCAGGGACCAGGCTGCCTTCC	http://www.sanger.ac.uk/perl/genetics/CGP/cosmic?action=mut_summary&id=12429
KIT	NM_000222	1243	c.1674G>A	p.K558K	+	4:55593608-55593608	CHP2_KIT_4	CCACAGAAACCCATGTATGAAGTACAGTGGAAGGTTGTTGAGGAGATAAATGGAAACAATTATGTTTACATAGACCCAACACAACTTCCTTATGATCACAAATGGGAGTTTCCCAGAAAC	http://www.sanger.ac.uk/perl/genetics/CGP/cosmic?action=mut_summary&id=1243
PIK3CA	NM_006218.1	12458	c.1634A>C	p.E545A	+	3:178936092-178936092	CHP2_PIK3CA_7	ATTAAGGGAAAATGACAAAGAACAGCTCAAAGCAATTTCTACACGAGATCCTCTCTCTGAAATCACTGAGCAGGAGAAAGAT	http://www.sanger.ac.uk/perl/genetics/CGP/cosmic?action=mut_summary&id=12458
PIK3CA	NM_006218.1	12459	c.1637A>G	p.Q546R	+	3:178936095-178936095	CHP2_PIK3CA_7	ATTAAGGGAAAATGACAAAGAACAGCTCAAAGCAATTTCTACACGAGATCCTCTCTCTGAAATCACTGAGCAGGAGAAAGAT	http://www.sanger.ac.uk/perl/genetics/CGP/cosmic?action=mut_summary&id=12459
KIT	NM_000222	1245	c.1674_1674G>TCCT	p.K558>NP	+	4:55593608-55593608	CHP2_KIT_4	CCACAGAAACCCATGTATGAAGTACAGTGGAAGGTTGTTGAGGAGATAAATGGAAACAATTATGTTTACATAGACCCAACACAACTTCCTTATGATCACAAATGGGAGTTTCCCAGAAAC	http://www.sanger.ac.uk/perl/genetics/CGP/cosmic?action=mut_summary&id=1245
PIK3CA	NM_006218.1	12461	c.3062A>G	p.Y1021C	+	3:178952007-178952007	CHP2_PIK3CA_10	GACATTGCATACATTCGAAAGACCCTAGCCTTAGATAAAACTGAGCAAGAGGCTTTGGAGTATTTCATGAAACAAATGAATGATGCACATCATGGTGGCTG	http://www.sanger.ac.uk/perl/genetics/CGP/cosmic?action=mut_summary&id=12461
PIK3CA	NM_006218.1	12463	c.3128T>C	p.M1043T	+	3:178952073-178952073	CHP2_PIK3CA_10	GACATTGCATACATTCGAAAGACCCTAGCCTTAGATAAAACTGAGCAAGAGGCTTTGGAGTATTTCATGAAACAAATGAATGATGCACATCATGGTGGCTG	http://www.sanger.ac.uk/perl/genetics/CGP/cosmic?action=mut_summary&id=12463
PIK3CA	NM_006218.1	12464	c.3204_3205insA	p.N1068fs*4	+	3:178952149-178952150	CHP2_PIK3CA_11	GCATTGAACTGAAAAGATAACTGAGAAAATGAAAGCTCACTCTGGATTCCACACTGCACTGTTAATAACTCTCAGCAGGCAAAGACCGATTGCATAG	http://www.sanger.ac.uk/perl/genetics/CGP/cosmic?action=mut_summary&id=12464
CDKN2A	NM_000077	12468	c.236C>T	p.T79I	-	9:21971122-21971122	CHP2_CDKN2A_1	GCCCTCCCGGGCAGCGTCGTGCACGGGTCGGGTGAGAGTGGCGGGGTCGGCGCAGTTGGGCTCCGCGCCGTGGAGCAGCAGCAGCTCCGCCACTCGGGCGCTGCCCATCATCATGACCTGCCAGAGAGA	http://www.sanger.ac.uk/perl/genetics/CGP/cosmic?action=mut_summary&id=12468
CDKN2A	NM_000077	12469	c.244G>A	p.V82M	-	9:21971114-21971114	CHP2_CDKN2A_1	GCCCTCCCGGGCAGCGTCGTGCACGGGTCGGGTGAGAGTGGCGGGGTCGGCGCAGTTGGGCTCCGCGCCGTGGAGCAGCAGCAGCTCCGCCACTCGGGCGCTGCCCATCATCATGACCTGCCAGAGAGA	http://www.sanger.ac.uk/perl/genetics/CGP/cosmic?action=mut_summary&id=12469
CDKN2A	NM_000077	12473	c.172C>T	p.R58*	-	9:21971186-21971186	CHP2_CDKN2A_1	GCCCTCCCGGGCAGCGTCGTGCACGGGTCGGGTGAGAGTGGCGGGGTCGGCGCAGTTGGGCTCCGCGCCGTGGAGCAGCAGCAGCTCCGCCACTCGGGCGCTGCCCATCATCATGACCTGCCAGAGAGA	http://www.sanger.ac.uk/perl/genetics/CGP/cosmic?action=mut_summary&id=12473
CDKN2A	NM_000077	12475	c.238C>T	p.R80*	-	9:21971120-21971120	CHP2_CDKN2A_1	GCCCTCCCGGGCAGCGTCGTGCACGGGTCGGGTGAGAGTGGCGGGGTCGGCGCAGTTGGGCTCCGCGCCGTGGAGCAGCAGCAGCTCCGCCACTCGGGCGCTGCCCATCATCATGACCTGCCAGAGAGA	http://www.sanger.ac.uk/perl/genetics/CGP/cosmic?action=mut_summary&id=12475
CDKN2A	NM_000077	12476	c.341C>T	p.P114L	-	9:21971017-21971017	CHP2_CDKN2A_2	GCCTCTGGTGCCCCCCGCAGCCGCGCGCAGGTACCGTGCGACATCGCGATGGCCCAGCTCCTCAGCCAGGTCCACGGGCAGACGGCCCCAGGCATCGCGCACGTCCAGCCGCGCCCCGGCCCGGTG	http://www.sanger.ac.uk/perl/genetics/CGP/cosmic?action=mut_summary&id=12476
CDKN2A	NM_000077	12479	c.358G>T	p.E120*	-	9:21971000-21971000	CHP2_CDKN2A_2	GCCTCTGGTGCCCCCCGCAGCCGCGCGCAGGTACCGTGCGACATCGCGATGGCCCAGCTCCTCAGCCAGGTCCACGGGCAGACGGCCCCAGGCATCGCGCACGTCCAGCCGCGCCCCGGCCCGGTG	http://www.sanger.ac.uk/perl/genetics/CGP/cosmic?action=mut_summary&id=12479
KIT	NM_000222	1247	c.1675_1677delGTT	p.V559del	+	4:55593609-55593611	CHP2_KIT_4	CCACAGAAACCCATGTATGAAGTACAGTGGAAGGTTGTTGAGGAGATAAATGGAAACAATTATGTTTACATAGACCCAACACAACTTCCTTATGATCACAAATGGGAGTTTCCCAGAAAC	http://www.sanger.ac.uk/perl/genetics/CGP/cosmic?action=mut_summary&id=1247
CDKN2A	NM_000077	12480	c.239G>A	p.R80Q	-	9:21971119-21971119	CHP2_CDKN2A_1	GCCCTCCCGGGCAGCGTCGTGCACGGGTCGGGTGAGAGTGGCGGGGTCGGCGCAGTTGGGCTCCGCGCCGTGGAGCAGCAGCAGCTCCGCCACTCGGGCGCTGCCCATCATCATGACCTGCCAGAGAGA	http://www.sanger.ac.uk/perl/genetics/CGP/cosmic?action=mut_summary&id=12480
CDKN2A	NM_000077	12481	c.329G>A	p.W110*	-	9:21971029-21971029	CHP2_CDKN2A_2	GCCTCTGGTGCCCCCCGCAGCCGCGCGCAGGTACCGTGCGACATCGCGATGGCCCAGCTCCTCAGCCAGGTCCACGGGCAGACGGCCCCAGGCATCGCGCACGTCCAGCCGCGCCCCGGCCCGGTG	http://www.sanger.ac.uk/perl/genetics/CGP/cosmic?action=mut_summary&id=12481
CDKN2A	NM_000077	12484	c.322G>A	p.D108N	-	9:21971036-21971036	CHP2_CDKN2A_2	GCCTCTGGTGCCCCCCGCAGCCGCGCGCAGGTACCGTGCGACATCGCGATGGCCCAGCTCCTCAGCCAGGTCCACGGGCAGACGGCCCCAGGCATCGCGCACGTCCAGCCGCGCCCCGGCCCGGTG	http://www.sanger.ac.uk/perl/genetics/CGP/cosmic?action=mut_summary&id=12484
KIT	NM_000222	1248	c.1675_1680delGTTGTT	p.V559_V560del	+	4:55593609-55593614	CHP2_KIT_4	CCACAGAAACCCATGTATGAAGTACAGTGGAAGGTTGTTGAGGAGATAAATGGAAACAATTATGTTTACATAGACCCAACACAACTTCCTTATGATCACAAATGGGAGTTTCCCAGAAAC	http://www.sanger.ac.uk/perl/genetics/CGP/cosmic?action=mut_summary&id=1248
CDKN2A	NM_000077	12490	c.224C>T	p.P75L	-	9:21971134-21971134	CHP2_CDKN2A_1	GCCCTCCCGGGCAGCGTCGTGCACGGGTCGGGTGAGAGTGGCGGGGTCGGCGCAGTTGGGCTCCGCGCCGTGGAGCAGCAGCAGCTCCGCCACTCGGGCGCTGCCCATCATCATGACCTGCCAGAGAGA	http://www.sanger.ac.uk/perl/genetics/CGP/cosmic?action=mut_summary&id=12490
CDKN2A	NM_000077	12491	c.318G>A	p.V106V	-	9:21971040-21971040	CHP2_CDKN2A_2	GCCTCTGGTGCCCCCCGCAGCCGCGCGCAGGTACCGTGCGACATCGCGATGGCCCAGCTCCTCAGCCAGGTCCACGGGCAGACGGCCCCAGGCATCGCGCACGTCCAGCCGCGCCCCGGCCCGGTG	http://www.sanger.ac.uk/perl/genetics/CGP/cosmic?action=mut_summary&id=12491
CDKN2A	NM_000077	12493	c.303G>A	p.G101G	-	9:21971055-21971055	CHP2_CDKN2A_2	GCCTCTGGTGCCCCCCGCAGCCGCGCGCAGGTACCGTGCGACATCGCGATGGCCCAGCTCCTCAGCCAGGTCCACGGGCAGACGGCCCCAGGCATCGCGCACGTCCAGCCGCGCCCCGGCCCGGTG	http://www.sanger.ac.uk/perl/genetics/CGP/cosmic?action=mut_summary&id=12493
CDKN2A	NM_000077	12494	c.248A>C	p.H83P	-	9:21971110-21971110	CHP2_CDKN2A_1	GCCCTCCCGGGCAGCGTCGTGCACGGGTCGGGTGAGAGTGGCGGGGTCGGCGCAGTTGGGCTCCGCGCCGTGGAGCAGCAGCAGCTCCGCCACTCGGGCGCTGCCCATCATCATGACCTGCCAGAGAGA	http://www.sanger.ac.uk/perl/genetics/CGP/cosmic?action=mut_summary&id=12494
KIT	NM_000222	1249	c.1675_1695del21	p.V559_G565del	+	4:55593609-55593629	CHP2_KIT_4	CCACAGAAACCCATGTATGAAGTACAGTGGAAGGTTGTTGAGGAGATAAATGGAAACAATTATGTTTACATAGACCCAACACAACTTCCTTATGATCACAAATGGGAGTTTCCCAGAAAC	http://www.sanger.ac.uk/perl/genetics/CGP/cosmic?action=mut_summary&id=1249
CDKN2A	NM_000077	12501	c.365G>A	p.G122D	-	9:21970993-21970993	CHP2_CDKN2A_2	GCCTCTGGTGCCCCCCGCAGCCGCGCGCAGGTACCGTGCGACATCGCGATGGCCCAGCTCCTCAGCCAGGTCCACGGGCAGACGGCCCCAGGCATCGCGCACGTCCAGCCGCGCCCCGGCCCGGTG	http://www.sanger.ac.uk/perl/genetics/CGP/cosmic?action=mut_summary&id=12501
CDKN2A	NM_000077	12502	c.305C>A	p.A102E	-	9:21971053-21971053	CHP2_CDKN2A_2	GCCTCTGGTGCCCCCCGCAGCCGCGCGCAGGTACCGTGCGACATCGCGATGGCCCAGCTCCTCAGCCAGGTCCACGGGCAGACGGCCCCAGGCATCGCGCACGTCCAGCCGCGCCCCGGCCCGGTG	http://www.sanger.ac.uk/perl/genetics/CGP/cosmic?action=mut_summary&id=12502
CDKN2A	NM_000077	12503	c.334C>G	p.R112G	-	9:21971024-21971024	CHP2_CDKN2A_2	GCCTCTGGTGCCCCCCGCAGCCGCGCGCAGGTACCGTGCGACATCGCGATGGCCCAGCTCCTCAGCCAGGTCCACGGGCAGACGGCCCCAGGCATCGCGCACGTCCAGCCGCGCCCCGGCCCGGTG	http://www.sanger.ac.uk/perl/genetics/CGP/cosmic?action=mut_summary&id=12503
CDKN2A	NM_000077	12504	c.247C>T	p.H83Y	-	9:21971111-21971111	CHP2_CDKN2A_1	GCCCTCCCGGGCAGCGTCGTGCACGGGTCGGGTGAGAGTGGCGGGGTCGGCGCAGTTGGGCTCCGCGCCGTGGAGCAGCAGCAGCTCCGCCACTCGGGCGCTGCCCATCATCATGACCTGCCAGAGAGA	http://www.sanger.ac.uk/perl/genetics/CGP/cosmic?action=mut_summary&id=12504
CDKN2A	NM_000077	12509	c.220G>T	p.D74Y	-	9:21971138-21971138	CHP2_CDKN2A_1	GCCCTCCCGGGCAGCGTCGTGCACGGGTCGGGTGAGAGTGGCGGGGTCGGCGCAGTTGGGCTCCGCGCCGTGGAGCAGCAGCAGCTCCGCCACTCGGGCGCTGCCCATCATCATGACCTGCCAGAGAGA	http://www.sanger.ac.uk/perl/genetics/CGP/cosmic?action=mut_summary&id=12509
KIT	NM_000222	1250	c.1675_1683del9	p.V559_E561del	+	4:55593609-55593617	CHP2_KIT_4	CCACAGAAACCCATGTATGAAGTACAGTGGAAGGTTGTTGAGGAGATAAATGGAAACAATTATGTTTACATAGACCCAACACAACTTCCTTATGATCACAAATGGGAGTTTCCCAGAAAC	http://www.sanger.ac.uk/perl/genetics/CGP/cosmic?action=mut_summary&id=1250
CDKN2A	NM_000077	12511	c.242C>A	p.P81H	-	9:21971116-21971116	CHP2_CDKN2A_1	GCCCTCCCGGGCAGCGTCGTGCACGGGTCGGGTGAGAGTGGCGGGGTCGGCGCAGTTGGGCTCCGCGCCGTGGAGCAGCAGCAGCTCCGCCACTCGGGCGCTGCCCATCATCATGACCTGCCAGAGAGA	http://www.sanger.ac.uk/perl/genetics/CGP/cosmic?action=mut_summary&id=12511
CDKN2A	NM_000077	12513	c.298G>T	p.A100S	-	9:21971060-21971060	CHP2_CDKN2A_2	GCCTCTGGTGCCCCCCGCAGCCGCGCGCAGGTACCGTGCGACATCGCGATGGCCCAGCTCCTCAGCCAGGTCCACGGGCAGACGGCCCCAGGCATCGCGCACGTCCAGCCGCGCCCCGGCCCGGTG	http://www.sanger.ac.uk/perl/genetics/CGP/cosmic?action=mut_summary&id=12513
CDKN2A	NM_000077	12518	c.233_234delTC	p.L78fs*41	-	9:21971124-21971125	CHP2_CDKN2A_1	GCCCTCCCGGGCAGCGTCGTGCACGGGTCGGGTGAGAGTGGCGGGGTCGGCGCAGTTGGGCTCCGCGCCGTGGAGCAGCAGCAGCTCCGCCACTCGGGCGCTGCCCATCATCATGACCTGCCAGAGAGA	http://www.sanger.ac.uk/perl/genetics/CGP/cosmic?action=mut_summary&id=12518
KIT	NM_000222	1251	c.1675G>A	p.V559I	+	4:55593609-55593609	CHP2_KIT_4	CCACAGAAACCCATGTATGAAGTACAGTGGAAGGTTGTTGAGGAGATAAATGGAAACAATTATGTTTACATAGACCCAACACAACTTCCTTATGATCACAAATGGGAGTTTCCCAGAAAC	http://www.sanger.ac.uk/perl/genetics/CGP/cosmic?action=mut_summary&id=1251
KIT	NM_000222	1252	c.1676T>A	p.V559D	+	4:55593610-55593610	CHP2_KIT_4	CCACAGAAACCCATGTATGAAGTACAGTGGAAGGTTGTTGAGGAGATAAATGGAAACAATTATGTTTACATAGACCCAACACAACTTCCTTATGATCACAAATGGGAGTTTCCCAGAAAC	http://www.sanger.ac.uk/perl/genetics/CGP/cosmic?action=mut_summary&id=1252
PIK3CA_ENST00000263967	ENST00000263967	125370	c.1633G>A	p.E545K	+	3:178936091-178936091	CHP2_PIK3CA_7	ATTAAGGGAAAATGACAAAGAACAGCTCAAAGCAATTTCTACACGAGATCCTCTCTCTGAAATCACTGAGCAGGAGAAAGAT	http://www.sanger.ac.uk/perl/genetics/CGP/cosmic?action=mut_summary&id=125370
CDKN2A	NM_000077	12537	c.151-1G>T	p.?	-	9:21971208-21971208	CHP2_CDKN2A_1	GCCCTCCCGGGCAGCGTCGTGCACGGGTCGGGTGAGAGTGGCGGGGTCGGCGCAGTTGGGCTCCGCGCCGTGGAGCAGCAGCAGCTCCGCCACTCGGGCGCTGCCCATCATCATGACCTGCCAGAGAGA	http://www.sanger.ac.uk/perl/genetics/CGP/cosmic?action=mut_summary&id=12537
CDKN2A	NM_000077	12539	c.151-2A>C	p.?	-	9:21971209-21971209	CHP2_CDKN2A_1	GCCCTCCCGGGCAGCGTCGTGCACGGGTCGGGTGAGAGTGGCGGGGTCGGCGCAGTTGGGCTCCGCGCCGTGGAGCAGCAGCAGCTCCGCCACTCGGGCGCTGCCCATCATCATGACCTGCCAGAGAGA	http://www.sanger.ac.uk/perl/genetics/CGP/cosmic?action=mut_summary&id=12539
KIT	NM_000222	1253	c.1676T>G	p.V559G	+	4:55593610-55593610	CHP2_KIT_4	CCACAGAAACCCATGTATGAAGTACAGTGGAAGGTTGTTGAGGAGATAAATGGAAACAATTATGTTTACATAGACCCAACACAACTTCCTTATGATCACAAATGGGAGTTTCCCAGAAAC	http://www.sanger.ac.uk/perl/genetics/CGP/cosmic?action=mut_summary&id=1253
CDKN2A	NM_000077	12544	c.243_244insT	p.P81fs*38	-	9:21971114-21971115	CHP2_CDKN2A_1	GCCCTCCCGGGCAGCGTCGTGCACGGGTCGGGTGAGAGTGGCGGGGTCGGCGCAGTTGGGCTCCGCGCCGTGGAGCAGCAGCAGCTCCGCCACTCGGGCGCTGCCCATCATCATGACCTGCCAGAGAGA	http://www.sanger.ac.uk/perl/genetics/CGP/cosmic?action=mut_summary&id=12544
CDKN2A	NM_000077	12547	c.330G>A	p.W110*	-	9:21971028-21971028	CHP2_CDKN2A_2	GCCTCTGGTGCCCCCCGCAGCCGCGCGCAGGTACCGTGCGACATCGCGATGGCCCAGCTCCTCAGCCAGGTCCACGGGCAGACGGCCCCAGGCATCGCGCACGTCCAGCCGCGCCCCGGCCCGGTG	http://www.sanger.ac.uk/perl/genetics/CGP/cosmic?action=mut_summary&id=12547
KIT	NM_000222	1254	c.1676_1684del9	p.V559_E561del	+	4:55593610-55593618	CHP2_KIT_4	CCACAGAAACCCATGTATGAAGTACAGTGGAAGGTTGTTGAGGAGATAAATGGAAACAATTATGTTTACATAGACCCAACACAACTTCCTTATGATCACAAATGGGAGTTTCCCAGAAAC	http://www.sanger.ac.uk/perl/genetics/CGP/cosmic?action=mut_summary&id=1254
ERBB2	NM_004448	12552	c.2326_2327insTTT	p.G776>VC	+	17:37880997-37880998	CHP2_ERBB2_2	CCTCTCAGCGTACCCTTGTCCCCAGGAAGCATACGTGATGGCTGGTGTGGGCTCCCCATATGTCTCCCGCCTTCTGGGCATCTGCCTGACATCCACGGTGCAGCTGGT	http://www.sanger.ac.uk/perl/genetics/CGP/cosmic?action=mut_summary&id=12552
ERBB2	NM_004448	12553	c.2326_2327insTGT	p.G776>VC	+	17:37880997-37880998	CHP2_ERBB2_2	CCTCTCAGCGTACCCTTGTCCCCAGGAAGCATACGTGATGGCTGGTGTGGGCTCCCCATATGTCTCCCGCCTTCTGGGCATCTGCCTGACATCCACGGTGCAGCTGGT	http://www.sanger.ac.uk/perl/genetics/CGP/cosmic?action=mut_summary&id=12553
KIT	NM_000222	1255	c.1676T>C	p.V559A	+	4:55593610-55593610	CHP2_KIT_4	CCACAGAAACCCATGTATGAAGTACAGTGGAAGGTTGTTGAGGAGATAAATGGAAACAATTATGTTTACATAGACCCAACACAACTTCCTTATGATCACAAATGGGAGTTTCCCAGAAAC	http://www.sanger.ac.uk/perl/genetics/CGP/cosmic?action=mut_summary&id=1255
ABL1	X16416	12560	c.944C>T	p.T315I	+	9:133748283-133748283	CHP2_ABL1_3	TCACTGAGTTCATGACCTACGGGAACCTCCTGGACTACCTGAGGGAGTGCAACCGGCAGGAGGTGAACGCCGTGGTGCTGCTGTACATGGCCACTCAGATCTCGTCAGCCATGGAGTACCTGGAGAAGAAAAACTTCA	http://www.sanger.ac.uk/perl/genetics/CGP/cosmic?action=mut_summary&id=12560
KIT	NM_000222	1256	c.1678_1680delGTT	p.V560del	+	4:55593612-55593614	CHP2_KIT_4	CCACAGAAACCCATGTATGAAGTACAGTGGAAGGTTGTTGAGGAGATAAATGGAAACAATTATGTTTACATAGACCCAACACAACTTCCTTATGATCACAAATGGGAGTTTCCCAGAAAC	http://www.sanger.ac.uk/perl/genetics/CGP/cosmic?action=mut_summary&id=1256
ABL1	X16416	12573	c.763G>A	p.E255K	+	9:133738363-133738363	CHP2_ABL1_1	ACGACAAGTGGGAGATGGAACGCACGGACATCACCATGAAGCACAAGCTGGGCGGGGGCCAGTACGGGGAGGTGTACGAGGGCG	http://www.sanger.ac.uk/perl/genetics/CGP/cosmic?action=mut_summary&id=12573
ABL1	X16416	12574	c.764A>T	p.E255V	+	9:133738364-133738364	CHP2_ABL1_1	ACGACAAGTGGGAGATGGAACGCACGGACATCACCATGAAGCACAAGCTGGGCGGGGGCCAGTACGGGGAGGTGTACGAGGGCG	http://www.sanger.ac.uk/perl/genetics/CGP/cosmic?action=mut_summary&id=12574
ABL1	X16416	12575	c.951C>G	p.F317L	+	9:133748290-133748290	CHP2_ABL1_3	TCACTGAGTTCATGACCTACGGGAACCTCCTGGACTACCTGAGGGAGTGCAACCGGCAGGAGGTGAACGCCGTGGTGCTGCTGTACATGGCCACTCAGATCTCGTCAGCCATGGAGTACCTGGAGAAGAAAAACTTCA	http://www.sanger.ac.uk/perl/genetics/CGP/cosmic?action=mut_summary&id=12575
ABL1	X16416	12576	c.757T>C	p.Y253H	+	9:133738357-133738357	CHP2_ABL1_1	ACGACAAGTGGGAGATGGAACGCACGGACATCACCATGAAGCACAAGCTGGGCGGGGGCCAGTACGGGGAGGTGTACGAGGGCG	http://www.sanger.ac.uk/perl/genetics/CGP/cosmic?action=mut_summary&id=12576
ABL1	X16416	12577	c.749G>A	p.G250E	+	9:133738349-133738349	CHP2_ABL1_1	ACGACAAGTGGGAGATGGAACGCACGGACATCACCATGAAGCACAAGCTGGGCGGGGGCCAGTACGGGGAGGTGTACGAGGGCG	http://www.sanger.ac.uk/perl/genetics/CGP/cosmic?action=mut_summary&id=12577
ABL1	X16416	12578	c.1052T>C	p.M351T	+	9:133748391-133748391	CHP2_ABL1_3	TCACTGAGTTCATGACCTACGGGAACCTCCTGGACTACCTGAGGGAGTGCAACCGGCAGGAGGTGAACGCCGTGGTGCTGCTGTACATGGCCACTCAGATCTCGTCAGCCATGGAGTACCTGGAGAAGAAAAACTTCA	http://www.sanger.ac.uk/perl/genetics/CGP/cosmic?action=mut_summary&id=12578
KIT	NM_000222	1257	c.1679T>A	p.V560D	+	4:55593613-55593613	CHP2_KIT_4	CCACAGAAACCCATGTATGAAGTACAGTGGAAGGTTGTTGAGGAGATAAATGGAAACAATTATGTTTACATAGACCCAACACAACTTCCTTATGATCACAAATGGGAGTTTCCCAGAAAC	http://www.sanger.ac.uk/perl/genetics/CGP/cosmic?action=mut_summary&id=1257
PIK3CA	NM_006218.1	12580	c.333G>C	p.K111N	+	3:178916946-178916946	CHP2_PIK3CA_2	AACCGTGAAGAAAAGATCCTCAATCGAGAAATTGGTATGATACAATATCCTATTCTAAAATGCAAATAACCATAAAGCTTAACTGTTGTCCCTTTCTAAAATAT	http://www.sanger.ac.uk/perl/genetics/CGP/cosmic?action=mut_summary&id=12580
PIK3CA	NM_006218.1	12582	c.1252G>A	p.E418K	+	3:178927974-178927974	CHP2_PIK3CA_5	TTTGGGGAAGAAAAGTGTTTTGAAATGTGTTTTATAATTTAGACTAGTGAATATTTTTCTTTGTTTTTTAAGGAACACTGTCCAT	http://www.sanger.ac.uk/perl/genetics/CGP/cosmic?action=mut_summary&id=12582
PIK3CA	NM_006218.1	12584	c.1357G>A	p.E453K	+	3:178928079-178928079	CHP2_PIK3CA_6	CATGGATTAGAAGATTTGCTGAACCCTATTGGTGTTACTGGATCAAATCCAAATAAAGTAAGGTTTTTATTGTCATAAATTAGATATTTTT	http://www.sanger.ac.uk/perl/genetics/CGP/cosmic?action=mut_summary&id=12584
KIT	NM_000222	1258	c.1679_1681delTTG	p.V560del	+	4:55593613-55593615	CHP2_KIT_4	CCACAGAAACCCATGTATGAAGTACAGTGGAAGGTTGTTGAGGAGATAAATGGAAACAATTATGTTTACATAGACCCAACACAACTTCCTTATGATCACAAATGGGAGTTTCCCAGAAAC	http://www.sanger.ac.uk/perl/genetics/CGP/cosmic?action=mut_summary&id=1258
PIK3CA	NM_006218.1	12590	c.3073A>T	p.T1025S	+	3:178952018-178952018	CHP2_PIK3CA_10	GACATTGCATACATTCGAAAGACCCTAGCCTTAGATAAAACTGAGCAAGAGGCTTTGGAGTATTTCATGAAACAAATGAATGATGCACATCATGGTGGCTG	http://www.sanger.ac.uk/perl/genetics/CGP/cosmic?action=mut_summary&id=12590
PIK3CA	NM_006218.1	12591	c.3127A>G	p.M1043V	+	3:178952072-178952072	CHP2_PIK3CA_10	GACATTGCATACATTCGAAAGACCCTAGCCTTAGATAAAACTGAGCAAGAGGCTTTGGAGTATTTCATGAAACAAATGAATGATGCACATCATGGTGGCTG	http://www.sanger.ac.uk/perl/genetics/CGP/cosmic?action=mut_summary&id=12591
PIK3CA	NM_006218.1	12592	c.3132T>A	p.N1044K	+	3:178952077-178952077	CHP2_PIK3CA_10	GACATTGCATACATTCGAAAGACCCTAGCCTTAGATAAAACTGAGCAAGAGGCTTTGGAGTATTTCATGAAACAAATGAATGATGCACATCATGGTGGCTG	http://www.sanger.ac.uk/perl/genetics/CGP/cosmic?action=mut_summary&id=12592
PIK3CA	NM_006218.1	12597	c.3145G>C	p.G1049R	+	3:178952090-178952090	CHP2_PIK3CA_10	GACATTGCATACATTCGAAAGACCCTAGCCTTAGATAAAACTGAGCAAGAGGCTTTGGAGTATTTCATGAAACAAATGAATGATGCACATCATGGTGGCTG	http://www.sanger.ac.uk/perl/genetics/CGP/cosmic?action=mut_summary&id=12597
JAK2	ENST00000381652	12600	c.1849G>T	p.V617F	+	9:5073770-5073770	CHP2_JAK2_1	GCTTTCTCACAAGCATTTGGTTTTAAATTATGGAGTATGTGTCTGTGGAGACGAGAGTAAGTAAAACTACAGGCTTTCTAATGCCTTTCTCAGAGCATCTGTTTTTGTTTATATAGAAAATTCAGTTT	http://www.sanger.ac.uk/perl/genetics/CGP/cosmic?action=mut_summary&id=12600
ABL1	X16416	12602	c.827A>G	p.D276G	+	9:133747520-133747520	CHP2_ABL1_2	TAACTAGTCAAGTACTTACCCACTGAAAAGCACTTCCTGAAATAATTTCACCTTCGTTTTTTTCCTTCTGCAGGAGGACACCATGGAG	http://www.sanger.ac.uk/perl/genetics/CGP/cosmic?action=mut_summary&id=12602
ABL1	X16416	12604	c.1187A>G	p.H396R	+	9:133750356-133750356	CHP2_ABL1_4	CTGATTTTGGCCTGAGCAGGTTGATGACAGGGGACACCTACACAGCCCATGCTGGAGCCAAGTTCCCCATCAAATGGACTGCACCCGAGAGCCTGGCC	http://www.sanger.ac.uk/perl/genetics/CGP/cosmic?action=mut_summary&id=12604
ABL1	X16416	12605	c.1075T>G	p.F359V	+	9:133748414-133748414	CHP2_ABL1_3	TCACTGAGTTCATGACCTACGGGAACCTCCTGGACTACCTGAGGGAGTGCAACCGGCAGGAGGTGAACGCCGTGGTGCTGCTGTACATGGCCACTCAGATCTCGTCAGCCATGGAGTACCTGGAGAAGAAAAACTTCA	http://www.sanger.ac.uk/perl/genetics/CGP/cosmic?action=mut_summary&id=12605
ABL1	X16416	12608	c.730A>G	p.M244V	+	9:133738330-133738330	CHP2_ABL1_1	ACGACAAGTGGGAGATGGAACGCACGGACATCACCATGAAGCACAAGCTGGGCGGGGGCCAGTACGGGGAGGTGTACGAGGGCG	http://www.sanger.ac.uk/perl/genetics/CGP/cosmic?action=mut_summary&id=12608
ABL1	X16416	12609	c.756G>C	p.Q252H	+	9:133738356-133738356	CHP2_ABL1_1	ACGACAAGTGGGAGATGGAACGCACGGACATCACCATGAAGCACAAGCTGGGCGGGGGCCAGTACGGGGAGGTGTACGAGGGCG	http://www.sanger.ac.uk/perl/genetics/CGP/cosmic?action=mut_summary&id=12609
KIT	NM_000222	1260	c.1679T>G	p.V560G	+	4:55593613-55593613	CHP2_KIT_4	CCACAGAAACCCATGTATGAAGTACAGTGGAAGGTTGTTGAGGAGATAAATGGAAACAATTATGTTTACATAGACCCAACACAACTTCCTTATGATCACAAATGGGAGTTTCCCAGAAAC	http://www.sanger.ac.uk/perl/genetics/CGP/cosmic?action=mut_summary&id=1260
ABL1	X16416	12610	c.758A>T	p.Y253F	+	9:133738358-133738358	CHP2_ABL1_1	ACGACAAGTGGGAGATGGAACGCACGGACATCACCATGAAGCACAAGCTGGGCGGGGGCCAGTACGGGGAGGTGTACGAGGGCG	http://www.sanger.ac.uk/perl/genetics/CGP/cosmic?action=mut_summary&id=12610
ABL1	X16416	12611	c.1064A>G	p.E355G	+	9:133748403-133748403	CHP2_ABL1_3	TCACTGAGTTCATGACCTACGGGAACCTCCTGGACTACCTGAGGGAGTGCAACCGGCAGGAGGTGAACGCCGTGGTGCTGCTGTACATGGCCACTCAGATCTCGTCAGCCATGGAGTACCTGGAGAAGAAAAACTTCA	http://www.sanger.ac.uk/perl/genetics/CGP/cosmic?action=mut_summary&id=12611
ABL1	X16416	12631	c.742C>G	p.L248V	+	9:133738342-133738342	CHP2_ABL1_1	ACGACAAGTGGGAGATGGAACGCACGGACATCACCATGAAGCACAAGCTGGGCGGGGGCCAGTACGGGGAGGTGTACGAGGGCG	http://www.sanger.ac.uk/perl/genetics/CGP/cosmic?action=mut_summary&id=12631
ABL1	X16416	12632	c.756G>T	p.Q252H	+	9:133738356-133738356	CHP2_ABL1_1	ACGACAAGTGGGAGATGGAACGCACGGACATCACCATGAAGCACAAGCTGGGCGGGGGCCAGTACGGGGAGGTGTACGAGGGCG	http://www.sanger.ac.uk/perl/genetics/CGP/cosmic?action=mut_summary&id=12632
KIT	NM_000222	1264	c.1681G>A	p.E561K	+	4:55593615-55593615	CHP2_KIT_4	CCACAGAAACCCATGTATGAAGTACAGTGGAAGGTTGTTGAGGAGATAAATGGAAACAATTATGTTTACATAGACCCAACACAACTTCCTTATGATCACAAATGGGAGTTTCCCAGAAAC	http://www.sanger.ac.uk/perl/genetics/CGP/cosmic?action=mut_summary&id=1264
KRAS	NM_004985	12654	c.30_31insGGA	p.G10_A11insG	-	12:25398288-25398289	CHP2_KRAS_1	GCATATTAAAACAAGATTTACCTCTATTGTTGGATCATATTCGTCCACAAAATGATTCTGAATTAGCTGTATCGTCAAGGCACTCTTGCCTACGCCACCAGCTCCAACTACCACAAGT	http://www.sanger.ac.uk/perl/genetics/CGP/cosmic?action=mut_summary&id=12654
KRAS	NM_004985	12655	c.36_37insGGT	p.G12_G13insG	-	12:25398282-25398283	CHP2_KRAS_1	GCATATTAAAACAAGATTTACCTCTATTGTTGGATCATATTCGTCCACAAAATGATTCTGAATTAGCTGTATCGTCAAGGCACTCTTGCCTACGCCACCAGCTCCAACTACCACAAGT	http://www.sanger.ac.uk/perl/genetics/CGP/cosmic?action=mut_summary&id=12655
KIT	NM_000222	1265	c.1683G>A	p.E561E	+	4:55593617-55593617	CHP2_KIT_4	CCACAGAAACCCATGTATGAAGTACAGTGGAAGGTTGTTGAGGAGATAAATGGAAACAATTATGTTTACATAGACCCAACACAACTTCCTTATGATCACAAATGGGAGTTTCCCAGAAAC	http://www.sanger.ac.uk/perl/genetics/CGP/cosmic?action=mut_summary&id=1265
EGFR	NM_005228	12675	c.2575G>A	p.A859T	+	7:55259517-55259517	CHP2_EGFR_8	TTTGGGCTGGCCAAACTGCTGGGTGCGGAAGAGAAAGAATACCATGCAGAAGGAGGCAAAGTAAGGAGGTGGCTTTAGGTCAGCCAGCATTTTCCTGACACCAGGGACCAGGCTGCCTTCC	http://www.sanger.ac.uk/perl/genetics/CGP/cosmic?action=mut_summary&id=12675
EGFR	NM_005228	12678	c.2237_2251del15	p.E746_T751>A	+	7:55242467-55242481	CHP2_EGFR_5	TAGGGACTCTGGATCCCAGAAGGTGAGAAAGTTAAAATTCCCGTCGCTATCAAGGAATTAAGAGAAGCAACATCTCCGAAAGCCAACAAGGAAATCCTCGATGTGAGTTTCTGCTTTGCTGTGTGGGGG	http://www.sanger.ac.uk/perl/genetics/CGP/cosmic?action=mut_summary&id=12678
TP53_ENST00000269305	ENST00000269305	126981	c.880G>T	p.E294*	-	17:7577058-7577058	CHP2_TP53_7	TACCTCGCTTAGTGCTCCCTGGGGGCAGCTCGTGGTGAGGCTCCCCTTTCTTGCGGAGATTCTCTTCCTCTGTGCGCCGGTCTCTCCCAGGACAGGCACAAACACGCACCTCAAAGCTGTTCCGTCCCAGTAGATT	http://www.sanger.ac.uk/perl/genetics/CGP/cosmic?action=mut_summary&id=126981
KRAS	NM_004985	12703	c.57G>C	p.L19F	-	12:25398262-25398262	CHP2_KRAS_1	GCATATTAAAACAAGATTTACCTCTATTGTTGGATCATATTCGTCCACAAAATGATTCTGAATTAGCTGTATCGTCAAGGCACTCTTGCCTACGCCACCAGCTCCAACTACCACAAGT	http://www.sanger.ac.uk/perl/genetics/CGP/cosmic?action=mut_summary&id=12703
KIT	NM_000222	12706	c.1961T>C	p.V654A	+	4:55594258-55594258	CHP2_KIT_5	TTTTAGCGAGTGCCCATTTGACAGAACGGGAAGCCCTCATGTCTGAACTCAAAGTCCTGAGTTACCTTGGTAATCACATGAATATTGTGAATCTACTTGGAGCCTGCAC	http://www.sanger.ac.uk/perl/genetics/CGP/cosmic?action=mut_summary&id=12706
KIT	NM_000222	12708	c.2009C>T	p.T670I	+	4:55595519-55595519	CHP2_KIT_6	TTAGGGCCCACCCTGGTCATTACAGAATATTGTTGCTATGGTGATCTTTTGAATTTTTTGAGAAGA	http://www.sanger.ac.uk/perl/genetics/CGP/cosmic?action=mut_summary&id=12708
KIT	NM_000222	12709	c.2460T>A	p.D820E	+	4:55599334-55599334	CHP2_KIT_8	GGTCGGATCACAAAGATTTGTGATTTTGGTCTAGCCAGAGACATCAAGAATGATTCTAATTATGTGGTTAAAGGAAAC	http://www.sanger.ac.uk/perl/genetics/CGP/cosmic?action=mut_summary&id=12709
KIT	NM_000222	1270	c.1690_1728del39	p.N564_L576del	+	4:55593624-55593662	CHP2_KIT_4	CCACAGAAACCCATGTATGAAGTACAGTGGAAGGTTGTTGAGGAGATAAATGGAAACAATTATGTTTACATAGACCCAACACAACTTCCTTATGATCACAAATGGGAGTTTCCCAGAAAC	http://www.sanger.ac.uk/perl/genetics/CGP/cosmic?action=mut_summary&id=1270
KIT	NM_000222	12710	c.2458G>T	p.D820Y	+	4:55599332-55599332	CHP2_KIT_8	GGTCGGATCACAAAGATTTGTGATTTTGGTCTAGCCAGAGACATCAAGAATGATTCTAATTATGTGGTTAAAGGAAAC	http://www.sanger.ac.uk/perl/genetics/CGP/cosmic?action=mut_summary&id=12710
KIT	NM_000222	12711	c.2447A>G	p.D816G	+	4:55599321-55599321	CHP2_KIT_8	GGTCGGATCACAAAGATTTGTGATTTTGGTCTAGCCAGAGACATCAAGAATGATTCTAATTATGTGGTTAAAGGAAAC	http://www.sanger.ac.uk/perl/genetics/CGP/cosmic?action=mut_summary&id=12711
KRAS	NM_004985	12721	c.38_39GC>TT	p.G13V	-	12:25398280-25398281	CHP2_KRAS_1	GCATATTAAAACAAGATTTACCTCTATTGTTGGATCATATTCGTCCACAAAATGATTCTGAATTAGCTGTATCGTCAAGGCACTCTTGCCTACGCCACCAGCTCCAACTACCACAAGT	http://www.sanger.ac.uk/perl/genetics/CGP/cosmic?action=mut_summary&id=12721
KRAS	NM_004985	12722	c.40G>A	p.V14I	-	12:25398279-25398279	CHP2_KRAS_1	GCATATTAAAACAAGATTTACCTCTATTGTTGGATCATATTCGTCCACAAAATGATTCTGAATTAGCTGTATCGTCAAGGCACTCTTGCCTACGCCACCAGCTCCAACTACCACAAGT	http://www.sanger.ac.uk/perl/genetics/CGP/cosmic?action=mut_summary&id=12722
NRAS	NM_002524	12723	c.34_35GG>AA	p.G12N	-	1:115258747-115258748	CHP2_NRAS_1	TCATCTACAAAGTGGTTCTGGATTAGCTGGATTGTCAGTGCGCTTTTCCCAACACCACCTGCTCCAACCACCACCAGTTTGTACT	http://www.sanger.ac.uk/perl/genetics/CGP/cosmic?action=mut_summary&id=12723
NRAS	NM_002524	12725	c.181_182CA>TT	p.Q61L	-	1:115256529-115256530	CHP2_NRAS_2	TCTCTCATGGCACTGTACTCTTCTTGTCCAGCTGTATCCAGTATGTCCAACAAACAGGTTTCACCATCTATAACCACTTG	http://www.sanger.ac.uk/perl/genetics/CGP/cosmic?action=mut_summary&id=12725
EGFR	NM_005228	12728	c.2236_2253del18	p.E746_T751del	+	7:55242466-55242483	CHP2_EGFR_5	TAGGGACTCTGGATCCCAGAAGGTGAGAAAGTTAAAATTCCCGTCGCTATCAAGGAATTAAGAGAAGCAACATCTCCGAAAGCCAACAAGGAAATCCTCGATGTGAGTTTCTGCTTTGCTGTGTGGGGG	http://www.sanger.ac.uk/perl/genetics/CGP/cosmic?action=mut_summary&id=12728
KRAS	NM_004985	12729	c.180_181TC>CA	p.Q61K	-	12:25380277-25380278	CHP2_KRAS_2	GCACTGTACTCCTCTTGACCTGCTGTGTCGAGAATATCCAAGAGACAGGTTTCTCCATCAATTACTACTTGCTTCCTGTAGGAATCCTGAGAAGGGAGAAACAC	http://www.sanger.ac.uk/perl/genetics/CGP/cosmic?action=mut_summary&id=12729
NRAS	NM_002524	12730	c.180_181AC>TA	p.Q61K	-	1:115256530-115256531	CHP2_NRAS_2	TCTCTCATGGCACTGTACTCTTCTTGTCCAGCTGTATCCAGTATGTCCAACAAACAGGTTTCACCATCTATAACCACTTG	http://www.sanger.ac.uk/perl/genetics/CGP/cosmic?action=mut_summary&id=12730
CDKN2A	NM_000077	12731	c.171_172CC>TT	p.R58*	-	9:21971186-21971187	CHP2_CDKN2A_1	GCCCTCCCGGGCAGCGTCGTGCACGGGTCGGGTGAGAGTGGCGGGGTCGGCGCAGTTGGGCTCCGCGCCGTGGAGCAGCAGCAGCTCCGCCACTCGGGCGCTGCCCATCATCATGACCTGCCAGAGAGA	http://www.sanger.ac.uk/perl/genetics/CGP/cosmic?action=mut_summary&id=12731
CDKN2A	NM_000077	12739	c.222C>T	p.D74D	-	9:21971136-21971136	CHP2_CDKN2A_1	GCCCTCCCGGGCAGCGTCGTGCACGGGTCGGGTGAGAGTGGCGGGGTCGGCGCAGTTGGGCTCCGCGCCGTGGAGCAGCAGCAGCTCCGCCACTCGGGCGCTGCCCATCATCATGACCTGCCAGAGAGA	http://www.sanger.ac.uk/perl/genetics/CGP/cosmic?action=mut_summary&id=12739
KIT	NM_000222	1273	c.1696A>G	p.N566D	+	4:55593630-55593630	CHP2_KIT_4	CCACAGAAACCCATGTATGAAGTACAGTGGAAGGTTGTTGAGGAGATAAATGGAAACAATTATGTTTACATAGACCCAACACAACTTCCTTATGATCACAAATGGGAGTTTCCCAGAAAC	http://www.sanger.ac.uk/perl/genetics/CGP/cosmic?action=mut_summary&id=1273
CDKN2A	NM_000077	12741	c.392G>A	p.R131H	-	9:21970966-21970966	CHP2_CDKN2A_2	GCCTCTGGTGCCCCCCGCAGCCGCGCGCAGGTACCGTGCGACATCGCGATGGCCCAGCTCCTCAGCCAGGTCCACGGGCAGACGGCCCCAGGCATCGCGCACGTCCAGCCGCGCCCCGGCCCGGTG	http://www.sanger.ac.uk/perl/genetics/CGP/cosmic?action=mut_summary&id=12741
CDKN2A	NM_000077	12746	c.199G>A	p.G67S	-	9:21971159-21971159	CHP2_CDKN2A_1	GCCCTCCCGGGCAGCGTCGTGCACGGGTCGGGTGAGAGTGGCGGGGTCGGCGCAGTTGGGCTCCGCGCCGTGGAGCAGCAGCAGCTCCGCCACTCGGGCGCTGCCCATCATCATGACCTGCCAGAGAGA	http://www.sanger.ac.uk/perl/genetics/CGP/cosmic?action=mut_summary&id=12746
CDKN2A	NM_000077	12748	c.382C>T	p.R128W	-	9:21970976-21970976	CHP2_CDKN2A_2	GCCTCTGGTGCCCCCCGCAGCCGCGCGCAGGTACCGTGCGACATCGCGATGGCCCAGCTCCTCAGCCAGGTCCACGGGCAGACGGCCCCAGGCATCGCGCACGTCCAGCCGCGCCCCGGCCCGGTG	http://www.sanger.ac.uk/perl/genetics/CGP/cosmic?action=mut_summary&id=12748
CDKN2A	NM_000077	12749	c.204G>A	p.A68A	-	9:21971154-21971154	CHP2_CDKN2A_1	GCCCTCCCGGGCAGCGTCGTGCACGGGTCGGGTGAGAGTGGCGGGGTCGGCGCAGTTGGGCTCCGCGCCGTGGAGCAGCAGCAGCTCCGCCACTCGGGCGCTGCCCATCATCATGACCTGCCAGAGAGA	http://www.sanger.ac.uk/perl/genetics/CGP/cosmic?action=mut_summary&id=12749
CDKN2A	NM_000077	12758	c.192G>A	p.L64L	-	9:21971166-21971166	CHP2_CDKN2A_1	GCCCTCCCGGGCAGCGTCGTGCACGGGTCGGGTGAGAGTGGCGGGGTCGGCGCAGTTGGGCTCCGCGCCGTGGAGCAGCAGCAGCTCCGCCACTCGGGCGCTGCCCATCATCATGACCTGCCAGAGAGA	http://www.sanger.ac.uk/perl/genetics/CGP/cosmic?action=mut_summary&id=12758
KIT	NM_000222	1275	c.1698C>T	p.N566N	+	4:55593632-55593632	CHP2_KIT_4	CCACAGAAACCCATGTATGAAGTACAGTGGAAGGTTGTTGAGGAGATAAATGGAAACAATTATGTTTACATAGACCCAACACAACTTCCTTATGATCACAAATGGGAGTTTCCCAGAAAC	http://www.sanger.ac.uk/perl/genetics/CGP/cosmic?action=mut_summary&id=1275
NOTCH1	NM_017617.2	12771	c.4802T>C	p.L1601P	-	9:139399344-139399344	CHP2_NOTCH1_1	GTGTGCAGCACGCGGCTGAGCTCCCGCAGGAAGTGGAAGGAGCTGTTGCGCAGCTGCTCCGGCGGCATCAGCACCACCACCACCAGCGTGCCGGCCGCCAGCCTCTCGGG	http://www.sanger.ac.uk/perl/genetics/CGP/cosmic?action=mut_summary&id=12771
NOTCH1	NM_017617.2	12772	c.4724T>C	p.L1575P	-	9:139399422-139399422	CHP2_NOTCH1_1	GTGTGCAGCACGCGGCTGAGCTCCCGCAGGAAGTGGAAGGAGCTGTTGCGCAGCTGCTCCGGCGGCATCAGCACCACCACCACCAGCGTGCCGGCCGCCAGCCTCTCGGG	http://www.sanger.ac.uk/perl/genetics/CGP/cosmic?action=mut_summary&id=12772
NOTCH1	NM_017617.2	12776	c.7378C>T	p.Q2460*	-	9:139390816-139390816	CHP2_NOTCH1_3	CGGGTGGGACCAGCGAGGATGGCAGCGACGTGGGCAGGGCGGGGCTCTCCTGGGGCAGAATAGTGTGCACCGCCAGGCTGCTGGGGCCCAGTGGCTGCACGTCTGCCTGGCTCGGCTCTCC	http://www.sanger.ac.uk/perl/genetics/CGP/cosmic?action=mut_summary&id=12776
KIT	NM_000222	1277	c.1702T>G	p.Y568D	+	4:55593636-55593636	CHP2_KIT_4	CCACAGAAACCCATGTATGAAGTACAGTGGAAGGTTGTTGAGGAGATAAATGGAAACAATTATGTTTACATAGACCCAACACAACTTCCTTATGATCACAAATGGGAGTTTCCCAGAAAC	http://www.sanger.ac.uk/perl/genetics/CGP/cosmic?action=mut_summary&id=1277
ATM	NM_000051	12791	c.7996A>G	p.T2666A	+	11:108204681-108204681	CHP2_ATM_11	CCAGCCAATTACTAAACTTAAGAATTTAGAAGATGTTGTTGTCCCTACTA	http://www.sanger.ac.uk/perl/genetics/CGP/cosmic?action=mut_summary&id=12791
ATM	NM_000051	12792	c.5380C>T	p.L1794L	+	11:108173640-108173640	CHP2_ATM_8	GATATAAATCTGTGGATTCCTCTAAGTGAAAATCATGACATTTGGATAAAGACACTGACTTGTGCTTTTTTGG	http://www.sanger.ac.uk/perl/genetics/CGP/cosmic?action=mut_summary&id=12792
ATM	NM_000051	12793	c.2542G>C	p.E848Q	+	11:108137973-108137973	CHP2_ATM_4	AAGTAGAATCAATGGAAGATGATACTAATGGAAATCTAATGGAGGTGGAGGATCAGTCATCCATGAATCTATTTAACGATTACCCTGATAGTAG	http://www.sanger.ac.uk/perl/genetics/CGP/cosmic?action=mut_summary&id=12793
ERBB4	NM_005235	12833	c.908C>A	p.S303Y	-	2:212578349-212578349	CHP2_ERBB4_5	CACATTTTAATCCCATTTTCTTCTACTTCCATCTTGGAACTAGGGCAGGCACGCACACAAGAACTGGAATCTACCACAAAGTTATCTGATTAAAAAAAAAAAAAAGGTAAAATAAGCATTAATGTTA	http://www.sanger.ac.uk/perl/genetics/CGP/cosmic?action=mut_summary&id=12833
FGFR1	NM_000604	12834	c.754C>A	p.P252T	-	8:38282209-38282209	CHP2_FGFR1_2	CTCCACGTTGCTACCCAGGGCCACTGTTTTGTTGGCGGGCAACCCTGCTTGCAGGATGGGCCGGTGAGGGGACCGCTCTGTGGAAGATGGGAGAGGAGGCACTTGTCATGGGGA	http://www.sanger.ac.uk/perl/genetics/CGP/cosmic?action=mut_summary&id=12834
KIT	NM_000222	1285	c.1708_1728del21	p.Y570_L576del	+	4:55593642-55593662	CHP2_KIT_4	CCACAGAAACCCATGTATGAAGTACAGTGGAAGGTTGTTGAGGAGATAAATGGAAACAATTATGTTTACATAGACCCAACACAACTTCCTTATGATCACAAATGGGAGTTTCCCAGAAAC	http://www.sanger.ac.uk/perl/genetics/CGP/cosmic?action=mut_summary&id=1285
KIT	NM_000222	1289	c.1726_1728delCTT	p.L576del	+	4:55593660-55593662	CHP2_KIT_4	CCACAGAAACCCATGTATGAAGTACAGTGGAAGGTTGTTGAGGAGATAAATGGAAACAATTATGTTTACATAGACCCAACACAACTTCCTTATGATCACAAATGGGAGTTTCCCAGAAAC	http://www.sanger.ac.uk/perl/genetics/CGP/cosmic?action=mut_summary&id=1289
KIT	NM_000222	1290	c.1727T>C	p.L576P	+	4:55593661-55593661	CHP2_KIT_4	CCACAGAAACCCATGTATGAAGTACAGTGGAAGGTTGTTGAGGAGATAAATGGAAACAATTATGTTTACATAGACCCAACACAACTTCCTTATGATCACAAATGGGAGTTTCCCAGAAAC	http://www.sanger.ac.uk/perl/genetics/CGP/cosmic?action=mut_summary&id=1290
STK11	NM_000455	12924	c.842delC	p.P281fs*6	+	19:1221319-1221319	CHP2_STK11_4	CCCTTCGAAGGGGACAACATCTACAAGTTGTTTGAGAACATCGGGAAGGGGAGCTACGCCATCCCGGGCGACTGTGGCCCCCCGCTCTCTGACCTG	http://www.sanger.ac.uk/perl/genetics/CGP/cosmic?action=mut_summary&id=12924
STK11	NM_000455	12925	c.109C>T	p.Q37*	+	19:1207021-1207021	CHP2_STK11_1	GGACACGTTCATCCACCGCATCGACTCCACCGAGGTCATCTACCAGCCGCGCCGCAAGCGGGCCAAGCTCATCGGCAAGTACCTGATGGGGGACCTGCTGGGGGAAGGCTCTTACGGCAAGGTGAAG	http://www.sanger.ac.uk/perl/genetics/CGP/cosmic?action=mut_summary&id=12925
KIT	NM_000222	1293	c.1729C>T	p.P577S	+	4:55593663-55593663	CHP2_KIT_4	CCACAGAAACCCATGTATGAAGTACAGTGGAAGGTTGTTGAGGAGATAAATGGAAACAATTATGTTTACATAGACCCAACACAACTTCCTTATGATCACAAATGGGAGTTTCCCAGAAAC	http://www.sanger.ac.uk/perl/genetics/CGP/cosmic?action=mut_summary&id=1293
KIT	NM_000222	1294	c.1735_1737delGAT	p.D579del	+	4:55593669-55593671	CHP2_KIT_4	CCACAGAAACCCATGTATGAAGTACAGTGGAAGGTTGTTGAGGAGATAAATGGAAACAATTATGTTTACATAGACCCAACACAACTTCCTTATGATCACAAATGGGAGTTTCCCAGAAAC	http://www.sanger.ac.uk/perl/genetics/CGP/cosmic?action=mut_summary&id=1294
ATM	NM_000051	12951	c.7325A>C	p.Q2442P	+	11:108200958-108200958	CHP2_ATM_10	TTTTACCTTAATTATTCTATGCAAGATACACAGTAAAGGTTCAGCGAGAGCTGGAGTTGGATGAATTAGCCCTGCGTG	http://www.sanger.ac.uk/perl/genetics/CGP/cosmic?action=mut_summary&id=12951
KIT	NM_000222	1297	c.1751T>C	p.F584S	+	4:55593685-55593685	CHP2_KIT_4	CCACAGAAACCCATGTATGAAGTACAGTGGAAGGTTGTTGAGGAGATAAATGGAAACAATTATGTTTACATAGACCCAACACAACTTCCTTATGATCACAAATGGGAGTTTCCCAGAAAC	http://www.sanger.ac.uk/perl/genetics/CGP/cosmic?action=mut_summary&id=1297
TP53_ENST00000269305	ENST00000269305	129830	c.839G>A	p.R280K	-	17:7577099-7577099	CHP2_TP53_7	TACCTCGCTTAGTGCTCCCTGGGGGCAGCTCGTGGTGAGGCTCCCCTTTCTTGCGGAGATTCTCTTCCTCTGTGCGCCGGTCTCTCCCAGGACAGGCACAAACACGCACCTCAAAGCTGTTCCGTCCCAGTAGATT	http://www.sanger.ac.uk/perl/genetics/CGP/cosmic?action=mut_summary&id=129830
TP53_ENST00000269305	ENST00000269305	129831	c.833C>T	p.P278L	-	17:7577105-7577105	CHP2_TP53_7	TACCTCGCTTAGTGCTCCCTGGGGGCAGCTCGTGGTGAGGCTCCCCTTTCTTGCGGAGATTCTCTTCCTCTGTGCGCCGGTCTCTCCCAGGACAGGCACAAACACGCACCTCAAAGCTGTTCCGTCCCAGTAGATT	http://www.sanger.ac.uk/perl/genetics/CGP/cosmic?action=mut_summary&id=129831
TP53_ENST00000269305	ENST00000269305	129848	c.535C>T	p.H179Y	-	17:7578395-7578395	CHP2_TP53_4	CCAGCCCCAGCTGCTCACCATCGCTATCTGAGCAGCGCTCATGGTGGGGGCAGCGCCTCACAACCTCCGTCATGTGCTGTGACTGCTTGTAGATGGCCATGGCGCGGACGCGGGTGCCGGGCGGGGGTGTG	http://www.sanger.ac.uk/perl/genetics/CGP/cosmic?action=mut_summary&id=129848
TP53_ENST00000413465	ENST00000413465	129849	c.535C>T	p.H179Y	-	17:7578395-7578395	CHP2_TP53_4	CCAGCCCCAGCTGCTCACCATCGCTATCTGAGCAGCGCTCATGGTGGGGGCAGCGCCTCACAACCTCCGTCATGTGCTGTGACTGCTTGTAGATGGCCATGGCGCGGACGCGGGTGCCGGGCGGGGGTGTG	http://www.sanger.ac.uk/perl/genetics/CGP/cosmic?action=mut_summary&id=129849
TP53_ENST00000545858	ENST00000545858	129850	c.256C>T	p.H86Y	-	17:7578395-7578395	CHP2_TP53_4	CCAGCCCCAGCTGCTCACCATCGCTATCTGAGCAGCGCTCATGGTGGGGGCAGCGCCTCACAACCTCCGTCATGTGCTGTGACTGCTTGTAGATGGCCATGGCGCGGACGCGGGTGCCGGGCGGGGGTGTG	http://www.sanger.ac.uk/perl/genetics/CGP/cosmic?action=mut_summary&id=129850
TP53_ENST00000414315	ENST00000414315	129851	c.139C>T	p.H47Y	-	17:7578395-7578395	CHP2_TP53_4	CCAGCCCCAGCTGCTCACCATCGCTATCTGAGCAGCGCTCATGGTGGGGGCAGCGCCTCACAACCTCCGTCATGTGCTGTGACTGCTTGTAGATGGCCATGGCGCGGACGCGGGTGCCGGGCGGGGGTGTG	http://www.sanger.ac.uk/perl/genetics/CGP/cosmic?action=mut_summary&id=129851
TP53_ENST00000269305	ENST00000269305	129852	c.488A>G	p.Y163C	-	17:7578442-7578442	CHP2_TP53_4	CCAGCCCCAGCTGCTCACCATCGCTATCTGAGCAGCGCTCATGGTGGGGGCAGCGCCTCACAACCTCCGTCATGTGCTGTGACTGCTTGTAGATGGCCATGGCGCGGACGCGGGTGCCGGGCGGGGGTGTG	http://www.sanger.ac.uk/perl/genetics/CGP/cosmic?action=mut_summary&id=129852
TP53_ENST00000413465	ENST00000413465	129853	c.488A>G	p.Y163C	-	17:7578442-7578442	CHP2_TP53_4	CCAGCCCCAGCTGCTCACCATCGCTATCTGAGCAGCGCTCATGGTGGGGGCAGCGCCTCACAACCTCCGTCATGTGCTGTGACTGCTTGTAGATGGCCATGGCGCGGACGCGGGTGCCGGGCGGGGGTGTG	http://www.sanger.ac.uk/perl/genetics/CGP/cosmic?action=mut_summary&id=129853
TP53_ENST00000545858	ENST00000545858	129854	c.209A>G	p.Y70C	-	17:7578442-7578442	CHP2_TP53_4	CCAGCCCCAGCTGCTCACCATCGCTATCTGAGCAGCGCTCATGGTGGGGGCAGCGCCTCACAACCTCCGTCATGTGCTGTGACTGCTTGTAGATGGCCATGGCGCGGACGCGGGTGCCGGGCGGGGGTGTG	http://www.sanger.ac.uk/perl/genetics/CGP/cosmic?action=mut_summary&id=129854
TP53_ENST00000414315	ENST00000414315	129855	c.92A>G	p.Y31C	-	17:7578442-7578442	CHP2_TP53_4	CCAGCCCCAGCTGCTCACCATCGCTATCTGAGCAGCGCTCATGGTGGGGGCAGCGCCTCACAACCTCCGTCATGTGCTGTGACTGCTTGTAGATGGCCATGGCGCGGACGCGGGTGCCGGGCGGGGGTGTG	http://www.sanger.ac.uk/perl/genetics/CGP/cosmic?action=mut_summary&id=129855
TP53_ENST00000269305	ENST00000269305	129856	c.455C>T	p.P152L	-	17:7578475-7578475	CHP2_TP53_4	CCAGCCCCAGCTGCTCACCATCGCTATCTGAGCAGCGCTCATGGTGGGGGCAGCGCCTCACAACCTCCGTCATGTGCTGTGACTGCTTGTAGATGGCCATGGCGCGGACGCGGGTGCCGGGCGGGGGTGTG	http://www.sanger.ac.uk/perl/genetics/CGP/cosmic?action=mut_summary&id=129856
TP53_ENST00000413465	ENST00000413465	129857	c.455C>T	p.P152L	-	17:7578475-7578475	CHP2_TP53_4	CCAGCCCCAGCTGCTCACCATCGCTATCTGAGCAGCGCTCATGGTGGGGGCAGCGCCTCACAACCTCCGTCATGTGCTGTGACTGCTTGTAGATGGCCATGGCGCGGACGCGGGTGCCGGGCGGGGGTGTG	http://www.sanger.ac.uk/perl/genetics/CGP/cosmic?action=mut_summary&id=129857
TP53_ENST00000545858	ENST00000545858	129858	c.176C>T	p.P59L	-	17:7578475-7578475	CHP2_TP53_4	CCAGCCCCAGCTGCTCACCATCGCTATCTGAGCAGCGCTCATGGTGGGGGCAGCGCCTCACAACCTCCGTCATGTGCTGTGACTGCTTGTAGATGGCCATGGCGCGGACGCGGGTGCCGGGCGGGGGTGTG	http://www.sanger.ac.uk/perl/genetics/CGP/cosmic?action=mut_summary&id=129858
TP53_ENST00000414315	ENST00000414315	129859	c.59C>T	p.P20L	-	17:7578475-7578475	CHP2_TP53_4	CCAGCCCCAGCTGCTCACCATCGCTATCTGAGCAGCGCTCATGGTGGGGGCAGCGCCTCACAACCTCCGTCATGTGCTGTGACTGCTTGTAGATGGCCATGGCGCGGACGCGGGTGCCGGGCGGGGGTGTG	http://www.sanger.ac.uk/perl/genetics/CGP/cosmic?action=mut_summary&id=129859
EGFR	NM_005228	12986	c.2429G>A	p.G810D	+	7:55249131-55249131	CHP2_EGFR_7	CAATATTGGCTCCCAGTACCTGCTCAACTGGTGTGTGCAGATCGCAAAGGTAATCAGGGAAGGGAGATACGGGGAGGGGAGATAAGGAGCCAGGATCCTCACATGCGGTCTGCGCTCCTGGGA	http://www.sanger.ac.uk/perl/genetics/CGP/cosmic?action=mut_summary&id=12986
EGFR	NM_005228	12988	c.2125G>A	p.E709K	+	7:55241677-55241677	CHP2_EGFR_4	GTGGAGAAGCTCCCAACCAAGCTCTCTTGAGGATCTTGAAGGAAACTGAATTCAAAAAGATCAAAGTGCTGGGCTCCGGTGCGTTCGGCACGGT	http://www.sanger.ac.uk/perl/genetics/CGP/cosmic?action=mut_summary&id=12988
KIT	NM_000222	1299	c.1755C>T	p.P585P	+	4:55593689-55593689	CHP2_KIT_4	CCACAGAAACCCATGTATGAAGTACAGTGGAAGGTTGTTGAGGAGATAAATGGAAACAATTATGTTTACATAGACCCAACACAACTTCCTTATGATCACAAATGGGAGTTTCCCAGAAAC	http://www.sanger.ac.uk/perl/genetics/CGP/cosmic?action=mut_summary&id=1299
PTPN11	NM_002834.3	13000	c.226G>A	p.E76K	+	12:112888210-112888210	CHP2_PTPN11_1	TAGAAGAAATGGAGCTGTCACCCACATCAAGATTCAGAACACTGGTGATTACTATGACCTGTATGGAGGGGAGAAATTTGCCACTTTGGCTGAGTTGGTCCAGTATTACA	http://www.sanger.ac.uk/perl/genetics/CGP/cosmic?action=mut_summary&id=13000
EGFR	NM_005228	13003	c.2310_2311insAAC	p.D770_N771insN	+	7:55249012-55249013	CHP2_EGFR_6	GTGCCTCTCCCTCCCTCCAGGAAGCCTACGTGATGGCCAGCGTGGACAACCCCCACGTGTGCCGCCTGCTGGGCATCTGCCTCACCTCCACCGTGCAGCTCATCACGCAGCTCATGCCCTTCGGC	http://www.sanger.ac.uk/perl/genetics/CGP/cosmic?action=mut_summary&id=13003
EGFR	NM_005228	13004	c.2310_2311insGGC	p.D770_N771insG	+	7:55249012-55249013	CHP2_EGFR_6	GTGCCTCTCCCTCCCTCCAGGAAGCCTACGTGATGGCCAGCGTGGACAACCCCCACGTGTGCCGCCTGCTGGGCATCTGCCTCACCTCCACCGTGCAGCTCATCACGCAGCTCATGCCCTTCGGC	http://www.sanger.ac.uk/perl/genetics/CGP/cosmic?action=mut_summary&id=13004
EGFR	NM_005228	13005	c.2318A>T	p.H773L	+	7:55249020-55249020	CHP2_EGFR_6	GTGCCTCTCCCTCCCTCCAGGAAGCCTACGTGATGGCCAGCGTGGACAACCCCCACGTGTGCCGCCTGCTGGGCATCTGCCTCACCTCCACCGTGCAGCTCATCACGCAGCTCATGCCCTTCGGC	http://www.sanger.ac.uk/perl/genetics/CGP/cosmic?action=mut_summary&id=13005
EGFR	NM_005228	13006	c.2320G>A	p.V774M	+	7:55249022-55249022	CHP2_EGFR_6	GTGCCTCTCCCTCCCTCCAGGAAGCCTACGTGATGGCCAGCGTGGACAACCCCCACGTGTGCCGCCTGCTGGGCATCTGCCTCACCTCCACCGTGCAGCTCATCACGCAGCTCATGCCCTTCGGC	http://www.sanger.ac.uk/perl/genetics/CGP/cosmic?action=mut_summary&id=13006
EGFR	NM_005228	13007	c.2335_2336GG>TT	p.G779F	+	7:55249037-55249038	CHP2_EGFR_6	GTGCCTCTCCCTCCCTCCAGGAAGCCTACGTGATGGCCAGCGTGGACAACCCCCACGTGTGCCGCCTGCTGGGCATCTGCCTCACCTCCACCGTGCAGCTCATCACGCAGCTCATGCCCTTCGGC	http://www.sanger.ac.uk/perl/genetics/CGP/cosmic?action=mut_summary&id=13007
EGFR	NM_005228	13008	c.2612C>G	p.A871G	+	7:55259554-55259554	CHP2_EGFR_8	TTTGGGCTGGCCAAACTGCTGGGTGCGGAAGAGAAAGAATACCATGCAGAAGGAGGCAAAGTAAGGAGGTGGCTTTAGGTCAGCCAGCATTTTCCTGACACCAGGGACCAGGCTGCCTTCC	http://www.sanger.ac.uk/perl/genetics/CGP/cosmic?action=mut_summary&id=13008
EGFR	NM_005228	13009	c.2126A>G	p.E709G	+	7:55241678-55241678	CHP2_EGFR_4	GTGGAGAAGCTCCCAACCAAGCTCTCTTGAGGATCTTGAAGGAAACTGAATTCAAAAAGATCAAAGTGCTGGGCTCCGGTGCGTTCGGCACGGT	http://www.sanger.ac.uk/perl/genetics/CGP/cosmic?action=mut_summary&id=13009
PTPN11	NM_002834.3	13010	c.178G>C	p.G60R	+	12:112888162-112888162	CHP2_PTPN11_1	TAGAAGAAATGGAGCTGTCACCCACATCAAGATTCAGAACACTGGTGATTACTATGACCTGTATGGAGGGGAGAAATTTGCCACTTTGGCTGAGTTGGTCCAGTATTACA	http://www.sanger.ac.uk/perl/genetics/CGP/cosmic?action=mut_summary&id=13010
PTPN11	NM_002834.3	13011	c.181G>T	p.D61Y	+	12:112888165-112888165	CHP2_PTPN11_1	TAGAAGAAATGGAGCTGTCACCCACATCAAGATTCAGAACACTGGTGATTACTATGACCTGTATGGAGGGGAGAAATTTGCCACTTTGGCTGAGTTGGTCCAGTATTACA	http://www.sanger.ac.uk/perl/genetics/CGP/cosmic?action=mut_summary&id=13011
PTPN11	NM_002834.3	13012	c.181G>A	p.D61N	+	12:112888165-112888165	CHP2_PTPN11_1	TAGAAGAAATGGAGCTGTCACCCACATCAAGATTCAGAACACTGGTGATTACTATGACCTGTATGGAGGGGAGAAATTTGCCACTTTGGCTGAGTTGGTCCAGTATTACA	http://www.sanger.ac.uk/perl/genetics/CGP/cosmic?action=mut_summary&id=13012
PTPN11	NM_002834.3	13013	c.205G>A	p.E69K	+	12:112888189-112888189	CHP2_PTPN11_1	TAGAAGAAATGGAGCTGTCACCCACATCAAGATTCAGAACACTGGTGATTACTATGACCTGTATGGAGGGGAGAAATTTGCCACTTTGGCTGAGTTGGTCCAGTATTACA	http://www.sanger.ac.uk/perl/genetics/CGP/cosmic?action=mut_summary&id=13013
PTPN11	NM_002834.3	13014	c.214G>A	p.A72T	+	12:112888198-112888198	CHP2_PTPN11_1	TAGAAGAAATGGAGCTGTCACCCACATCAAGATTCAGAACACTGGTGATTACTATGACCTGTATGGAGGGGAGAAATTTGCCACTTTGGCTGAGTTGGTCCAGTATTACA	http://www.sanger.ac.uk/perl/genetics/CGP/cosmic?action=mut_summary&id=13014
PTPN11	NM_002834.3	13015	c.215C>T	p.A72V	+	12:112888199-112888199	CHP2_PTPN11_1	TAGAAGAAATGGAGCTGTCACCCACATCAAGATTCAGAACACTGGTGATTACTATGACCTGTATGGAGGGGAGAAATTTGCCACTTTGGCTGAGTTGGTCCAGTATTACA	http://www.sanger.ac.uk/perl/genetics/CGP/cosmic?action=mut_summary&id=13015
PTPN11	NM_002834.3	13016	c.226G>C	p.E76Q	+	12:112888210-112888210	CHP2_PTPN11_1	TAGAAGAAATGGAGCTGTCACCCACATCAAGATTCAGAACACTGGTGATTACTATGACCTGTATGGAGGGGAGAAATTTGCCACTTTGGCTGAGTTGGTCCAGTATTACA	http://www.sanger.ac.uk/perl/genetics/CGP/cosmic?action=mut_summary&id=13016
PTPN11	NM_002834.3	13017	c.227A>G	p.E76G	+	12:112888211-112888211	CHP2_PTPN11_1	TAGAAGAAATGGAGCTGTCACCCACATCAAGATTCAGAACACTGGTGATTACTATGACCTGTATGGAGGGGAGAAATTTGCCACTTTGGCTGAGTTGGTCCAGTATTACA	http://www.sanger.ac.uk/perl/genetics/CGP/cosmic?action=mut_summary&id=13017
PTPN11	NM_002834.3	13019	c.218C>T	p.T73I	+	12:112888202-112888202	CHP2_PTPN11_1	TAGAAGAAATGGAGCTGTCACCCACATCAAGATTCAGAACACTGGTGATTACTATGACCTGTATGGAGGGGAGAAATTTGCCACTTTGGCTGAGTTGGTCCAGTATTACA	http://www.sanger.ac.uk/perl/genetics/CGP/cosmic?action=mut_summary&id=13019
PTPN11	NM_002834.3	13020	c.1504T>C	p.S502P	+	12:112926884-112926884	CHP2_PTPN11_2	TGCGATATTGACGTTCCCAAAACCATCCAGATGGTGCGGTCTCAGAGGTCAGGGATGGTCCAGACAGAAGCACAGTACCGATTTATCTATATGGCGGTCCAGCATTATATTGAAACACTACAGCGC	http://www.sanger.ac.uk/perl/genetics/CGP/cosmic?action=mut_summary&id=13020
PTPN11	NM_002834.3	13021	c.1508G>A	p.G503E	+	12:112926888-112926888	CHP2_PTPN11_2	TGCGATATTGACGTTCCCAAAACCATCCAGATGGTGCGGTCTCAGAGGTCAGGGATGGTCCAGACAGAAGCACAGTACCGATTTATCTATATGGCGGTCCAGCATTATATTGAAACACTACAGCGC	http://www.sanger.ac.uk/perl/genetics/CGP/cosmic?action=mut_summary&id=13021
PTPN11	NM_002834.3	13022	c.182A>T	p.D61V	+	12:112888166-112888166	CHP2_PTPN11_1	TAGAAGAAATGGAGCTGTCACCCACATCAAGATTCAGAACACTGGTGATTACTATGACCTGTATGGAGGGGAGAAATTTGCCACTTTGGCTGAGTTGGTCCAGTATTACA	http://www.sanger.ac.uk/perl/genetics/CGP/cosmic?action=mut_summary&id=13022
PTPN11	NM_002834.3	13023	c.1505C>T	p.S502L	+	12:112926885-112926885	CHP2_PTPN11_2	TGCGATATTGACGTTCCCAAAACCATCCAGATGGTGCGGTCTCAGAGGTCAGGGATGGTCCAGACAGAAGCACAGTACCGATTTATCTATATGGCGGTCCAGCATTATATTGAAACACTACAGCGC	http://www.sanger.ac.uk/perl/genetics/CGP/cosmic?action=mut_summary&id=13023
PTPN11	NM_002834.3	13025	c.227A>T	p.E76V	+	12:112888211-112888211	CHP2_PTPN11_1	TAGAAGAAATGGAGCTGTCACCCACATCAAGATTCAGAACACTGGTGATTACTATGACCTGTATGGAGGGGAGAAATTTGCCACTTTGGCTGAGTTGGTCCAGTATTACA	http://www.sanger.ac.uk/perl/genetics/CGP/cosmic?action=mut_summary&id=13025
PTPN11	NM_002834.3	13026	c.227A>C	p.E76A	+	12:112888211-112888211	CHP2_PTPN11_1	TAGAAGAAATGGAGCTGTCACCCACATCAAGATTCAGAACACTGGTGATTACTATGACCTGTATGGAGGGGAGAAATTTGCCACTTTGGCTGAGTTGGTCCAGTATTACA	http://www.sanger.ac.uk/perl/genetics/CGP/cosmic?action=mut_summary&id=13026
PTPN11	NM_002834.3	13027	c.1508G>C	p.G503A	+	12:112926888-112926888	CHP2_PTPN11_2	TGCGATATTGACGTTCCCAAAACCATCCAGATGGTGCGGTCTCAGAGGTCAGGGATGGTCCAGACAGAAGCACAGTACCGATTTATCTATATGGCGGTCCAGCATTATATTGAAACACTACAGCGC	http://www.sanger.ac.uk/perl/genetics/CGP/cosmic?action=mut_summary&id=13027
PTPN11	NM_002834.3	13028	c.179G>T	p.G60V	+	12:112888163-112888163	CHP2_PTPN11_1	TAGAAGAAATGGAGCTGTCACCCACATCAAGATTCAGAACACTGGTGATTACTATGACCTGTATGGAGGGGAGAAATTTGCCACTTTGGCTGAGTTGGTCCAGTATTACA	http://www.sanger.ac.uk/perl/genetics/CGP/cosmic?action=mut_summary&id=13028
PTPN11	NM_002834.3	13029	c.213T>A	p.F71L	+	12:112888197-112888197	CHP2_PTPN11_1	TAGAAGAAATGGAGCTGTCACCCACATCAAGATTCAGAACACTGGTGATTACTATGACCTGTATGGAGGGGAGAAATTTGCCACTTTGGCTGAGTTGGTCCAGTATTACA	http://www.sanger.ac.uk/perl/genetics/CGP/cosmic?action=mut_summary&id=13029
PTPN11	NM_002834.3	13031	c.1528C>A	p.Q510K	+	12:112926908-112926908	CHP2_PTPN11_2	TGCGATATTGACGTTCCCAAAACCATCCAGATGGTGCGGTCTCAGAGGTCAGGGATGGTCCAGACAGAAGCACAGTACCGATTTATCTATATGGCGGTCCAGCATTATATTGAAACACTACAGCGC	http://www.sanger.ac.uk/perl/genetics/CGP/cosmic?action=mut_summary&id=13031
PTPN11	NM_002834.3	13032	c.172A>T	p.N58Y	+	12:112888156-112888156	CHP2_PTPN11_1	TAGAAGAAATGGAGCTGTCACCCACATCAAGATTCAGAACACTGGTGATTACTATGACCTGTATGGAGGGGAGAAATTTGCCACTTTGGCTGAGTTGGTCCAGTATTACA	http://www.sanger.ac.uk/perl/genetics/CGP/cosmic?action=mut_summary&id=13032
PTPN11	NM_002834.3	13034	c.1472C>T	p.P491L	+	12:112926852-112926852	CHP2_PTPN11_2	TGCGATATTGACGTTCCCAAAACCATCCAGATGGTGCGGTCTCAGAGGTCAGGGATGGTCCAGACAGAAGCACAGTACCGATTTATCTATATGGCGGTCCAGCATTATATTGAAACACTACAGCGC	http://www.sanger.ac.uk/perl/genetics/CGP/cosmic?action=mut_summary&id=13034
PTPN11	NM_002834.3	13035	c.215C>A	p.A72D	+	12:112888199-112888199	CHP2_PTPN11_1	TAGAAGAAATGGAGCTGTCACCCACATCAAGATTCAGAACACTGGTGATTACTATGACCTGTATGGAGGGGAGAAATTTGCCACTTTGGCTGAGTTGGTCCAGTATTACA	http://www.sanger.ac.uk/perl/genetics/CGP/cosmic?action=mut_summary&id=13035
PTPN11	NM_002834.3	13039	c.211T>C	p.F71L	+	12:112888195-112888195	CHP2_PTPN11_1	TAGAAGAAATGGAGCTGTCACCCACATCAAGATTCAGAACACTGGTGATTACTATGACCTGTATGGAGGGGAGAAATTTGCCACTTTGGCTGAGTTGGTCCAGTATTACA	http://www.sanger.ac.uk/perl/genetics/CGP/cosmic?action=mut_summary&id=13039
NOTCH1	NM_017617.2	13040	c.5030T>A	p.V1677D	-	9:139397774-139397774	CHP2_NOTCH1_2	TCTCCAGGTAGACGATGGAGCTGGGCGGACAATCAGAGAGGGGCTGGGACCCGAGGCTTCCTCCTCCCCCGCCCACCGGCCAGGGATGCTGCCGCAGGACACTGAGGCCCATGACGC	http://www.sanger.ac.uk/perl/genetics/CGP/cosmic?action=mut_summary&id=13040
NOTCH1	NM_017617.2	13042	c.4781T>C	p.L1594P	-	9:139399365-139399365	CHP2_NOTCH1_1	GTGTGCAGCACGCGGCTGAGCTCCCGCAGGAAGTGGAAGGAGCTGTTGCGCAGCTGCTCCGGCGGCATCAGCACCACCACCACCAGCGTGCCGGCCGCCAGCCTCTCGGG	http://www.sanger.ac.uk/perl/genetics/CGP/cosmic?action=mut_summary&id=13042
NOTCH1	NM_017617.2	13046	c.4757T>C	p.L1586P	-	9:139399389-139399389	CHP2_NOTCH1_1	GTGTGCAGCACGCGGCTGAGCTCCCGCAGGAAGTGGAAGGAGCTGTTGCGCAGCTGCTCCGGCGGCATCAGCACCACCACCACCAGCGTGCCGGCCGCCAGCCTCTCGGG	http://www.sanger.ac.uk/perl/genetics/CGP/cosmic?action=mut_summary&id=13046
NOTCH1	NM_017617.2	13047	c.4735_4737delGTG	p.V1579del	-	9:139399409-139399411	CHP2_NOTCH1_1	GTGTGCAGCACGCGGCTGAGCTCCCGCAGGAAGTGGAAGGAGCTGTTGCGCAGCTGCTCCGGCGGCATCAGCACCACCACCACCAGCGTGCCGGCCGCCAGCCTCTCGGG	http://www.sanger.ac.uk/perl/genetics/CGP/cosmic?action=mut_summary&id=13047
NOTCH1	NM_017617.2	13048	c.5036T>C	p.L1679P	-	9:139397768-139397768	CHP2_NOTCH1_2	TCTCCAGGTAGACGATGGAGCTGGGCGGACAATCAGAGAGGGGCTGGGACCCGAGGCTTCCTCCTCCCCCGCCCACCGGCCAGGGATGCTGCCGCAGGACACTGAGGCCCATGACGC	http://www.sanger.ac.uk/perl/genetics/CGP/cosmic?action=mut_summary&id=13048
KIT	NM_000222	1304	c.1924A>G	p.K642E	+	4:55594221-55594221	CHP2_KIT_5	TTTTAGCGAGTGCCCATTTGACAGAACGGGAAGCCCTCATGTCTGAACTCAAAGTCCTGAGTTACCTTGGTAATCACATGAATATTGTGAATCTACTTGGAGCCTGCAC	http://www.sanger.ac.uk/perl/genetics/CGP/cosmic?action=mut_summary&id=1304
NOTCH1	NM_017617.2	13050	c.4778T>C	p.F1593S	-	9:139399368-139399368	CHP2_NOTCH1_1	GTGTGCAGCACGCGGCTGAGCTCCCGCAGGAAGTGGAAGGAGCTGTTGCGCAGCTGCTCCGGCGGCATCAGCACCACCACCACCAGCGTGCCGGCCGCCAGCCTCTCGGG	http://www.sanger.ac.uk/perl/genetics/CGP/cosmic?action=mut_summary&id=13050
NOTCH1	NM_017617.2	13053	c.4796G>C	p.R1599P	-	9:139399350-139399350	CHP2_NOTCH1_1	GTGTGCAGCACGCGGCTGAGCTCCCGCAGGAAGTGGAAGGAGCTGTTGCGCAGCTGCTCCGGCGGCATCAGCACCACCACCACCAGCGTGCCGGCCGCCAGCCTCTCGGG	http://www.sanger.ac.uk/perl/genetics/CGP/cosmic?action=mut_summary&id=13053
NOTCH1	NM_017617.2	13061	c.7321C>T	p.Q2441*	-	9:139390873-139390873	CHP2_NOTCH1_3	CGGGTGGGACCAGCGAGGATGGCAGCGACGTGGGCAGGGCGGGGCTCTCCTGGGGCAGAATAGTGTGCACCGCCAGGCTGCTGGGGCCCAGTGGCTGCACGTCTGCCTGGCTCGGCTCTCC	http://www.sanger.ac.uk/perl/genetics/CGP/cosmic?action=mut_summary&id=13061
KIT	NM_000222	1306	c.2143_2145delAGC	p.S715del	+	4:55597495-55597497	CHP2_KIT_7	GAGTGCCCTTCTACATGTCCCACTTGATTCAGTCATGACTTGTTTCATCTCTCCCAGCAGCGATAGTACTAATGAGTACATGGACATG	http://www.sanger.ac.uk/perl/genetics/CGP/cosmic?action=mut_summary&id=1306
NOTCH1	NM_017617.2	13070	c.7389delC	p.P2463fs*15	-	9:139390805-139390805	CHP2_NOTCH1_3	CGGGTGGGACCAGCGAGGATGGCAGCGACGTGGGCAGGGCGGGGCTCTCCTGGGGCAGAATAGTGTGCACCGCCAGGCTGCTGGGGCCCAGTGGCTGCACGTCTGCCTGGCTCGGCTCTCC	http://www.sanger.ac.uk/perl/genetics/CGP/cosmic?action=mut_summary&id=13070
NOTCH1	NM_017617.2	13081	c.7403C>A	p.S2468*	-	9:139390791-139390791	CHP2_NOTCH1_3	CGGGTGGGACCAGCGAGGATGGCAGCGACGTGGGCAGGGCGGGGCTCTCCTGGGGCAGAATAGTGTGCACCGCCAGGCTGCTGGGGCCCAGTGGCTGCACGTCTGCCTGGCTCGGCTCTCC	http://www.sanger.ac.uk/perl/genetics/CGP/cosmic?action=mut_summary&id=13081
KIT	NM_000222	1310	c.2446G>T	p.D816Y	+	4:55599320-55599320	CHP2_KIT_8	GGTCGGATCACAAAGATTTGTGATTTTGGTCTAGCCAGAGACATCAAGAATGATTCTAATTATGTGGTTAAAGGAAAC	http://www.sanger.ac.uk/perl/genetics/CGP/cosmic?action=mut_summary&id=1310
APC	NM_000038	13113	c.3927_3931delAAAGA	p.E1309fs*4	+	5:112175218-112175222	CHP2_APC_3	GATGAAATAGGATGTAATCAGACGACACAGGAAGCAGATTCTGCTAATACCCTGCAAATAGCAGAAATAAAAGAAAAGATTGGAACTAGGTCAGCTGAAGATCCTGTGAGCGAAGTTCCAGCAGT	http://www.sanger.ac.uk/perl/genetics/CGP/cosmic?action=mut_summary&id=13113
SMAD4	NM_005359.3	13115	c.431C>G	p.S144*	+	18:48575671-48575671	CHP2_SMAD4_2	TGAACTTTTGTAATCTTTGGTTTAAATTTACATTCTCTGTTTTTAAATGGAAAATACTTTCATTGTAATGATTAATGTTTCATTTGTTTTCCCCTTTAAACAATTAAGATCTCTCAGGATT	http://www.sanger.ac.uk/perl/genetics/CGP/cosmic?action=mut_summary&id=13115
RB1	NM_000321	13117	c.2053C>T	p.Q685*	+	13:49033916-49033916	CHP2_RB1_8	TCGGCTAGCCTATCTCCGGCTAAATACACTTTGTGAACGCCTTCTGTCTGAGCACCCAGAATTAGAACATATCATCTGGACCCTTTTCCAGCACACCCTGCAGAATG	http://www.sanger.ac.uk/perl/genetics/CGP/cosmic?action=mut_summary&id=13117
TP53	NM_000546	13119	c.322_324delGGT	p.G108del	-	17:7579363-7579365	CHP2_TP53_2	GCCCAGACGGAAACCGTAGCTGCCCTGGTAGGTTTTCTGGGAAGGGACAGAAGATGACAGGGGCCAGGAGGGGGCTGGTGCAGGGGCCGCCGGTGTAGGAGCTGCTGGTGCAGGGGCCACGGGGGGAGCAGCCTC	http://www.sanger.ac.uk/perl/genetics/CGP/cosmic?action=mut_summary&id=13119
KIT	NM_000222	1311	c.2446G>C	p.D816H	+	4:55599320-55599320	CHP2_KIT_8	GGTCGGATCACAAAGATTTGTGATTTTGGTCTAGCCAGAGACATCAAGAATGATTCTAATTATGTGGTTAAAGGAAAC	http://www.sanger.ac.uk/perl/genetics/CGP/cosmic?action=mut_summary&id=1311
TP53	NM_000546	13120	c.626_627delGA	p.R209fs*6	-	17:7578222-7578223	CHP2_TP53_5	GGCGGCTCATAGGGCACCACCACACTATGTCGAAAAGTGTTTCTGTCATCCAAATACTCCACACGCAAATTTCCTTCCACTCGGATAAGATGCTGAGGAGGGGCCAGACCTAAGAGCA	http://www.sanger.ac.uk/perl/genetics/CGP/cosmic?action=mut_summary&id=13120
APC	NM_000038	13121	c.4099C>T	p.Q1367*	+	5:112175390-112175390	CHP2_APC_4	TATCTTCAGAATCAGCCAGGCACAAAGCTGTTGAATTTTCTTCAGGAGCGAAATCTCCCTCCAAAAGTGGTGCTCAGACACCCAAAAGTCCACCTGAACACTATGTTCAGGAGACCCCACTCATGTTT	http://www.sanger.ac.uk/perl/genetics/CGP/cosmic?action=mut_summary&id=13121
APC	NM_000038	13123	c.4729G>T	p.E1577*	+	5:112176020-112176020	CHP2_APC_7	GAATCAAATGAAAACCAAGAGAAAGAGGCAGAAAAAACTATTGATTCTGAAAAGGACCTATTAGATGATTCAGATGATGATGATATTGAAATACTAGAAGAATGTATTATTTCTG	http://www.sanger.ac.uk/perl/genetics/CGP/cosmic?action=mut_summary&id=13123
APC	NM_000038	13125	c.3340C>T	p.R1114*	+	5:112174631-112174631	CHP2_APC_2	CCAACCACATTTTGGACAGCAGGAATGTGTTTCTCCATACAGGTCACGGGGAGCCAATGGTTCAGAAACAAATCGAGTGGGTTCTAATCATGGAATTAATCAAAATGTA	http://www.sanger.ac.uk/perl/genetics/CGP/cosmic?action=mut_summary&id=13125
APC	NM_000038	13127	c.4348C>T	p.R1450*	+	5:112175639-112175639	CHP2_APC_5	GCCCTGGACAAACCATGCCACCAAGCAGAAGTAAAACACCTCCACCACCTCCTCAAACAGCTCAAACCAAGCGAGAAGTACCTAAAAATAAAGCACCTACTGCTGAAAAGAGAGAGAGTGGACCTAAGCAAGCTGC	http://www.sanger.ac.uk/perl/genetics/CGP/cosmic?action=mut_summary&id=13127
KIT	NM_000222	1312	c.2446_2447GA>TT	p.D816F	+	4:55599320-55599321	CHP2_KIT_8	GGTCGGATCACAAAGATTTGTGATTTTGGTCTAGCCAGAGACATCAAGAATGATTCTAATTATGTGGTTAAAGGAAAC	http://www.sanger.ac.uk/perl/genetics/CGP/cosmic?action=mut_summary&id=1312
PTEN	NM_000314.4	13135	c.323T>G	p.L108R	+	10:89692839-89692839	CHP2_PTEN_3	CTTATCAAACCCTTTTGTGAAGATCTTGACCAATGGCTAAGTGAAGATGACAATCATGTTGCAGCAATTCACTGTAAAGCTGGAAAGGGACGAACTGGTGTAATGAT	http://www.sanger.ac.uk/perl/genetics/CGP/cosmic?action=mut_summary&id=13135
SMO	NM_005631.3	13145	c.595C>T	p.R199W	+	7:128845101-128845101	CHP2_SMO_1	GTTCAACAGTTCAGGCCAGTGCGAAGTGCCCTTGGTTCGGACAGACAACCCCAAGAGCTGGTACGAGGACGTGGAGGGCTGCGGCATCCAGTGCCAGAACCCGCTCTTCACAGAGGCTGAGCACC	http://www.sanger.ac.uk/perl/genetics/CGP/cosmic?action=mut_summary&id=13145
SMO	NM_005631.3	13146	c.1604G>T	p.W535L	+	7:128850341-128850341	CHP2_SMO_4	TCGCCCGAGCCTTCTGGTGGAGAAGATCAACCTGTTTGCCATGTTTGGAACTGGCATCGCCATGAGCACCTGGGTCTGGACCAAGGCCACGCTG	http://www.sanger.ac.uk/perl/genetics/CGP/cosmic?action=mut_summary&id=13146
TP53_ENST00000269305	ENST00000269305	131478	c.747G>T	p.R249S	-	17:7577534-7577534	CHP2_TP53_6	CCAGTGTGATGATGGTGAGGATGGGCCTCCGGTTCATGCCGCCCATGCAGGAACTGTTACACATGTAGTTGTAGTGGATGGTGGTACAGTCAGAGCCAACCTAG	http://www.sanger.ac.uk/perl/genetics/CGP/cosmic?action=mut_summary&id=131478
TP53_ENST00000413465	ENST00000413465	131479	c.747G>T	p.R249S	-	17:7577534-7577534	CHP2_TP53_6	CCAGTGTGATGATGGTGAGGATGGGCCTCCGGTTCATGCCGCCCATGCAGGAACTGTTACACATGTAGTTGTAGTGGATGGTGGTACAGTCAGAGCCAACCTAG	http://www.sanger.ac.uk/perl/genetics/CGP/cosmic?action=mut_summary&id=131479
SMO	NM_005631.3	13147	c.970G>A	p.A324T	+	7:128846040-128846040	CHP2_SMO_2	CCGCCTCAAGTGACACCTCACCTCTCTGCACAGCTCCAATGAGACTCTGTCCTGCGTCATCATCTTTGTCATCGTGTACTACGCCCTGATGGCTGGTGTGGTTTGG	http://www.sanger.ac.uk/perl/genetics/CGP/cosmic?action=mut_summary&id=13147
TP53_ENST00000269305	ENST00000269305	131480	c.469G>T	p.V157F	-	17:7578461-7578461	CHP2_TP53_4	CCAGCCCCAGCTGCTCACCATCGCTATCTGAGCAGCGCTCATGGTGGGGGCAGCGCCTCACAACCTCCGTCATGTGCTGTGACTGCTTGTAGATGGCCATGGCGCGGACGCGGGTGCCGGGCGGGGGTGTG	http://www.sanger.ac.uk/perl/genetics/CGP/cosmic?action=mut_summary&id=131480
TP53_ENST00000413465	ENST00000413465	131481	c.469G>T	p.V157F	-	17:7578461-7578461	CHP2_TP53_4	CCAGCCCCAGCTGCTCACCATCGCTATCTGAGCAGCGCTCATGGTGGGGGCAGCGCCTCACAACCTCCGTCATGTGCTGTGACTGCTTGTAGATGGCCATGGCGCGGACGCGGGTGCCGGGCGGGGGTGTG	http://www.sanger.ac.uk/perl/genetics/CGP/cosmic?action=mut_summary&id=131481
TP53_ENST00000545858	ENST00000545858	131482	c.190G>T	p.V64F	-	17:7578461-7578461	CHP2_TP53_4	CCAGCCCCAGCTGCTCACCATCGCTATCTGAGCAGCGCTCATGGTGGGGGCAGCGCCTCACAACCTCCGTCATGTGCTGTGACTGCTTGTAGATGGCCATGGCGCGGACGCGGGTGCCGGGCGGGGGTGTG	http://www.sanger.ac.uk/perl/genetics/CGP/cosmic?action=mut_summary&id=131482
TP53_ENST00000414315	ENST00000414315	131483	c.73G>T	p.V25F	-	17:7578461-7578461	CHP2_TP53_4	CCAGCCCCAGCTGCTCACCATCGCTATCTGAGCAGCGCTCATGGTGGGGGCAGCGCCTCACAACCTCCGTCATGTGCTGTGACTGCTTGTAGATGGCCATGGCGCGGACGCGGGTGCCGGGCGGGGGTGTG	http://www.sanger.ac.uk/perl/genetics/CGP/cosmic?action=mut_summary&id=131483
SMO	NM_005631.3	13148	c.1210G>A	p.V404M	+	7:128846374-128846374	CHP2_SMO_3	GTGGGCTACAAGAACTACCGATACCGTGCGGGCTTCGTGCTGGCCCCAATCGGCCTGGTGCTCATCGTGGGAGGCTACTTCC	http://www.sanger.ac.uk/perl/genetics/CGP/cosmic?action=mut_summary&id=13148
KIT	NM_000222	1314	c.2447A>T	p.D816V	+	4:55599321-55599321	CHP2_KIT_8	GGTCGGATCACAAAGATTTGTGATTTTGGTCTAGCCAGAGACATCAAGAATGATTCTAATTATGTGGTTAAAGGAAAC	http://www.sanger.ac.uk/perl/genetics/CGP/cosmic?action=mut_summary&id=1314
SMO	NM_005631.3	13150	c.1918A>G	p.T640A	+	7:128851593-128851593	CHP2_SMO_5	GAGCCCTCAGCTGATGTCTCCTCTGCCTGGGCCCAGCATGTCACCAAGATGGTGGCTCGGAGAGGAGCCATACTGCCCCAGGATATTTCTGTCACCCCTGTGGCAACTCCAGG	http://www.sanger.ac.uk/perl/genetics/CGP/cosmic?action=mut_summary&id=13150
TP53_ENST00000269305	ENST00000269305	131534	c.559+1G>A	p.?	-	17:7578370-7578370	CHP2_TP53_4	CCAGCCCCAGCTGCTCACCATCGCTATCTGAGCAGCGCTCATGGTGGGGGCAGCGCCTCACAACCTCCGTCATGTGCTGTGACTGCTTGTAGATGGCCATGGCGCGGACGCGGGTGCCGGGCGGGGGTGTG	http://www.sanger.ac.uk/perl/genetics/CGP/cosmic?action=mut_summary&id=131534
TP53_ENST00000413465	ENST00000413465	131535	c.559+1G>A	p.?	-	17:7578370-7578370	CHP2_TP53_4	CCAGCCCCAGCTGCTCACCATCGCTATCTGAGCAGCGCTCATGGTGGGGGCAGCGCCTCACAACCTCCGTCATGTGCTGTGACTGCTTGTAGATGGCCATGGCGCGGACGCGGGTGCCGGGCGGGGGTGTG	http://www.sanger.ac.uk/perl/genetics/CGP/cosmic?action=mut_summary&id=131535
TP53_ENST00000545858	ENST00000545858	131536	c.280+1G>A	p.?	-	17:7578370-7578370	CHP2_TP53_4	CCAGCCCCAGCTGCTCACCATCGCTATCTGAGCAGCGCTCATGGTGGGGGCAGCGCCTCACAACCTCCGTCATGTGCTGTGACTGCTTGTAGATGGCCATGGCGCGGACGCGGGTGCCGGGCGGGGGTGTG	http://www.sanger.ac.uk/perl/genetics/CGP/cosmic?action=mut_summary&id=131536
TP53_ENST00000414315	ENST00000414315	131537	c.163+1G>A	p.?	-	17:7578370-7578370	CHP2_TP53_4	CCAGCCCCAGCTGCTCACCATCGCTATCTGAGCAGCGCTCATGGTGGGGGCAGCGCCTCACAACCTCCGTCATGTGCTGTGACTGCTTGTAGATGGCCATGGCGCGGACGCGGGTGCCGGGCGGGGGTGTG	http://www.sanger.ac.uk/perl/genetics/CGP/cosmic?action=mut_summary&id=131537
ABL1	X16416	131574	c.1159T>A	p.L387M	+	9:133750328-133750328	CHP2_ABL1_4	CTGATTTTGGCCTGAGCAGGTTGATGACAGGGGACACCTACACAGCCCATGCTGGAGCCAAGTTCCCCATCAAATGGACTGCACCCGAGAGCCTGGCC	http://www.sanger.ac.uk/perl/genetics/CGP/cosmic?action=mut_summary&id=131574
KIT	NM_000222	1315	c.2453A>G	p.K818R	+	4:55599327-55599327	CHP2_KIT_8	GGTCGGATCACAAAGATTTGTGATTTTGGTCTAGCCAGAGACATCAAGAATGATTCTAATTATGTGGTTAAAGGAAAC	http://www.sanger.ac.uk/perl/genetics/CGP/cosmic?action=mut_summary&id=1315
CTNNB1	NM_001904	13168	c.104T>C	p.I35T	+	3:41266107-41266107	CHP2_CTNNB1_1	GTTGGACATGGCCATGGAACCAGACAGAAAAGCGGCTGTTAGTCACTGGCAGCAACAGTCTTACCTGGACTCTGGAATCCATTCTGGTGCCACTACCACAGCTCCTTCTCTGAGTGGT	http://www.sanger.ac.uk/perl/genetics/CGP/cosmic?action=mut_summary&id=13168
KIT	NM_000222	1316	c.2459A>G	p.D820G	+	4:55599333-55599333	CHP2_KIT_8	GGTCGGATCACAAAGATTTGTGATTTTGGTCTAGCCAGAGACATCAAGAATGATTCTAATTATGTGGTTAAAGGAAAC	http://www.sanger.ac.uk/perl/genetics/CGP/cosmic?action=mut_summary&id=1316
ERBB2	NM_004448	13170	c.2305G>C	p.D769H	+	17:37880261-37880261	CHP2_ERBB2_1	AAAGTGTTGAGGGAAAACACATCCCCCAAAGCCAACAAAGAAATCTTAGACGTAAGCCCCTCCACCCTCTCCTGCTAGGAGGACAGGAAGGACCCCATGGCTGCAGGTCTGGGCTCTGGTCTCTCTTC	http://www.sanger.ac.uk/perl/genetics/CGP/cosmic?action=mut_summary&id=13170
CTNNB1	NM_001904	13175	c.138G>A	p.L46L	+	3:41266141-41266141	CHP2_CTNNB1_1	GTTGGACATGGCCATGGAACCAGACAGAAAAGCGGCTGTTAGTCACTGGCAGCAACAGTCTTACCTGGACTCTGGAATCCATTCTGGTGCCACTACCACAGCTCCTTCTCTGAGTGGT	http://www.sanger.ac.uk/perl/genetics/CGP/cosmic?action=mut_summary&id=13175
KIT	NM_000222	1317	c.2459A>T	p.D820V	+	4:55599333-55599333	CHP2_KIT_8	GGTCGGATCACAAAGATTTGTGATTTTGGTCTAGCCAGAGACATCAAGAATGATTCTAATTATGTGGTTAAAGGAAAC	http://www.sanger.ac.uk/perl/genetics/CGP/cosmic?action=mut_summary&id=1317
EGFR	NM_005228	13180	c.2188C>T	p.L730F	+	7:55242418-55242418	CHP2_EGFR_5	TAGGGACTCTGGATCCCAGAAGGTGAGAAAGTTAAAATTCCCGTCGCTATCAAGGAATTAAGAGAAGCAACATCTCCGAAAGCCAACAAGGAAATCCTCGATGTGAGTTTCTGCTTTGCTGTGTGGGGG	http://www.sanger.ac.uk/perl/genetics/CGP/cosmic?action=mut_summary&id=13180
EGFR	NM_005228	13181	c.2198C>T	p.P733L	+	7:55242428-55242428	CHP2_EGFR_5	TAGGGACTCTGGATCCCAGAAGGTGAGAAAGTTAAAATTCCCGTCGCTATCAAGGAATTAAGAGAAGCAACATCTCCGAAAGCCAACAAGGAAATCCTCGATGTGAGTTTCTGCTTTGCTGTGTGGGGG	http://www.sanger.ac.uk/perl/genetics/CGP/cosmic?action=mut_summary&id=13181
EGFR	NM_005228	13182	c.2203G>A	p.G735S	+	7:55242433-55242433	CHP2_EGFR_5	TAGGGACTCTGGATCCCAGAAGGTGAGAAAGTTAAAATTCCCGTCGCTATCAAGGAATTAAGAGAAGCAACATCTCCGAAAGCCAACAAGGAAATCCTCGATGTGAGTTTCTGCTTTGCTGTGTGGGGG	http://www.sanger.ac.uk/perl/genetics/CGP/cosmic?action=mut_summary&id=13182
EGFR	NM_005228	13183	c.2225T>C	p.V742A	+	7:55242455-55242455	CHP2_EGFR_5	TAGGGACTCTGGATCCCAGAAGGTGAGAAAGTTAAAATTCCCGTCGCTATCAAGGAATTAAGAGAAGCAACATCTCCGAAAGCCAACAAGGAAATCCTCGATGTGAGTTTCTGCTTTGCTGTGTGGGGG	http://www.sanger.ac.uk/perl/genetics/CGP/cosmic?action=mut_summary&id=13183
EGFR	NM_005228	13184	c.2236G>A	p.E746K	+	7:55242466-55242466	CHP2_EGFR_5	TAGGGACTCTGGATCCCAGAAGGTGAGAAAGTTAAAATTCCCGTCGCTATCAAGGAATTAAGAGAAGCAACATCTCCGAAAGCCAACAAGGAAATCCTCGATGTGAGTTTCTGCTTTGCTGTGTGGGGG	http://www.sanger.ac.uk/perl/genetics/CGP/cosmic?action=mut_summary&id=13184
EGFR	NM_005228	13185	c.2252C>T	p.T751I	+	7:55242482-55242482	CHP2_EGFR_5	TAGGGACTCTGGATCCCAGAAGGTGAGAAAGTTAAAATTCCCGTCGCTATCAAGGAATTAAGAGAAGCAACATCTCCGAAAGCCAACAAGGAAATCCTCGATGTGAGTTTCTGCTTTGCTGTGTGGGGG	http://www.sanger.ac.uk/perl/genetics/CGP/cosmic?action=mut_summary&id=13185
EGFR	NM_005228	13186	c.2255C>A	p.S752Y	+	7:55242485-55242485	CHP2_EGFR_5	TAGGGACTCTGGATCCCAGAAGGTGAGAAAGTTAAAATTCCCGTCGCTATCAAGGAATTAAGAGAAGCAACATCTCCGAAAGCCAACAAGGAAATCCTCGATGTGAGTTTCTGCTTTGCTGTGTGGGGG	http://www.sanger.ac.uk/perl/genetics/CGP/cosmic?action=mut_summary&id=13186
EGFR	NM_005228	13188	c.2281G>A	p.D761N	+	7:55242511-55242511	CHP2_EGFR_5	TAGGGACTCTGGATCCCAGAAGGTGAGAAAGTTAAAATTCCCGTCGCTATCAAGGAATTAAGAGAAGCAACATCTCCGAAAGCCAACAAGGAAATCCTCGATGTGAGTTTCTGCTTTGCTGTGTGGGGG	http://www.sanger.ac.uk/perl/genetics/CGP/cosmic?action=mut_summary&id=13188
EGFR	NM_005228	13189	c.2351C>T	p.S784F	+	7:55249053-55249053	CHP2_EGFR_6	GTGCCTCTCCCTCCCTCCAGGAAGCCTACGTGATGGCCAGCGTGGACAACCCCCACGTGTGCCGCCTGCTGGGCATCTGCCTCACCTCCACCGTGCAGCTCATCACGCAGCTCATGCCCTTCGGC	http://www.sanger.ac.uk/perl/genetics/CGP/cosmic?action=mut_summary&id=13189
EGFR	NM_005228	13190	c.2375T>C	p.L792P	+	7:55249077-55249077	CHP2_EGFR_6	GTGCCTCTCCCTCCCTCCAGGAAGCCTACGTGATGGCCAGCGTGGACAACCCCCACGTGTGCCGCCTGCTGGGCATCTGCCTCACCTCCACCGTGCAGCTCATCACGCAGCTCATGCCCTTCGGC	http://www.sanger.ac.uk/perl/genetics/CGP/cosmic?action=mut_summary&id=13190
EGFR	NM_005228	13192	c.2428G>A	p.G810S	+	7:55249130-55249130	CHP2_EGFR_7	CAATATTGGCTCCCAGTACCTGCTCAACTGGTGTGTGCAGATCGCAAAGGTAATCAGGGAAGGGAGATACGGGGAGGGGAGATAAGGAGCCAGGATCCTCACATGCGGTCTGCGCTCCTGGGA	http://www.sanger.ac.uk/perl/genetics/CGP/cosmic?action=mut_summary&id=13192
EGFR	NM_005228	13197	c.2590G>A	p.A864T	+	7:55259532-55259532	CHP2_EGFR_8	TTTGGGCTGGCCAAACTGCTGGGTGCGGAAGAGAAAGAATACCATGCAGAAGGAGGCAAAGTAAGGAGGTGGCTTTAGGTCAGCCAGCATTTTCCTGACACCAGGGACCAGGCTGCCTTCC	http://www.sanger.ac.uk/perl/genetics/CGP/cosmic?action=mut_summary&id=13197
EGFR	NM_005228	13199	c.2618G>A	p.G873E	+	7:55259560-55259560	CHP2_EGFR_8	TTTGGGCTGGCCAAACTGCTGGGTGCGGAAGAGAAAGAATACCATGCAGAAGGAGGCAAAGTAAGGAGGTGGCTTTAGGTCAGCCAGCATTTTCCTGACACCAGGGACCAGGCTGCCTTCC	http://www.sanger.ac.uk/perl/genetics/CGP/cosmic?action=mut_summary&id=13199
KIT	NM_000222	1321	c.2466T>A	p.N822K	+	4:55599340-55599340	CHP2_KIT_8	GGTCGGATCACAAAGATTTGTGATTTTGGTCTAGCCAGAGACATCAAGAATGATTCTAATTATGTGGTTAAAGGAAAC	http://www.sanger.ac.uk/perl/genetics/CGP/cosmic?action=mut_summary&id=1321
CDKN2A	NM_000077	13221	c.387C>G	p.Y129*	-	9:21970971-21970971	CHP2_CDKN2A_2	GCCTCTGGTGCCCCCCGCAGCCGCGCGCAGGTACCGTGCGACATCGCGATGGCCCAGCTCCTCAGCCAGGTCCACGGGCAGACGGCCCCAGGCATCGCGCACGTCCAGCCGCGCCCCGGCCCGGTG	http://www.sanger.ac.uk/perl/genetics/CGP/cosmic?action=mut_summary&id=13221
CDKN2A	NM_000077	13222	c.151-2A>T	p.?	-	9:21971209-21971209	CHP2_CDKN2A_1	GCCCTCCCGGGCAGCGTCGTGCACGGGTCGGGTGAGAGTGGCGGGGTCGGCGCAGTTGGGCTCCGCGCCGTGGAGCAGCAGCAGCTCCGCCACTCGGGCGCTGCCCATCATCATGACCTGCCAGAGAGA	http://www.sanger.ac.uk/perl/genetics/CGP/cosmic?action=mut_summary&id=13222
CDKN2A	NM_000077	13223	c.151-1G>A	p.?	-	9:21971208-21971208	CHP2_CDKN2A_1	GCCCTCCCGGGCAGCGTCGTGCACGGGTCGGGTGAGAGTGGCGGGGTCGGCGCAGTTGGGCTCCGCGCCGTGGAGCAGCAGCAGCTCCGCCACTCGGGCGCTGCCCATCATCATGACCTGCCAGAGAGA	http://www.sanger.ac.uk/perl/genetics/CGP/cosmic?action=mut_summary&id=13223
CDKN2A	NM_000077	13224	c.242C>T	p.P81L	-	9:21971116-21971116	CHP2_CDKN2A_1	GCCCTCCCGGGCAGCGTCGTGCACGGGTCGGGTGAGAGTGGCGGGGTCGGCGCAGTTGGGCTCCGCGCCGTGGAGCAGCAGCAGCTCCGCCACTCGGGCGCTGCCCATCATCATGACCTGCCAGAGAGA	http://www.sanger.ac.uk/perl/genetics/CGP/cosmic?action=mut_summary&id=13224
CDKN2A	NM_000077	13227	c.343G>T	p.V115L	-	9:21971015-21971015	CHP2_CDKN2A_2	GCCTCTGGTGCCCCCCGCAGCCGCGCGCAGGTACCGTGCGACATCGCGATGGCCCAGCTCCTCAGCCAGGTCCACGGGCAGACGGCCCCAGGCATCGCGCACGTCCAGCCGCGCCCCGGCCCGGTG	http://www.sanger.ac.uk/perl/genetics/CGP/cosmic?action=mut_summary&id=13227
KIT	NM_000222	1322	c.2466T>G	p.N822K	+	4:55599340-55599340	CHP2_KIT_8	GGTCGGATCACAAAGATTTGTGATTTTGGTCTAGCCAGAGACATCAAGAATGATTCTAATTATGTGGTTAAAGGAAAC	http://www.sanger.ac.uk/perl/genetics/CGP/cosmic?action=mut_summary&id=1322
KIT	NM_000222	1323	c.2474T>C	p.V825A	+	4:55599348-55599348	CHP2_KIT_8	GGTCGGATCACAAAGATTTGTGATTTTGGTCTAGCCAGAGACATCAAGAATGATTCTAATTATGTGGTTAAAGGAAAC	http://www.sanger.ac.uk/perl/genetics/CGP/cosmic?action=mut_summary&id=1323
KIT	NM_000222	1324	c.2515G>A	p.E839K	+	4:55602694-55602694	CHP2_KIT_9	CTGTGAAGTGGATGGCACCTGAAAGCATTTTCAACTGTGTATACACGTTTGAAAGTGACGTCTGGTCCTATGGGATTT	http://www.sanger.ac.uk/perl/genetics/CGP/cosmic?action=mut_summary&id=1324
CDKN2A	NM_000077	13252	c.170C>T	p.A57V	-	9:21971188-21971188	CHP2_CDKN2A_1	GCCCTCCCGGGCAGCGTCGTGCACGGGTCGGGTGAGAGTGGCGGGGTCGGCGCAGTTGGGCTCCGCGCCGTGGAGCAGCAGCAGCTCCGCCACTCGGGCGCTGCCCATCATCATGACCTGCCAGAGAGA	http://www.sanger.ac.uk/perl/genetics/CGP/cosmic?action=mut_summary&id=13252
CDKN2A	NM_000077	13254	c.313delG	p.D105fs*41	-	9:21971045-21971045	CHP2_CDKN2A_2	GCCTCTGGTGCCCCCCGCAGCCGCGCGCAGGTACCGTGCGACATCGCGATGGCCCAGCTCCTCAGCCAGGTCCACGGGCAGACGGCCCCAGGCATCGCGCACGTCCAGCCGCGCCCCGGCCCGGTG	http://www.sanger.ac.uk/perl/genetics/CGP/cosmic?action=mut_summary&id=13254
KIT	NM_000222	1326	c.1509_1510insGCCTAT	p.Y503_F504insAY	+	4:55592185-55592186	CHP2_KIT_2	CAACGATGTGGGCAAGACTTCTGCCTATTTTAACTTTGCATTTAAAGGTAACAACAAAGGTATATTTCTTTTTAATCCAATTTAAGGGG	http://www.sanger.ac.uk/perl/genetics/CGP/cosmic?action=mut_summary&id=1326
CDKN2A	NM_000077	13274	c.251A>G	p.D84G	-	9:21971107-21971107	CHP2_CDKN2A_1	GCCCTCCCGGGCAGCGTCGTGCACGGGTCGGGTGAGAGTGGCGGGGTCGGCGCAGTTGGGCTCCGCGCCGTGGAGCAGCAGCAGCTCCGCCACTCGGGCGCTGCCCATCATCATGACCTGCCAGAGAGA	http://www.sanger.ac.uk/perl/genetics/CGP/cosmic?action=mut_summary&id=13274
CDKN2A	NM_000077	13276	c.152T>C	p.V51A	-	9:21971206-21971206	CHP2_CDKN2A_1	GCCCTCCCGGGCAGCGTCGTGCACGGGTCGGGTGAGAGTGGCGGGGTCGGCGCAGTTGGGCTCCGCGCCGTGGAGCAGCAGCAGCTCCGCCACTCGGGCGCTGCCCATCATCATGACCTGCCAGAGAGA	http://www.sanger.ac.uk/perl/genetics/CGP/cosmic?action=mut_summary&id=13276
KIT	NM_000222	1327	c.1654_1668del15	p.M552_Q556del	+	4:55593588-55593602	CHP2_KIT_4	CCACAGAAACCCATGTATGAAGTACAGTGGAAGGTTGTTGAGGAGATAAATGGAAACAATTATGTTTACATAGACCCAACACAACTTCCTTATGATCACAAATGGGAGTTTCCCAGAAAC	http://www.sanger.ac.uk/perl/genetics/CGP/cosmic?action=mut_summary&id=1327
CDKN2A	NM_000077	13280	c.200G>T	p.G67V	-	9:21971158-21971158	CHP2_CDKN2A_1	GCCCTCCCGGGCAGCGTCGTGCACGGGTCGGGTGAGAGTGGCGGGGTCGGCGCAGTTGGGCTCCGCGCCGTGGAGCAGCAGCAGCTCCGCCACTCGGGCGCTGCCCATCATCATGACCTGCCAGAGAGA	http://www.sanger.ac.uk/perl/genetics/CGP/cosmic?action=mut_summary&id=13280
CDKN2A	NM_000077	13281	c.205G>T	p.E69*	-	9:21971153-21971153	CHP2_CDKN2A_1	GCCCTCCCGGGCAGCGTCGTGCACGGGTCGGGTGAGAGTGGCGGGGTCGGCGCAGTTGGGCTCCGCGCCGTGGAGCAGCAGCAGCTCCGCCACTCGGGCGCTGCCCATCATCATGACCTGCCAGAGAGA	http://www.sanger.ac.uk/perl/genetics/CGP/cosmic?action=mut_summary&id=13281
CDKN2A	NM_000077	13289	c.231_232delTC	p.L78fs*41	-	9:21971126-21971127	CHP2_CDKN2A_1	GCCCTCCCGGGCAGCGTCGTGCACGGGTCGGGTGAGAGTGGCGGGGTCGGCGCAGTTGGGCTCCGCGCCGTGGAGCAGCAGCAGCTCCGCCACTCGGGCGCTGCCCATCATCATGACCTGCCAGAGAGA	http://www.sanger.ac.uk/perl/genetics/CGP/cosmic?action=mut_summary&id=13289
KIT	NM_000222	1328	c.1655_1672del18	p.M552_W557del	+	4:55593589-55593606	CHP2_KIT_4	CCACAGAAACCCATGTATGAAGTACAGTGGAAGGTTGTTGAGGAGATAAATGGAAACAATTATGTTTACATAGACCCAACACAACTTCCTTATGATCACAAATGGGAGTTTCCCAGAAAC	http://www.sanger.ac.uk/perl/genetics/CGP/cosmic?action=mut_summary&id=1328
CDKN2A	NM_000077	13294	c.376G>T	p.V126F	-	9:21970982-21970982	CHP2_CDKN2A_2	GCCTCTGGTGCCCCCCGCAGCCGCGCGCAGGTACCGTGCGACATCGCGATGGCCCAGCTCCTCAGCCAGGTCCACGGGCAGACGGCCCCAGGCATCGCGCACGTCCAGCCGCGCCCCGGCCCGGTG	http://www.sanger.ac.uk/perl/genetics/CGP/cosmic?action=mut_summary&id=13294
CDKN2A	NM_000077	13295	c.251A>T	p.D84V	-	9:21971107-21971107	CHP2_CDKN2A_1	GCCCTCCCGGGCAGCGTCGTGCACGGGTCGGGTGAGAGTGGCGGGGTCGGCGCAGTTGGGCTCCGCGCCGTGGAGCAGCAGCAGCTCCGCCACTCGGGCGCTGCCCATCATCATGACCTGCCAGAGAGA	http://www.sanger.ac.uk/perl/genetics/CGP/cosmic?action=mut_summary&id=13295
CDKN2A	NM_000077	13296	c.358G>A	p.E120K	-	9:21971000-21971000	CHP2_CDKN2A_2	GCCTCTGGTGCCCCCCGCAGCCGCGCGCAGGTACCGTGCGACATCGCGATGGCCCAGCTCCTCAGCCAGGTCCACGGGCAGACGGCCCCAGGCATCGCGCACGTCCAGCCGCGCCCCGGCCCGGTG	http://www.sanger.ac.uk/perl/genetics/CGP/cosmic?action=mut_summary&id=13296
CDKN2A	NM_000077	13297	c.249_250insTT	p.D84fs*63	-	9:21971108-21971109	CHP2_CDKN2A_1	GCCCTCCCGGGCAGCGTCGTGCACGGGTCGGGTGAGAGTGGCGGGGTCGGCGCAGTTGGGCTCCGCGCCGTGGAGCAGCAGCAGCTCCGCCACTCGGGCGCTGCCCATCATCATGACCTGCCAGAGAGA	http://www.sanger.ac.uk/perl/genetics/CGP/cosmic?action=mut_summary&id=13297
CDKN2A	NM_000077	13298	c.394G>C	p.A132P	-	9:21970964-21970964	CHP2_CDKN2A_2	GCCTCTGGTGCCCCCCGCAGCCGCGCGCAGGTACCGTGCGACATCGCGATGGCCCAGCTCCTCAGCCAGGTCCACGGGCAGACGGCCCCAGGCATCGCGCACGTCCAGCCGCGCCCCGGCCCGGTG	http://www.sanger.ac.uk/perl/genetics/CGP/cosmic?action=mut_summary&id=13298
CDKN2A	NM_000077	13299	c.250G>T	p.D84Y	-	9:21971108-21971108	CHP2_CDKN2A_1	GCCCTCCCGGGCAGCGTCGTGCACGGGTCGGGTGAGAGTGGCGGGGTCGGCGCAGTTGGGCTCCGCGCCGTGGAGCAGCAGCAGCTCCGCCACTCGGGCGCTGCCCATCATCATGACCTGCCAGAGAGA	http://www.sanger.ac.uk/perl/genetics/CGP/cosmic?action=mut_summary&id=13299
KIT	NM_000222	1329	c.1661_1675del15	p.E554_K558del	+	4:55593595-55593609	CHP2_KIT_4	CCACAGAAACCCATGTATGAAGTACAGTGGAAGGTTGTTGAGGAGATAAATGGAAACAATTATGTTTACATAGACCCAACACAACTTCCTTATGATCACAAATGGGAGTTTCCCAGAAAC	http://www.sanger.ac.uk/perl/genetics/CGP/cosmic?action=mut_summary&id=1329
CDKN2A	NM_000077	13300	c.355G>T	p.E119*	-	9:21971003-21971003	CHP2_CDKN2A_2	GCCTCTGGTGCCCCCCGCAGCCGCGCGCAGGTACCGTGCGACATCGCGATGGCCCAGCTCCTCAGCCAGGTCCACGGGCAGACGGCCCCAGGCATCGCGCACGTCCAGCCGCGCCCCGGCCCGGTG	http://www.sanger.ac.uk/perl/genetics/CGP/cosmic?action=mut_summary&id=13300
KIT	NM_000222	1330	c.1667_1681del15	p.W557_E561del	+	4:55593601-55593615	CHP2_KIT_4	CCACAGAAACCCATGTATGAAGTACAGTGGAAGGTTGTTGAGGAGATAAATGGAAACAATTATGTTTACATAGACCCAACACAACTTCCTTATGATCACAAATGGGAGTTTCCCAGAAAC	http://www.sanger.ac.uk/perl/genetics/CGP/cosmic?action=mut_summary&id=1330
FBXW7	NM_033632.1	133115	c.1393_1394CG>TA	p.R465Y	-	4:153249384-153249385	CHP2_FBXW7_3	TTACCTTTTTTCATGAAGATGCATACAACGCACAGTGGAAGTATGCCCATATAAGGTGTGTATACATTCTCCAGTCTCTGCATTCCACACTTTGAGTGTCCGATCTGTAGATCCACTAATGA	http://www.sanger.ac.uk/perl/genetics/CGP/cosmic?action=mut_summary&id=133115
RET	NM_020975	133167	c.2647G>T	p.A883S	+	10:43615568-43615568	CHP2_RET_4	GCAGCCAGAAACATCCTGGTAGCTGAGGGGCGGAAGATGAAGATTTCGGATTTCGGCTTGTCCCGAGATGTTTATGAAGAGGATTCCTACGTGAAGAGGAGCCAGGTGCCCAGTCCCGGGGATGAGGCGGGGCTCCCAGGG	http://www.sanger.ac.uk/perl/genetics/CGP/cosmic?action=mut_summary&id=133167
EGFR	NM_005228	133189	c.2236_2256del21	p.E746_S752del	+	7:55242466-55242486	CHP2_EGFR_5	TAGGGACTCTGGATCCCAGAAGGTGAGAAAGTTAAAATTCCCGTCGCTATCAAGGAATTAAGAGAAGCAACATCTCCGAAAGCCAACAAGGAAATCCTCGATGTGAGTTTCTGCTTTGCTGTGTGGGGG	http://www.sanger.ac.uk/perl/genetics/CGP/cosmic?action=mut_summary&id=133189
EGFR	NM_005228	133197	c.2239_2257>T	p.L747_P753>S	+	7:55242469-55242487	CHP2_EGFR_5	TAGGGACTCTGGATCCCAGAAGGTGAGAAAGTTAAAATTCCCGTCGCTATCAAGGAATTAAGAGAAGCAACATCTCCGAAAGCCAACAAGGAAATCCTCGATGTGAGTTTCTGCTTTGCTGTGTGGGGG	http://www.sanger.ac.uk/perl/genetics/CGP/cosmic?action=mut_summary&id=133197
EGFR	NM_005228	133207	c.2252_2275del24	p.T751_I759del	+	7:55242482-55242505	CHP2_EGFR_5	TAGGGACTCTGGATCCCAGAAGGTGAGAAAGTTAAAATTCCCGTCGCTATCAAGGAATTAAGAGAAGCAACATCTCCGAAAGCCAACAAGGAAATCCTCGATGTGAGTTTCTGCTTTGCTGTGTGGGGG	http://www.sanger.ac.uk/perl/genetics/CGP/cosmic?action=mut_summary&id=133207
KIT	NM_000222	1332	c.1669_1683del15	p.W557_E561del	+	4:55593603-55593617	CHP2_KIT_4	CCACAGAAACCCATGTATGAAGTACAGTGGAAGGTTGTTGAGGAGATAAATGGAAACAATTATGTTTACATAGACCCAACACAACTTCCTTATGATCACAAATGGGAGTTTCCCAGAAAC	http://www.sanger.ac.uk/perl/genetics/CGP/cosmic?action=mut_summary&id=1332
KIT	NM_000222	1333	c.1679_1680TT>AG	p.V560E	+	4:55593613-55593614	CHP2_KIT_4	CCACAGAAACCCATGTATGAAGTACAGTGGAAGGTTGTTGAGGAGATAAATGGAAACAATTATGTTTACATAGACCCAACACAACTTCCTTATGATCACAAATGGGAGTTTCCCAGAAAC	http://www.sanger.ac.uk/perl/genetics/CGP/cosmic?action=mut_summary&id=1333
KIT	NM_000222	1334	c.1702_1722del21	p.Y568_T574del	+	4:55593636-55593656	CHP2_KIT_4	CCACAGAAACCCATGTATGAAGTACAGTGGAAGGTTGTTGAGGAGATAAATGGAAACAATTATGTTTACATAGACCCAACACAACTTCCTTATGATCACAAATGGGAGTTTCCCAGAAAC	http://www.sanger.ac.uk/perl/genetics/CGP/cosmic?action=mut_summary&id=1334
IDH2	NM_002168.2	133672	c.516G>C	p.R172S	-	15:90631837-90631837	CHP2_IDH2_1	GCCATGGGCGTGCCTGCCAATGGTGATGGGCTTGGTCCAGCCAGGGACTAGGCGTGGGATGTTTTTGCAGATGATGGGCTCCCGGAAGACAGTCCCCCCCAGGATGTTCCGGATAGTTCCATTGGGACTT	http://www.sanger.ac.uk/perl/genetics/CGP/cosmic?action=mut_summary&id=133672
PTEN	NM_000314.4	133713	c.780_780delA	p.K260fs*6	+	10:89717755-89717755	CHP2_PTEN_6	CCACACGACGGGAAGACAAGTTCATGTACTTTGAGTTCCCTCAGCCGTTACCTGTGTGTGGTGATATCAAAGTAGAGTTCTTCCACAAACAGAACAAGATGCTAAAAAAGGTTT	http://www.sanger.ac.uk/perl/genetics/CGP/cosmic?action=mut_summary&id=133713
KIT	NM_000222	133754	c.1711_1728del18	p.I571_L576del	+	4:55593645-55593662	CHP2_KIT_4	CCACAGAAACCCATGTATGAAGTACAGTGGAAGGTTGTTGAGGAGATAAATGGAAACAATTATGTTTACATAGACCCAACACAACTTCCTTATGATCACAAATGGGAGTTTCCCAGAAAC	http://www.sanger.ac.uk/perl/genetics/CGP/cosmic?action=mut_summary&id=133754
KIT	NM_000222	133763	c.1657T>A	p.Y553N	+	4:55593591-55593591	CHP2_KIT_4	CCACAGAAACCCATGTATGAAGTACAGTGGAAGGTTGTTGAGGAGATAAATGGAAACAATTATGTTTACATAGACCCAACACAACTTCCTTATGATCACAAATGGGAGTTTCCCAGAAAC	http://www.sanger.ac.uk/perl/genetics/CGP/cosmic?action=mut_summary&id=133763
KIT	NM_000222	133764	c.1663G>A	p.V555I	+	4:55593597-55593597	CHP2_KIT_4	CCACAGAAACCCATGTATGAAGTACAGTGGAAGGTTGTTGAGGAGATAAATGGAAACAATTATGTTTACATAGACCCAACACAACTTCCTTATGATCACAAATGGGAGTTTCCCAGAAAC	http://www.sanger.ac.uk/perl/genetics/CGP/cosmic?action=mut_summary&id=133764
KIT	NM_000222	133767	c.2558G>A	p.W853*	+	4:55602737-55602737	CHP2_KIT_9	CTGTGAAGTGGATGGCACCTGAAAGCATTTTCAACTGTGTATACACGTTTGAAAGTGACGTCTGGTCCTATGGGATTT	http://www.sanger.ac.uk/perl/genetics/CGP/cosmic?action=mut_summary&id=133767
EGFR	NM_005228	13400	c.2457G>A	p.V819V	+	7:55249159-55249159	CHP2_EGFR_7	CAATATTGGCTCCCAGTACCTGCTCAACTGGTGTGTGCAGATCGCAAAGGTAATCAGGGAAGGGAGATACGGGGAGGGGAGATAAGGAGCCAGGATCCTCACATGCGGTCTGCGCTCCTGGGA	http://www.sanger.ac.uk/perl/genetics/CGP/cosmic?action=mut_summary&id=13400
TP53	NM_000546	13421	c.814delG	p.V272fs*73	-	17:7577124-7577124	CHP2_TP53_7	TACCTCGCTTAGTGCTCCCTGGGGGCAGCTCGTGGTGAGGCTCCCCTTTCTTGCGGAGATTCTCTTCCTCTGTGCGCCGGTCTCTCCCAGGACAGGCACAAACACGCACCTCAAAGCTGTTCCGTCCCAGTAGATT	http://www.sanger.ac.uk/perl/genetics/CGP/cosmic?action=mut_summary&id=13421
EGFR	NM_005228	13427	c.2126A>C	p.E709A	+	7:55241678-55241678	CHP2_EGFR_4	GTGGAGAAGCTCCCAACCAAGCTCTCTTGAGGATCTTGAAGGAAACTGAATTCAAAAAGATCAAAGTGCTGGGCTCCGGTGCGTTCGGCACGGT	http://www.sanger.ac.uk/perl/genetics/CGP/cosmic?action=mut_summary&id=13427
EGFR	NM_005228	13432	c.2193G>A	p.W731*	+	7:55242423-55242423	CHP2_EGFR_5	TAGGGACTCTGGATCCCAGAAGGTGAGAAAGTTAAAATTCCCGTCGCTATCAAGGAATTAAGAGAAGCAACATCTCCGAAAGCCAACAAGGAAATCCTCGATGTGAGTTTCTGCTTTGCTGTGTGGGGG	http://www.sanger.ac.uk/perl/genetics/CGP/cosmic?action=mut_summary&id=13432
EGFR	NM_005228	13433	c.2318A>G	p.H773R	+	7:55249020-55249020	CHP2_EGFR_6	GTGCCTCTCCCTCCCTCCAGGAAGCCTACGTGATGGCCAGCGTGGACAACCCCCACGTGTGCCGCCTGCTGGGCATCTGCCTCACCTCCACCGTGCAGCTCATCACGCAGCTCATGCCCTTCGGC	http://www.sanger.ac.uk/perl/genetics/CGP/cosmic?action=mut_summary&id=13433
CDKN2A	NM_000077	13436	c.155T>A	p.M52K	-	9:21971203-21971203	CHP2_CDKN2A_1	GCCCTCCCGGGCAGCGTCGTGCACGGGTCGGGTGAGAGTGGCGGGGTCGGCGCAGTTGGGCTCCGCGCCGTGGAGCAGCAGCAGCTCCGCCACTCGGGCGCTGCCCATCATCATGACCTGCCAGAGAGA	http://www.sanger.ac.uk/perl/genetics/CGP/cosmic?action=mut_summary&id=13436
CDKN2A	NM_000077	13440	c.203C>T	p.A68V	-	9:21971155-21971155	CHP2_CDKN2A_1	GCCCTCCCGGGCAGCGTCGTGCACGGGTCGGGTGAGAGTGGCGGGGTCGGCGCAGTTGGGCTCCGCGCCGTGGAGCAGCAGCAGCTCCGCCACTCGGGCGCTGCCCATCATCATGACCTGCCAGAGAGA	http://www.sanger.ac.uk/perl/genetics/CGP/cosmic?action=mut_summary&id=13440
PTEN	NM_000314.4	13452	c.863delA	p.E288fs*3	+	10:89720712-89720712	CHP2_PTEN_7	CCAGAGGAAACCTCAGAAAAAGTAGAAAATGGAAGTCTATGTGATCAAGAAA	http://www.sanger.ac.uk/perl/genetics/CGP/cosmic?action=mut_summary&id=13452
CDKN2A	NM_000077	13463	c.369T>A	p.H123Q	-	9:21970989-21970989	CHP2_CDKN2A_2	GCCTCTGGTGCCCCCCGCAGCCGCGCGCAGGTACCGTGCGACATCGCGATGGCCCAGCTCCTCAGCCAGGTCCACGGGCAGACGGCCCCAGGCATCGCGCACGTCCAGCCGCGCCCCGGCCCGGTG	http://www.sanger.ac.uk/perl/genetics/CGP/cosmic?action=mut_summary&id=13463
CDKN2A	NM_000077	13474	c.220G>A	p.D74N	-	9:21971138-21971138	CHP2_CDKN2A_1	GCCCTCCCGGGCAGCGTCGTGCACGGGTCGGGTGAGAGTGGCGGGGTCGGCGCAGTTGGGCTCCGCGCCGTGGAGCAGCAGCAGCTCCGCCACTCGGGCGCTGCCCATCATCATGACCTGCCAGAGAGA	http://www.sanger.ac.uk/perl/genetics/CGP/cosmic?action=mut_summary&id=13474
CDKN2A	NM_000077	13486	c.181G>T	p.E61*	-	9:21971177-21971177	CHP2_CDKN2A_1	GCCCTCCCGGGCAGCGTCGTGCACGGGTCGGGTGAGAGTGGCGGGGTCGGCGCAGTTGGGCTCCGCGCCGTGGAGCAGCAGCAGCTCCGCCACTCGGGCGCTGCCCATCATCATGACCTGCCAGAGAGA	http://www.sanger.ac.uk/perl/genetics/CGP/cosmic?action=mut_summary&id=13486
CDKN2A	NM_000077	13488	c.250G>A	p.D84N	-	9:21971108-21971108	CHP2_CDKN2A_1	GCCCTCCCGGGCAGCGTCGTGCACGGGTCGGGTGAGAGTGGCGGGGTCGGCGCAGTTGGGCTCCGCGCCGTGGAGCAGCAGCAGCTCCGCCACTCGGGCGCTGCCCATCATCATGACCTGCCAGAGAGA	http://www.sanger.ac.uk/perl/genetics/CGP/cosmic?action=mut_summary&id=13488
CDKN2A	NM_000077	13489	c.322G>T	p.D108Y	-	9:21971036-21971036	CHP2_CDKN2A_2	GCCTCTGGTGCCCCCCGCAGCCGCGCGCAGGTACCGTGCGACATCGCGATGGCCCAGCTCCTCAGCCAGGTCCACGGGCAGACGGCCCCAGGCATCGCGCACGTCCAGCCGCGCCCCGGCCCGGTG	http://www.sanger.ac.uk/perl/genetics/CGP/cosmic?action=mut_summary&id=13489
CDKN2A	NM_000077	13491	c.232_233delCT	p.L78fs*41	-	9:21971125-21971126	CHP2_CDKN2A_1	GCCCTCCCGGGCAGCGTCGTGCACGGGTCGGGTGAGAGTGGCGGGGTCGGCGCAGTTGGGCTCCGCGCCGTGGAGCAGCAGCAGCTCCGCCACTCGGGCGCTGCCCATCATCATGACCTGCCAGAGAGA	http://www.sanger.ac.uk/perl/genetics/CGP/cosmic?action=mut_summary&id=13491
CDKN2A	NM_000077	13493	c.174_189del16	p.V59fs*82	-	9:21971169-21971184	CHP2_CDKN2A_1	GCCCTCCCGGGCAGCGTCGTGCACGGGTCGGGTGAGAGTGGCGGGGTCGGCGCAGTTGGGCTCCGCGCCGTGGAGCAGCAGCAGCTCCGCCACTCGGGCGCTGCCCATCATCATGACCTGCCAGAGAGA	http://www.sanger.ac.uk/perl/genetics/CGP/cosmic?action=mut_summary&id=13493
CDKN2A	NM_000077	13494	c.160_173del14	p.M54fs*61	-	9:21971185-21971198	CHP2_CDKN2A_1	GCCCTCCCGGGCAGCGTCGTGCACGGGTCGGGTGAGAGTGGCGGGGTCGGCGCAGTTGGGCTCCGCGCCGTGGAGCAGCAGCAGCTCCGCCACTCGGGCGCTGCCCATCATCATGACCTGCCAGAGAGA	http://www.sanger.ac.uk/perl/genetics/CGP/cosmic?action=mut_summary&id=13494
CDKN2A	NM_000077	13496	c.151G>A	p.V51I	-	9:21971207-21971207	CHP2_CDKN2A_1	GCCCTCCCGGGCAGCGTCGTGCACGGGTCGGGTGAGAGTGGCGGGGTCGGCGCAGTTGGGCTCCGCGCCGTGGAGCAGCAGCAGCTCCGCCACTCGGGCGCTGCCCATCATCATGACCTGCCAGAGAGA	http://www.sanger.ac.uk/perl/genetics/CGP/cosmic?action=mut_summary&id=13496
CDKN2A	NM_000077	13504	c.188T>C	p.L63P	-	9:21971170-21971170	CHP2_CDKN2A_1	GCCCTCCCGGGCAGCGTCGTGCACGGGTCGGGTGAGAGTGGCGGGGTCGGCGCAGTTGGGCTCCGCGCCGTGGAGCAGCAGCAGCTCCGCCACTCGGGCGCTGCCCATCATCATGACCTGCCAGAGAGA	http://www.sanger.ac.uk/perl/genetics/CGP/cosmic?action=mut_summary&id=13504
CDKN2A	NM_000077	13505	c.316G>A	p.V106M	-	9:21971042-21971042	CHP2_CDKN2A_2	GCCTCTGGTGCCCCCCGCAGCCGCGCGCAGGTACCGTGCGACATCGCGATGGCCCAGCTCCTCAGCCAGGTCCACGGGCAGACGGCCCCAGGCATCGCGCACGTCCAGCCGCGCCCCGGCCCGGTG	http://www.sanger.ac.uk/perl/genetics/CGP/cosmic?action=mut_summary&id=13505
CDKN2A	NM_000077	13520	c.322G>C	p.D108H	-	9:21971036-21971036	CHP2_CDKN2A_2	GCCTCTGGTGCCCCCCGCAGCCGCGCGCAGGTACCGTGCGACATCGCGATGGCCCAGCTCCTCAGCCAGGTCCACGGGCAGACGGCCCCAGGCATCGCGCACGTCCAGCCGCGCCCCGGCCCGGTG	http://www.sanger.ac.uk/perl/genetics/CGP/cosmic?action=mut_summary&id=13520
CDKN2A	NM_000077	13524	c.237_238CC>TT	p.R80*	-	9:21971120-21971121	CHP2_CDKN2A_1	GCCCTCCCGGGCAGCGTCGTGCACGGGTCGGGTGAGAGTGGCGGGGTCGGCGCAGTTGGGCTCCGCGCCGTGGAGCAGCAGCAGCTCCGCCACTCGGGCGCTGCCCATCATCATGACCTGCCAGAGAGA	http://www.sanger.ac.uk/perl/genetics/CGP/cosmic?action=mut_summary&id=13524
CDKN2A	NM_000077	13531	c.151-1G>A	p.?	-	9:21971208-21971208	CHP2_CDKN2A_1	GCCCTCCCGGGCAGCGTCGTGCACGGGTCGGGTGAGAGTGGCGGGGTCGGCGCAGTTGGGCTCCGCGCCGTGGAGCAGCAGCAGCTCCGCCACTCGGGCGCTGCCCATCATCATGACCTGCCAGAGAGA	http://www.sanger.ac.uk/perl/genetics/CGP/cosmic?action=mut_summary&id=13531
CDKN2A	NM_000077	13534	c.373G>A	p.D125N	-	9:21970985-21970985	CHP2_CDKN2A_2	GCCTCTGGTGCCCCCCGCAGCCGCGCGCAGGTACCGTGCGACATCGCGATGGCCCAGCTCCTCAGCCAGGTCCACGGGCAGACGGCCCCAGGCATCGCGCACGTCCAGCCGCGCCCCGGCCCGGTG	http://www.sanger.ac.uk/perl/genetics/CGP/cosmic?action=mut_summary&id=13534
CDKN2A	NM_000077	13540	c.355G>C	p.E119Q	-	9:21971003-21971003	CHP2_CDKN2A_2	GCCTCTGGTGCCCCCCGCAGCCGCGCGCAGGTACCGTGCGACATCGCGATGGCCCAGCTCCTCAGCCAGGTCCACGGGCAGACGGCCCCAGGCATCGCGCACGTCCAGCCGCGCCCCGGCCCGGTG	http://www.sanger.ac.uk/perl/genetics/CGP/cosmic?action=mut_summary&id=13540
CDKN2A	NM_000077	13546	c.221A>T	p.D74V	-	9:21971137-21971137	CHP2_CDKN2A_1	GCCCTCCCGGGCAGCGTCGTGCACGGGTCGGGTGAGAGTGGCGGGGTCGGCGCAGTTGGGCTCCGCGCCGTGGAGCAGCAGCAGCTCCGCCACTCGGGCGCTGCCCATCATCATGACCTGCCAGAGAGA	http://www.sanger.ac.uk/perl/genetics/CGP/cosmic?action=mut_summary&id=13546
CDKN2A	NM_000077	13548	c.364G>A	p.G122S	-	9:21970994-21970994	CHP2_CDKN2A_2	GCCTCTGGTGCCCCCCGCAGCCGCGCGCAGGTACCGTGCGACATCGCGATGGCCCAGCTCCTCAGCCAGGTCCACGGGCAGACGGCCCCAGGCATCGCGCACGTCCAGCCGCGCCCCGGCCCGGTG	http://www.sanger.ac.uk/perl/genetics/CGP/cosmic?action=mut_summary&id=13548
EGFR	NM_005228	13553	c.2572_2573CT>AG	p.L858R	+	7:55259514-55259515	CHP2_EGFR_8	TTTGGGCTGGCCAAACTGCTGGGTGCGGAAGAGAAAGAATACCATGCAGAAGGAGGCAAAGTAAGGAGGTGGCTTTAGGTCAGCCAGCATTTTCCTGACACCAGGGACCAGGCTGCCTTCC	http://www.sanger.ac.uk/perl/genetics/CGP/cosmic?action=mut_summary&id=13553
EGFR	NM_005228	13556	c.2253_2276del24	p.S752_I759del	+	7:55242483-55242506	CHP2_EGFR_5	TAGGGACTCTGGATCCCAGAAGGTGAGAAAGTTAAAATTCCCGTCGCTATCAAGGAATTAAGAGAAGCAACATCTCCGAAAGCCAACAAGGAAATCCTCGATGTGAGTTTCTGCTTTGCTGTGTGGGGG	http://www.sanger.ac.uk/perl/genetics/CGP/cosmic?action=mut_summary&id=13556
CDKN2A	NM_000077	13567	c.216C>A	p.C72*	-	9:21971142-21971142	CHP2_CDKN2A_1	GCCCTCCCGGGCAGCGTCGTGCACGGGTCGGGTGAGAGTGGCGGGGTCGGCGCAGTTGGGCTCCGCGCCGTGGAGCAGCAGCAGCTCCGCCACTCGGGCGCTGCCCATCATCATGACCTGCCAGAGAGA	http://www.sanger.ac.uk/perl/genetics/CGP/cosmic?action=mut_summary&id=13567
CDKN2A	NM_000077	13568	c.225delC	p.A76fs*70	-	9:21971133-21971133	CHP2_CDKN2A_1	GCCCTCCCGGGCAGCGTCGTGCACGGGTCGGGTGAGAGTGGCGGGGTCGGCGCAGTTGGGCTCCGCGCCGTGGAGCAGCAGCAGCTCCGCCACTCGGGCGCTGCCCATCATCATGACCTGCCAGAGAGA	http://www.sanger.ac.uk/perl/genetics/CGP/cosmic?action=mut_summary&id=13568
PIK3CA	NM_006218.1	13570	c.331A>G	p.K111E	+	3:178916944-178916944	CHP2_PIK3CA_2	AACCGTGAAGAAAAGATCCTCAATCGAGAAATTGGTATGATACAATATCCTATTCTAAAATGCAAATAACCATAAAGCTTAACTGTTGTCCCTTTCTAAAATAT	http://www.sanger.ac.uk/perl/genetics/CGP/cosmic?action=mut_summary&id=13570
PIK3CA	NM_006218.1	13594	c.3068G>A	p.R1023Q	+	3:178952013-178952013	CHP2_PIK3CA_10	GACATTGCATACATTCGAAAGACCCTAGCCTTAGATAAAACTGAGCAAGAGGCTTTGGAGTATTTCATGAAACAAATGAATGATGCACATCATGGTGGCTG	http://www.sanger.ac.uk/perl/genetics/CGP/cosmic?action=mut_summary&id=13594
CDKN2A	NM_000077	13604	c.202G>A	p.A68T	-	9:21971156-21971156	CHP2_CDKN2A_1	GCCCTCCCGGGCAGCGTCGTGCACGGGTCGGGTGAGAGTGGCGGGGTCGGCGCAGTTGGGCTCCGCGCCGTGGAGCAGCAGCAGCTCCGCCACTCGGGCGCTGCCCATCATCATGACCTGCCAGAGAGA	http://www.sanger.ac.uk/perl/genetics/CGP/cosmic?action=mut_summary&id=13604
CDKN2A	NM_000077	13607	c.310delC	p.L104fs*42	-	9:21971048-21971048	CHP2_CDKN2A_2	GCCTCTGGTGCCCCCCGCAGCCGCGCGCAGGTACCGTGCGACATCGCGATGGCCCAGCTCCTCAGCCAGGTCCACGGGCAGACGGCCCCAGGCATCGCGCACGTCCAGCCGCGCCCCGGCCCGGTG	http://www.sanger.ac.uk/perl/genetics/CGP/cosmic?action=mut_summary&id=13607
CDKN2A	NM_000077	13608	c.371G>A	p.R124H	-	9:21970987-21970987	CHP2_CDKN2A_2	GCCTCTGGTGCCCCCCGCAGCCGCGCGCAGGTACCGTGCGACATCGCGATGGCCCAGCTCCTCAGCCAGGTCCACGGGCAGACGGCCCCAGGCATCGCGCACGTCCAGCCGCGCCCCGGCCCGGTG	http://www.sanger.ac.uk/perl/genetics/CGP/cosmic?action=mut_summary&id=13608
CDKN2A	NM_000077	13613	c.250G>C	p.D84H	-	9:21971108-21971108	CHP2_CDKN2A_1	GCCCTCCCGGGCAGCGTCGTGCACGGGTCGGGTGAGAGTGGCGGGGTCGGCGCAGTTGGGCTCCGCGCCGTGGAGCAGCAGCAGCTCCGCCACTCGGGCGCTGCCCATCATCATGACCTGCCAGAGAGA	http://www.sanger.ac.uk/perl/genetics/CGP/cosmic?action=mut_summary&id=13613
CDKN2A	NM_000077	13619	c.363delG	p.G122fs*24	-	9:21970995-21970995	CHP2_CDKN2A_2	GCCTCTGGTGCCCCCCGCAGCCGCGCGCAGGTACCGTGCGACATCGCGATGGCCCAGCTCCTCAGCCAGGTCCACGGGCAGACGGCCCCAGGCATCGCGCACGTCCAGCCGCGCCCCGGCCCGGTG	http://www.sanger.ac.uk/perl/genetics/CGP/cosmic?action=mut_summary&id=13619
CDKN2A	NM_000077	13633	c.386A>G	p.Y129C	-	9:21970972-21970972	CHP2_CDKN2A_2	GCCTCTGGTGCCCCCCGCAGCCGCGCGCAGGTACCGTGCGACATCGCGATGGCCCAGCTCCTCAGCCAGGTCCACGGGCAGACGGCCCCAGGCATCGCGCACGTCCAGCCGCGCCCCGGCCCGGTG	http://www.sanger.ac.uk/perl/genetics/CGP/cosmic?action=mut_summary&id=13633
CDKN2A	NM_000077	13642	c.228_229insT	p.T77fs*43	-	9:21971129-21971130	CHP2_CDKN2A_1	GCCCTCCCGGGCAGCGTCGTGCACGGGTCGGGTGAGAGTGGCGGGGTCGGCGCAGTTGGGCTCCGCGCCGTGGAGCAGCAGCAGCTCCGCCACTCGGGCGCTGCCCATCATCATGACCTGCCAGAGAGA	http://www.sanger.ac.uk/perl/genetics/CGP/cosmic?action=mut_summary&id=13642
CDKN2A	NM_000077	13645	c.366C>A	p.G122G	-	9:21970992-21970992	CHP2_CDKN2A_2	GCCTCTGGTGCCCCCCGCAGCCGCGCGCAGGTACCGTGCGACATCGCGATGGCCCAGCTCCTCAGCCAGGTCCACGGGCAGACGGCCCCAGGCATCGCGCACGTCCAGCCGCGCCCCGGCCCGGTG	http://www.sanger.ac.uk/perl/genetics/CGP/cosmic?action=mut_summary&id=13645
CDKN2A	NM_000077	13675	c.305C>T	p.A102V	-	9:21971053-21971053	CHP2_CDKN2A_2	GCCTCTGGTGCCCCCCGCAGCCGCGCGCAGGTACCGTGCGACATCGCGATGGCCCAGCTCCTCAGCCAGGTCCACGGGCAGACGGCCCCAGGCATCGCGCACGTCCAGCCGCGCCCCGGCCCGGTG	http://www.sanger.ac.uk/perl/genetics/CGP/cosmic?action=mut_summary&id=13675
SRC	NM_005417	1369	c.1591C>T	p.Q531*	+	20:36031762-36031762	CHP2_SRC_1	GCCAGTGCTGGCGGAAGGAGCCTGAGGAGCGGCCCACCTTCGAGTACCTGCAGGCCTTCCTGGAGGACTACTTCACGTCCACCGAGCCCCAGTACCAGCCCGG	http://www.sanger.ac.uk/perl/genetics/CGP/cosmic?action=mut_summary&id=1369
TP53_ENST00000269305	ENST00000269305	137087	c.853G>A	p.E285K	-	17:7577085-7577085	CHP2_TP53_7	TACCTCGCTTAGTGCTCCCTGGGGGCAGCTCGTGGTGAGGCTCCCCTTTCTTGCGGAGATTCTCTTCCTCTGTGCGCCGGTCTCTCCCAGGACAGGCACAAACACGCACCTCAAAGCTGTTCCGTCCCAGTAGATT	http://www.sanger.ac.uk/perl/genetics/CGP/cosmic?action=mut_summary&id=137087
CDKN2A	NM_000077	13713	c.340C>T	p.P114S	-	9:21971018-21971018	CHP2_CDKN2A_2	GCCTCTGGTGCCCCCCGCAGCCGCGCGCAGGTACCGTGCGACATCGCGATGGCCCAGCTCCTCAGCCAGGTCCACGGGCAGACGGCCCCAGGCATCGCGCACGTCCAGCCGCGCCCCGGCCCGGTG	http://www.sanger.ac.uk/perl/genetics/CGP/cosmic?action=mut_summary&id=13713
CDKN2A	NM_000077	13717	c.206A>T	p.E69V	-	9:21971152-21971152	CHP2_CDKN2A_1	GCCCTCCCGGGCAGCGTCGTGCACGGGTCGGGTGAGAGTGGCGGGGTCGGCGCAGTTGGGCTCCGCGCCGTGGAGCAGCAGCAGCTCCGCCACTCGGGCGCTGCCCATCATCATGACCTGCCAGAGAGA	http://www.sanger.ac.uk/perl/genetics/CGP/cosmic?action=mut_summary&id=13717
APC	NM_000038	13727	c.3922A>T	p.K1308*	+	5:112175213-112175213	CHP2_APC_3	GATGAAATAGGATGTAATCAGACGACACAGGAAGCAGATTCTGCTAATACCCTGCAAATAGCAGAAATAAAAGAAAAGATTGGAACTAGGTCAGCTGAAGATCCTGTGAGCGAAGTTCCAGCAGT	http://www.sanger.ac.uk/perl/genetics/CGP/cosmic?action=mut_summary&id=13727
APC	NM_000038	13728	c.3907C>T	p.Q1303*	+	5:112175198-112175198	CHP2_APC_3	GATGAAATAGGATGTAATCAGACGACACAGGAAGCAGATTCTGCTAATACCCTGCAAATAGCAGAAATAAAAGAAAAGATTGGAACTAGGTCAGCTGAAGATCCTGTGAGCGAAGTTCCAGCAGT	http://www.sanger.ac.uk/perl/genetics/CGP/cosmic?action=mut_summary&id=13728
CDKN2A	NM_000077	13754	c.157_174del18	p.M53_R58del	-	9:21971184-21971201	CHP2_CDKN2A_1	GCCCTCCCGGGCAGCGTCGTGCACGGGTCGGGTGAGAGTGGCGGGGTCGGCGCAGTTGGGCTCCGCGCCGTGGAGCAGCAGCAGCTCCGCCACTCGGGCGCTGCCCATCATCATGACCTGCCAGAGAGA	http://www.sanger.ac.uk/perl/genetics/CGP/cosmic?action=mut_summary&id=13754
CDKN2A	NM_000077	13766	c.227C>T	p.A76V	-	9:21971131-21971131	CHP2_CDKN2A_1	GCCCTCCCGGGCAGCGTCGTGCACGGGTCGGGTGAGAGTGGCGGGGTCGGCGCAGTTGGGCTCCGCGCCGTGGAGCAGCAGCAGCTCCGCCACTCGGGCGCTGCCCATCATCATGACCTGCCAGAGAGA	http://www.sanger.ac.uk/perl/genetics/CGP/cosmic?action=mut_summary&id=13766
CDKN2A	NM_000077	13779	c.160_161insA	p.M54fs*66	-	9:21971197-21971198	CHP2_CDKN2A_1	GCCCTCCCGGGCAGCGTCGTGCACGGGTCGGGTGAGAGTGGCGGGGTCGGCGCAGTTGGGCTCCGCGCCGTGGAGCAGCAGCAGCTCCGCCACTCGGGCGCTGCCCATCATCATGACCTGCCAGAGAGA	http://www.sanger.ac.uk/perl/genetics/CGP/cosmic?action=mut_summary&id=13779
CDKN2A	NM_000077	13782	c.187C>G	p.L63V	-	9:21971171-21971171	CHP2_CDKN2A_1	GCCCTCCCGGGCAGCGTCGTGCACGGGTCGGGTGAGAGTGGCGGGGTCGGCGCAGTTGGGCTCCGCGCCGTGGAGCAGCAGCAGCTCCGCCACTCGGGCGCTGCCCATCATCATGACCTGCCAGAGAGA	http://www.sanger.ac.uk/perl/genetics/CGP/cosmic?action=mut_summary&id=13782
CDKN2A	NM_000077	13803	c.230_231delCT	p.L78fs*41	-	9:21971127-21971128	CHP2_CDKN2A_1	GCCCTCCCGGGCAGCGTCGTGCACGGGTCGGGTGAGAGTGGCGGGGTCGGCGCAGTTGGGCTCCGCGCCGTGGAGCAGCAGCAGCTCCGCCACTCGGGCGCTGCCCATCATCATGACCTGCCAGAGAGA	http://www.sanger.ac.uk/perl/genetics/CGP/cosmic?action=mut_summary&id=13803
CDKN2A	NM_000077	13807	c.346G>T	p.D116Y	-	9:21971012-21971012	CHP2_CDKN2A_2	GCCTCTGGTGCCCCCCGCAGCCGCGCGCAGGTACCGTGCGACATCGCGATGGCCCAGCTCCTCAGCCAGGTCCACGGGCAGACGGCCCCAGGCATCGCGCACGTCCAGCCGCGCCCCGGCCCGGTG	http://www.sanger.ac.uk/perl/genetics/CGP/cosmic?action=mut_summary&id=13807
CDKN2A	NM_000077	13815	c.209C>T	p.P70L	-	9:21971149-21971149	CHP2_CDKN2A_1	GCCCTCCCGGGCAGCGTCGTGCACGGGTCGGGTGAGAGTGGCGGGGTCGGCGCAGTTGGGCTCCGCGCCGTGGAGCAGCAGCAGCTCCGCCACTCGGGCGCTGCCCATCATCATGACCTGCCAGAGAGA	http://www.sanger.ac.uk/perl/genetics/CGP/cosmic?action=mut_summary&id=13815
CDKN2A	NM_000077	13827	c.378C>T	p.V126V	-	9:21970980-21970980	CHP2_CDKN2A_2	GCCTCTGGTGCCCCCCGCAGCCGCGCGCAGGTACCGTGCGACATCGCGATGGCCCAGCTCCTCAGCCAGGTCCACGGGCAGACGGCCCCAGGCATCGCGCACGTCCAGCCGCGCCCCGGCCCGGTG	http://www.sanger.ac.uk/perl/genetics/CGP/cosmic?action=mut_summary&id=13827
CDKN2A	NM_000077	13830	c.341C>A	p.P114H	-	9:21971017-21971017	CHP2_CDKN2A_2	GCCTCTGGTGCCCCCCGCAGCCGCGCGCAGGTACCGTGCGACATCGCGATGGCCCAGCTCCTCAGCCAGGTCCACGGGCAGACGGCCCCAGGCATCGCGCACGTCCAGCCGCGCCCCGGCCCGGTG	http://www.sanger.ac.uk/perl/genetics/CGP/cosmic?action=mut_summary&id=13830
APC	NM_000038	13864	c.4393_4394delAG	p.S1465fs*3	+	5:112175684-112175685	CHP2_APC_5	GCCCTGGACAAACCATGCCACCAAGCAGAAGTAAAACACCTCCACCACCTCCTCAAACAGCTCAAACCAAGCGAGAAGTACCTAAAAATAAAGCACCTACTGCTGAAAAGAGAGAGAGTGGACCTAAGCAAGCTGC	http://www.sanger.ac.uk/perl/genetics/CGP/cosmic?action=mut_summary&id=13864
APC	NM_000038	13872	c.3286C>T	p.Q1096*	+	5:112174577-112174577	CHP2_APC_2	CCAACCACATTTTGGACAGCAGGAATGTGTTTCTCCATACAGGTCACGGGGAGCCAATGGTTCAGAAACAAATCGAGTGGGTTCTAATCATGGAATTAATCAAAATGTA	http://www.sanger.ac.uk/perl/genetics/CGP/cosmic?action=mut_summary&id=13872
APC	NM_000038	13879	c.4639G>T	p.E1547*	+	5:112175930-112175930	CHP2_APC_7	GAATCAAATGAAAACCAAGAGAAAGAGGCAGAAAAAACTATTGATTCTGAAAAGGACCTATTAGATGATTCAGATGATGATGATATTGAAATACTAGAAGAATGTATTATTTCTG	http://www.sanger.ac.uk/perl/genetics/CGP/cosmic?action=mut_summary&id=13879
TP53_ENST00000269305	ENST00000269305	139044	c.832C>T	p.P278S	-	17:7577106-7577106	CHP2_TP53_7	TACCTCGCTTAGTGCTCCCTGGGGGCAGCTCGTGGTGAGGCTCCCCTTTCTTGCGGAGATTCTCTTCCTCTGTGCGCCGGTCTCTCCCAGGACAGGCACAAACACGCACCTCAAAGCTGTTCCGTCCCAGTAGATT	http://www.sanger.ac.uk/perl/genetics/CGP/cosmic?action=mut_summary&id=139044
CDKN2A	NM_000077	13965	c.156G>C	p.M52I	-	9:21971202-21971202	CHP2_CDKN2A_1	GCCCTCCCGGGCAGCGTCGTGCACGGGTCGGGTGAGAGTGGCGGGGTCGGCGCAGTTGGGCTCCGCGCCGTGGAGCAGCAGCAGCTCCGCCACTCGGGCGCTGCCCATCATCATGACCTGCCAGAGAGA	http://www.sanger.ac.uk/perl/genetics/CGP/cosmic?action=mut_summary&id=13965
CDKN2A	NM_000077	13972	c.194T>C	p.L65P	-	9:21971164-21971164	CHP2_CDKN2A_1	GCCCTCCCGGGCAGCGTCGTGCACGGGTCGGGTGAGAGTGGCGGGGTCGGCGCAGTTGGGCTCCGCGCCGTGGAGCAGCAGCAGCTCCGCCACTCGGGCGCTGCCCATCATCATGACCTGCCAGAGAGA	http://www.sanger.ac.uk/perl/genetics/CGP/cosmic?action=mut_summary&id=13972
EZH2_ENST00000350995	ENST00000350995	139744	c.1804T>A	p.Y602N	-	7:148508728-148508728	CHP2_EZH2_1	AGTGCCTTACCTCTCCACAGTATTCTGAGATGAATTCATTTTTCTGCACAGGATCTTTGATAAAAATCCCCCAGCCTGCCACGTC	http://www.sanger.ac.uk/perl/genetics/CGP/cosmic?action=mut_summary&id=139744
EGFR	NM_005228	13979	c.2170G>A	p.G724S	+	7:55241722-55241722	CHP2_EGFR_4	GTGGAGAAGCTCCCAACCAAGCTCTCTTGAGGATCTTGAAGGAAACTGAATTCAAAAAGATCAAAGTGCTGGGCTCCGGTGCGTTCGGCACGGT	http://www.sanger.ac.uk/perl/genetics/CGP/cosmic?action=mut_summary&id=13979
PTEN	NM_000314.4	13981	c.752G>A	p.G251D	+	10:89717727-89717727	CHP2_PTEN_6	CCACACGACGGGAAGACAAGTTCATGTACTTTGAGTTCCCTCAGCCGTTACCTGTGTGTGGTGATATCAAAGTAGAGTTCTTCCACAAACAGAACAAGATGCTAAAAAAGGTTT	http://www.sanger.ac.uk/perl/genetics/CGP/cosmic?action=mut_summary&id=13981
PTPN11	NM_002834.3	13993	c.155C>G	p.T52S	+	12:112888139-112888139	CHP2_PTPN11_1	TAGAAGAAATGGAGCTGTCACCCACATCAAGATTCAGAACACTGGTGATTACTATGACCTGTATGGAGGGGAGAAATTTGCCACTTTGGCTGAGTTGGTCCAGTATTACA	http://www.sanger.ac.uk/perl/genetics/CGP/cosmic?action=mut_summary&id=13993
SMAD4	NM_005359.3	14057	c.733C>T	p.Q245*	+	18:48584560-48584560	CHP2_SMAD4_4	CAGGGCCTCAGCCAGGACAGCAGCAGAATGGATTTACTGGTCAGCCAGCTACTTACCATCATAGTATGTACATACTTTAAAAAATCTTTTAAATAGTTGAGAAAAAAGTAGGCAGCCTTTATAAAAG	http://www.sanger.ac.uk/perl/genetics/CGP/cosmic?action=mut_summary&id=14057
ERBB2	NM_004448	14060	c.2264T>C	p.L755S	+	17:37880220-37880220	CHP2_ERBB2_1	AAAGTGTTGAGGGAAAACACATCCCCCAAAGCCAACAAAGAAATCTTAGACGTAAGCCCCTCCACCCTCTCCTGCTAGGAGGACAGGAAGGACCCCATGGCTGCAGGTCTGGGCTCTGGTCTCTCTTC	http://www.sanger.ac.uk/perl/genetics/CGP/cosmic?action=mut_summary&id=14060
ERBB2	NM_004448	14062	c.2329G>T	p.V777L	+	17:37881000-37881000	CHP2_ERBB2_2	CCTCTCAGCGTACCCTTGTCCCCAGGAAGCATACGTGATGGCTGGTGTGGGCTCCCCATATGTCTCCCGCCTTCTGGGCATCTGCCTGACATCCACGGTGCAGCTGGT	http://www.sanger.ac.uk/perl/genetics/CGP/cosmic?action=mut_summary&id=14062
ERBB2	NM_004448	14064	c.2329G>A	p.V777M	+	17:37881000-37881000	CHP2_ERBB2_2	CCTCTCAGCGTACCCTTGTCCCCAGGAAGCATACGTGATGGCTGGTGTGGGCTCCCCATATGTCTCCCGCCTTCTGGGCATCTGCCTGACATCCACGGTGCAGCTGGT	http://www.sanger.ac.uk/perl/genetics/CGP/cosmic?action=mut_summary&id=14064
ERBB2	NM_004448	14065	c.2524G>A	p.V842I	+	17:37881332-37881332	CHP2_ERBB2_3	GCGGCTCGTACACAGGGACTTGGCCGCTCGGAACGTGCTGGTCAAGAGTCCCAACCATGTCAAAATTACAGACTTCGGGCTGGCTCGGCTGCTGGACATTGACGAGACAGAGTACCATGCAGATGGGGG	http://www.sanger.ac.uk/perl/genetics/CGP/cosmic?action=mut_summary&id=14065
EGFR	NM_005228	14068	c.2308G>A	p.D770N	+	7:55249010-55249010	CHP2_EGFR_6	GTGCCTCTCCCTCCCTCCAGGAAGCCTACGTGATGGCCAGCGTGGACAACCCCCACGTGTGCCGCCTGCTGGGCATCTGCCTCACCTCCACCGTGCAGCTCATCACGCAGCTCATGCCCTTCGGC	http://www.sanger.ac.uk/perl/genetics/CGP/cosmic?action=mut_summary&id=14068
EGFR	NM_005228	14070	c.2588G>A	p.G863D	+	7:55259530-55259530	CHP2_EGFR_8	TTTGGGCTGGCCAAACTGCTGGGTGCGGAAGAGAAAGAATACCATGCAGAAGGAGGCAAAGTAAGGAGGTGGCTTTAGGTCAGCCAGCATTTTCCTGACACCAGGGACCAGGCTGCCTTCC	http://www.sanger.ac.uk/perl/genetics/CGP/cosmic?action=mut_summary&id=14070
PTEN	NM_000314.4	14087	c.165_209del45	p.?	+	10:89685270-89685314	CHP2_PTEN_2	TTTGTTTTAAGGTTTTTGGATTCAAAGCATAAAAACCATTACAAGATATACAATCTGTAAGTATGTTTTCTTATTTGTATGCTTGCAAATATCTTCTAAAACAACTATTAAGTGAA	http://www.sanger.ac.uk/perl/genetics/CGP/cosmic?action=mut_summary&id=14087
SMAD4	NM_005359.3	14096	c.1333C>T	p.R445*	+	18:48603032-48603032	CHP2_SMAD4_8	CATCGACAGATGCAGCAGCAGGCGGCTACTGCACAAGCTGCAGCAGCTGCCCAGGCAGCAGCCGTGGCAGGAAACATCCCTGGCCCAGGAT	http://www.sanger.ac.uk/perl/genetics/CGP/cosmic?action=mut_summary&id=14096
SMAD4	NM_005359.3	14105	c.1394_1395insT	p.A466fs*28	+	18:48603093-48603094	CHP2_SMAD4_8	CATCGACAGATGCAGCAGCAGGCGGCTACTGCACAAGCTGCAGCAGCTGCCCAGGCAGCAGCCGTGGCAGGAAACATCCCTGGCCCAGGAT	http://www.sanger.ac.uk/perl/genetics/CGP/cosmic?action=mut_summary&id=14105
SMAD4	NM_005359.3	14110	c.989A>C	p.E330A	+	18:48591826-48591826	CHP2_SMAD4_6	TGCTTACTTTGAAATGGATGTTCAGGTAGGAGAGACATTTAAGGTTCCTTCAAGCTGCCCTATTGTTACTGTTGATGGATACGTGGACCCTTCTGGAGGAGATCGCTTTTGTTTGGG	http://www.sanger.ac.uk/perl/genetics/CGP/cosmic?action=mut_summary&id=14110
SMAD4	NM_005359.3	14111	c.1028C>G	p.S343*	+	18:48591865-48591865	CHP2_SMAD4_6	TGCTTACTTTGAAATGGATGTTCAGGTAGGAGAGACATTTAAGGTTCCTTCAAGCTGCCCTATTGTTACTGTTGATGGATACGTGGACCCTTCTGGAGGAGATCGCTTTTGTTTGGG	http://www.sanger.ac.uk/perl/genetics/CGP/cosmic?action=mut_summary&id=14111
SMAD4	NM_005359.3	14113	c.1490G>A	p.R497H	+	18:48604668-48604668	CHP2_SMAD4_9	ACCTTCGTCGCTTATGCATACTCAGGATGAGTTTTGTGAAAGGCTGGGGACCGGATTACCCAAGACAGAGCATCAAAGAAACACCTTGCTGGATTGAAATTCACTTACACCGGGCC	http://www.sanger.ac.uk/perl/genetics/CGP/cosmic?action=mut_summary&id=14113
SMAD4	NM_005359.3	14115	c.1569C>G	p.C523W	+	18:48604747-48604747	CHP2_SMAD4_9	ACCTTCGTCGCTTATGCATACTCAGGATGAGTTTTGTGAAAGGCTGGGGACCGGATTACCCAAGACAGAGCATCAAAGAAACACCTTGCTGGATTGAAATTCACTTACACCGGGCC	http://www.sanger.ac.uk/perl/genetics/CGP/cosmic?action=mut_summary&id=14115
SMAD4	NM_005359.3	14118	c.502G>T	p.G168*	+	18:48581198-48581198	CHP2_SMAD4_3	CTTTGAGGGACAGCCATCGTTGTCCACTGAAGGACATTCAATTCAAACCATCCAGCATCCACCAAGTAATCGTGCATCGACAGAGACATACAGCACCCCAGCTCTGTTAGCC	http://www.sanger.ac.uk/perl/genetics/CGP/cosmic?action=mut_summary&id=14118
SMAD4	NM_005359.3	14121	c.1015_1029del15	p.F339_S343del	+	18:48591852-48591866	CHP2_SMAD4_6	TGCTTACTTTGAAATGGATGTTCAGGTAGGAGAGACATTTAAGGTTCCTTCAAGCTGCCCTATTGTTACTGTTGATGGATACGTGGACCCTTCTGGAGGAGATCGCTTTTGTTTGGG	http://www.sanger.ac.uk/perl/genetics/CGP/cosmic?action=mut_summary&id=14121
SMAD4	NM_005359.3	14122	c.1082G>A	p.R361H	+	18:48591919-48591919	CHP2_SMAD4_6	TGCTTACTTTGAAATGGATGTTCAGGTAGGAGAGACATTTAAGGTTCCTTCAAGCTGCCCTATTGTTACTGTTGATGGATACGTGGACCCTTCTGGAGGAGATCGCTTTTGTTTGGG	http://www.sanger.ac.uk/perl/genetics/CGP/cosmic?action=mut_summary&id=14122
SMAD4	NM_005359.3	14124	c.1341_1365del25	p.Q448fs*20	+	18:48603040-48603064	CHP2_SMAD4_8	CATCGACAGATGCAGCAGCAGGCGGCTACTGCACAAGCTGCAGCAGCTGCCCAGGCAGCAGCCGTGGCAGGAAACATCCCTGGCCCAGGAT	http://www.sanger.ac.uk/perl/genetics/CGP/cosmic?action=mut_summary&id=14124
SMAD4	NM_005359.3	14126	c.1519A>C	p.K507Q	+	18:48604697-48604697	CHP2_SMAD4_9	ACCTTCGTCGCTTATGCATACTCAGGATGAGTTTTGTGAAAGGCTGGGGACCGGATTACCCAAGACAGAGCATCAAAGAAACACCTTGCTGGATTGAAATTCACTTACACCGGGCC	http://www.sanger.ac.uk/perl/genetics/CGP/cosmic?action=mut_summary&id=14126
SMAD4	NM_005359.3	14129	c.1543A>T	p.R515*	+	18:48604721-48604721	CHP2_SMAD4_9	ACCTTCGTCGCTTATGCATACTCAGGATGAGTTTTGTGAAAGGCTGGGGACCGGATTACCCAAGACAGAGCATCAAAGAAACACCTTGCTGGATTGAAATTCACTTACACCGGGCC	http://www.sanger.ac.uk/perl/genetics/CGP/cosmic?action=mut_summary&id=14129
SMAD4	NM_005359.3	14134	c.1576G>T	p.E526*	+	18:48604754-48604754	CHP2_SMAD4_9	ACCTTCGTCGCTTATGCATACTCAGGATGAGTTTTGTGAAAGGCTGGGGACCGGATTACCCAAGACAGAGCATCAAAGAAACACCTTGCTGGATTGAAATTCACTTACACCGGGCC	http://www.sanger.ac.uk/perl/genetics/CGP/cosmic?action=mut_summary&id=14134
SMAD4	NM_005359.3	14135	c.1051G>C	p.D351H	+	18:48591888-48591888	CHP2_SMAD4_6	TGCTTACTTTGAAATGGATGTTCAGGTAGGAGAGACATTTAAGGTTCCTTCAAGCTGCCCTATTGTTACTGTTGATGGATACGTGGACCCTTCTGGAGGAGATCGCTTTTGTTTGGG	http://www.sanger.ac.uk/perl/genetics/CGP/cosmic?action=mut_summary&id=14135
SMAD4	NM_005359.3	14140	c.1081C>T	p.R361C	+	18:48591918-48591918	CHP2_SMAD4_6	TGCTTACTTTGAAATGGATGTTCAGGTAGGAGAGACATTTAAGGTTCCTTCAAGCTGCCCTATTGTTACTGTTGATGGATACGTGGACCCTTCTGGAGGAGATCGCTTTTGTTTGGG	http://www.sanger.ac.uk/perl/genetics/CGP/cosmic?action=mut_summary&id=14140
SMAD4	NM_005359.3	14163	c.931C>T	p.Q311*	+	18:48586262-48586262	CHP2_SMAD4_5	GCTTGCATTCCAGCCTCCCATTTCCAATCATCCTGGTAAGTGTATTTCAAAATTGATTTCCTGTATTTAGATTGATTTAGTGGTGATTGAAACGCACAAACACAGGCTTT	http://www.sanger.ac.uk/perl/genetics/CGP/cosmic?action=mut_summary&id=14163
SMAD4	NM_005359.3	14167	c.955+5G>C	p.?	+	18:48586291-48586291	CHP2_SMAD4_5	GCTTGCATTCCAGCCTCCCATTTCCAATCATCCTGGTAAGTGTATTTCAAAATTGATTTCCTGTATTTAGATTGATTTAGTGGTGATTGAAACGCACAAACACAGGCTTT	http://www.sanger.ac.uk/perl/genetics/CGP/cosmic?action=mut_summary&id=14167
SMAD4	NM_005359.3	14174	c.1072G>T	p.G358*	+	18:48591909-48591909	CHP2_SMAD4_6	TGCTTACTTTGAAATGGATGTTCAGGTAGGAGAGACATTTAAGGTTCCTTCAAGCTGCCCTATTGTTACTGTTGATGGATACGTGGACCCTTCTGGAGGAGATCGCTTTTGTTTGGG	http://www.sanger.ac.uk/perl/genetics/CGP/cosmic?action=mut_summary&id=14174
SMAD4	NM_005359.3	14175	c.1236C>G	p.Y412*	+	18:48593485-48593485	CHP2_SMAD4_7	GCAAAGGTGTGCAGTTGGAATGTAAAGGTGAAGGTGATGTTTGGGTCAGGTGCCTTAGTGACCACGCGGTCTTTGTACAGAGTTACTACTTAGACAGAGAAGCTGGGCGTGCACCTGGAG	http://www.sanger.ac.uk/perl/genetics/CGP/cosmic?action=mut_summary&id=14175
SMAD4	NM_005359.3	14177	c.1546_1553delCAGAGCAT	p.S517fs*7	+	18:48604724-48604731	CHP2_SMAD4_9	ACCTTCGTCGCTTATGCATACTCAGGATGAGTTTTGTGAAAGGCTGGGGACCGGATTACCCAAGACAGAGCATCAAAGAAACACCTTGCTGGATTGAAATTCACTTACACCGGGCC	http://www.sanger.ac.uk/perl/genetics/CGP/cosmic?action=mut_summary&id=14177
KRAS	NM_004985	14209	c.35_36GT>AC	p.G12D	-	12:25398283-25398284	CHP2_KRAS_1	GCATATTAAAACAAGATTTACCTCTATTGTTGGATCATATTCGTCCACAAAATGATTCTGAATTAGCTGTATCGTCAAGGCACTCTTGCCTACGCCACCAGCTCCAACTACCACAAGT	http://www.sanger.ac.uk/perl/genetics/CGP/cosmic?action=mut_summary&id=14209
SMAD4	NM_005359.3	14215	c.353C>T	p.A118V	+	18:48575159-48575159	CHP2_SMAD4_1	CTGGAGGTGGCCTGATCTTCACAAAAATGAACTAAAACATGTTAAATATTGTCAGTATGCGTTTGACTTAAAATGTGATAGTGTCTGTGTGAATCCATATCACTACGAACGAGT	http://www.sanger.ac.uk/perl/genetics/CGP/cosmic?action=mut_summary&id=14215
SMAD4	NM_005359.3	14216	c.363_364insA	p.C123fs*2	+	18:48575169-48575170	CHP2_SMAD4_1	CTGGAGGTGGCCTGATCTTCACAAAAATGAACTAAAACATGTTAAATATTGTCAGTATGCGTTTGACTTAAAATGTGATAGTGTCTGTGTGAATCCATATCACTACGAACGAGT	http://www.sanger.ac.uk/perl/genetics/CGP/cosmic?action=mut_summary&id=14216
SMAD4	NM_005359.3	14217	c.776_777delCT	p.T259fs*4	+	18:48584603-48584604	CHP2_SMAD4_4	CAGGGCCTCAGCCAGGACAGCAGCAGAATGGATTTACTGGTCAGCCAGCTACTTACCATCATAGTATGTACATACTTTAAAAAATCTTTTAAATAGTTGAGAAAAAAGTAGGCAGCCTTTATAAAAG	http://www.sanger.ac.uk/perl/genetics/CGP/cosmic?action=mut_summary&id=14217
SMAD4	NM_005359.3	14220	c.1058A>G	p.Y353C	+	18:48591895-48591895	CHP2_SMAD4_6	TGCTTACTTTGAAATGGATGTTCAGGTAGGAGAGACATTTAAGGTTCCTTCAAGCTGCCCTATTGTTACTGTTGATGGATACGTGGACCCTTCTGGAGGAGATCGCTTTTGTTTGGG	http://www.sanger.ac.uk/perl/genetics/CGP/cosmic?action=mut_summary&id=14220
SMAD4	NM_005359.3	14221	c.1496G>A	p.C499Y	+	18:48604674-48604674	CHP2_SMAD4_9	ACCTTCGTCGCTTATGCATACTCAGGATGAGTTTTGTGAAAGGCTGGGGACCGGATTACCCAAGACAGAGCATCAAAGAAACACCTTGCTGGATTGAAATTCACTTACACCGGGCC	http://www.sanger.ac.uk/perl/genetics/CGP/cosmic?action=mut_summary&id=14221
SMAD4	NM_005359.3	14223	c.1229_1230insCA	p.Q410fs*6	+	18:48593478-48593479	CHP2_SMAD4_7	GCAAAGGTGTGCAGTTGGAATGTAAAGGTGAAGGTGATGTTTGGGTCAGGTGCCTTAGTGACCACGCGGTCTTTGTACAGAGTTACTACTTAGACAGAGAAGCTGGGCGTGCACCTGGAG	http://www.sanger.ac.uk/perl/genetics/CGP/cosmic?action=mut_summary&id=14223
SMAD4	NM_005359.3	14232	c.1064A>G	p.D355G	+	18:48591901-48591901	CHP2_SMAD4_6	TGCTTACTTTGAAATGGATGTTCAGGTAGGAGAGACATTTAAGGTTCCTTCAAGCTGCCCTATTGTTACTGTTGATGGATACGTGGACCCTTCTGGAGGAGATCGCTTTTGTTTGGG	http://www.sanger.ac.uk/perl/genetics/CGP/cosmic?action=mut_summary&id=14232
EGFR	NM_005228	14243	c.2234A>G	p.K745R	+	7:55242464-55242464	CHP2_EGFR_5	TAGGGACTCTGGATCCCAGAAGGTGAGAAAGTTAAAATTCCCGTCGCTATCAAGGAATTAAGAGAAGCAACATCTCCGAAAGCCAACAAGGAAATCCTCGATGTGAGTTTCTGCTTTGCTGTGTGGGGG	http://www.sanger.ac.uk/perl/genetics/CGP/cosmic?action=mut_summary&id=14243
SMAD4	NM_005359.3	14249	c.1156G>C	p.G386R	+	18:48593405-48593405	CHP2_SMAD4_7	GCAAAGGTGTGCAGTTGGAATGTAAAGGTGAAGGTGATGTTTGGGTCAGGTGCCTTAGTGACCACGCGGTCTTTGTACAGAGTTACTACTTAGACAGAGAAGCTGGGCGTGCACCTGGAG	http://www.sanger.ac.uk/perl/genetics/CGP/cosmic?action=mut_summary&id=14249
CDKN2A	NM_000077	14253	c.197A>G	p.H66R	-	9:21971161-21971161	CHP2_CDKN2A_1	GCCCTCCCGGGCAGCGTCGTGCACGGGTCGGGTGAGAGTGGCGGGGTCGGCGCAGTTGGGCTCCGCGCCGTGGAGCAGCAGCAGCTCCGCCACTCGGGCGCTGCCCATCATCATGACCTGCCAGAGAGA	http://www.sanger.ac.uk/perl/genetics/CGP/cosmic?action=mut_summary&id=14253
CDKN2A	NM_000077	14254	c.151-4G>C	p.?	-	9:21971211-21971211	CHP2_CDKN2A_1	GCCCTCCCGGGCAGCGTCGTGCACGGGTCGGGTGAGAGTGGCGGGGTCGGCGCAGTTGGGCTCCGCGCCGTGGAGCAGCAGCAGCTCCGCCACTCGGGCGCTGCCCATCATCATGACCTGCCAGAGAGA	http://www.sanger.ac.uk/perl/genetics/CGP/cosmic?action=mut_summary&id=14254
CTNNB1	NM_001904	14256	c.73_96del24	p.WQQQSYLD25?	+	3:41266076-41266099	CHP2_CTNNB1_1	GTTGGACATGGCCATGGAACCAGACAGAAAAGCGGCTGTTAGTCACTGGCAGCAACAGTCTTACCTGGACTCTGGAATCCATTCTGGTGCCACTACCACAGCTCCTTCTCTGAGTGGT	http://www.sanger.ac.uk/perl/genetics/CGP/cosmic?action=mut_summary&id=14256
PTPN11	NM_002834.3	14269	c.182A>G	p.D61G	+	12:112888166-112888166	CHP2_PTPN11_1	TAGAAGAAATGGAGCTGTCACCCACATCAAGATTCAGAACACTGGTGATTACTATGACCTGTATGGAGGGGAGAAATTTGCCACTTTGGCTGAGTTGGTCCAGTATTACA	http://www.sanger.ac.uk/perl/genetics/CGP/cosmic?action=mut_summary&id=14269
PTPN11	NM_002834.3	14271	c.1508G>T	p.G503V	+	12:112926888-112926888	CHP2_PTPN11_2	TGCGATATTGACGTTCCCAAAACCATCCAGATGGTGCGGTCTCAGAGGTCAGGGATGGTCCAGACAGAAGCACAGTACCGATTTATCTATATGGCGGTCCAGCATTATATTGAAACACTACAGCGC	http://www.sanger.ac.uk/perl/genetics/CGP/cosmic?action=mut_summary&id=14271
VHL	NM_000551.2	14279	c.405delA	p.L135fs*24	+	3:10188262-10188262	CHP2_VHL_2	TGTCCCGATAGGTCACCTTTGGCTCTTCAGAGATGCAGGGACACACGATGGGCTTCTGGTTAACCAAACTGAATTATTTGTGCCATCTCTCAATGTTGACGGACAGCCTATTTTTGCCAA	http://www.sanger.ac.uk/perl/genetics/CGP/cosmic?action=mut_summary&id=14279
MPL	NM_005373.1	142839	c.1544G>C	p.W515S	+	1:43815009-43815009	CHP2_MPL_1	CTGGGCCTCAGCGCCGTCCTGGGCCTGCTGCTGCTGAGGTGGCAGTTTCCTGCACACTACAGGTACCGCCCCCGCCAGGCAGGAGACTGGCGGTGGACCAGGTGGAGCCGAAGGCCTG	http://www.sanger.ac.uk/perl/genetics/CGP/cosmic?action=mut_summary&id=142839
VHL	NM_000551.2	14284	c.429C>G	p.D143E	+	3:10188286-10188286	CHP2_VHL_2	TGTCCCGATAGGTCACCTTTGGCTCTTCAGAGATGCAGGGACACACGATGGGCTTCTGGTTAACCAAACTGAATTATTTGTGCCATCTCTCAATGTTGACGGACAGCCTATTTTTGCCAA	http://www.sanger.ac.uk/perl/genetics/CGP/cosmic?action=mut_summary&id=14284
VHL	NM_000551.2	14302	c.391delA	p.N131fs*28	+	3:10188248-10188248	CHP2_VHL_2	TGTCCCGATAGGTCACCTTTGGCTCTTCAGAGATGCAGGGACACACGATGGGCTTCTGGTTAACCAAACTGAATTATTTGTGCCATCTCTCAATGTTGACGGACAGCCTATTTTTGCCAA	http://www.sanger.ac.uk/perl/genetics/CGP/cosmic?action=mut_summary&id=14302
VHL	NM_000551.2	14305	c.266T>A	p.L89H	+	3:10183797-10183797	CHP2_VHL_1	CGCAGTCCGCGCGTCGTGCTGCCCGTATGGCTCAACTTCGACGGCGAGCCGCAGCCCTACCCAACGCTGCCGCCTGGCACGGGCCGCCG	http://www.sanger.ac.uk/perl/genetics/CGP/cosmic?action=mut_summary&id=14305
VHL	NM_000551.2	14307	c.496G>A	p.V166I	+	3:10191503-10191503	CHP2_VHL_3	CTTGTACTGAGACCCTAGTCTGCCACTGAGGATTTGGTTTTTGCCCTTCCAGTGTATACTCTGAAAGAGCGATGCCTCCAGGTTGTCCGGAGCCTAGTCAAGCCTGAGA	http://www.sanger.ac.uk/perl/genetics/CGP/cosmic?action=mut_summary&id=14307
VHL	NM_000551.2	14309	c.478G>A	p.E160K	+	3:10191485-10191485	CHP2_VHL_3	CTTGTACTGAGACCCTAGTCTGCCACTGAGGATTTGGTTTTTGCCCTTCCAGTGTATACTCTGAAAGAGCGATGCCTCCAGGTTGTCCGGAGCCTAGTCAAGCCTGAGA	http://www.sanger.ac.uk/perl/genetics/CGP/cosmic?action=mut_summary&id=14309
VHL	NM_000551.2	14310	c.349T>C	p.W117R	+	3:10188206-10188206	CHP2_VHL_2	TGTCCCGATAGGTCACCTTTGGCTCTTCAGAGATGCAGGGACACACGATGGGCTTCTGGTTAACCAAACTGAATTATTTGTGCCATCTCTCAATGTTGACGGACAGCCTATTTTTGCCAA	http://www.sanger.ac.uk/perl/genetics/CGP/cosmic?action=mut_summary&id=14310
VHL	NM_000551.2	14311	c.499C>T	p.R167W	+	3:10191506-10191506	CHP2_VHL_3	CTTGTACTGAGACCCTAGTCTGCCACTGAGGATTTGGTTTTTGCCCTTCCAGTGTATACTCTGAAAGAGCGATGCCTCCAGGTTGTCCGGAGCCTAGTCAAGCCTGAGA	http://www.sanger.ac.uk/perl/genetics/CGP/cosmic?action=mut_summary&id=14311
VHL	NM_000551.2	14312	c.353T>C	p.L118P	+	3:10188210-10188210	CHP2_VHL_2	TGTCCCGATAGGTCACCTTTGGCTCTTCAGAGATGCAGGGACACACGATGGGCTTCTGGTTAACCAAACTGAATTATTTGTGCCATCTCTCAATGTTGACGGACAGCCTATTTTTGCCAA	http://www.sanger.ac.uk/perl/genetics/CGP/cosmic?action=mut_summary&id=14312
VHL	NM_000551.2	14325	c.294C>G	p.Y98*	+	3:10183825-10183825	CHP2_VHL_1	CGCAGTCCGCGCGTCGTGCTGCCCGTATGGCTCAACTTCGACGGCGAGCCGCAGCCCTACCCAACGCTGCCGCCTGGCACGGGCCGCCG	http://www.sanger.ac.uk/perl/genetics/CGP/cosmic?action=mut_summary&id=14325
VHL	NM_000551.2	14328	c.351G>T	p.W117C	+	3:10188208-10188208	CHP2_VHL_2	TGTCCCGATAGGTCACCTTTGGCTCTTCAGAGATGCAGGGACACACGATGGGCTTCTGGTTAACCAAACTGAATTATTTGTGCCATCTCTCAATGTTGACGGACAGCCTATTTTTGCCAA	http://www.sanger.ac.uk/perl/genetics/CGP/cosmic?action=mut_summary&id=14328
VHL	NM_000551.2	14346	c.266T>C	p.L89P	+	3:10183797-10183797	CHP2_VHL_1	CGCAGTCCGCGCGTCGTGCTGCCCGTATGGCTCAACTTCGACGGCGAGCCGCAGCCCTACCCAACGCTGCCGCCTGGCACGGGCCGCCG	http://www.sanger.ac.uk/perl/genetics/CGP/cosmic?action=mut_summary&id=14346
VHL	NM_000551.2	14348	c.301C>T	p.L101L	+	3:10183832-10183832	CHP2_VHL_1	CGCAGTCCGCGCGTCGTGCTGCCCGTATGGCTCAACTTCGACGGCGAGCCGCAGCCCTACCCAACGCTGCCGCCTGGCACGGGCCGCCG	http://www.sanger.ac.uk/perl/genetics/CGP/cosmic?action=mut_summary&id=14348
VHL	NM_000551.2	14349	c.259_264delGTATGG	p.V87_W88del	+	3:10183790-10183795	CHP2_VHL_1	CGCAGTCCGCGCGTCGTGCTGCCCGTATGGCTCAACTTCGACGGCGAGCCGCAGCCCTACCCAACGCTGCCGCCTGGCACGGGCCGCCG	http://www.sanger.ac.uk/perl/genetics/CGP/cosmic?action=mut_summary&id=14349
VHL	NM_000551.2	14355	c.488T>C	p.L163P	+	3:10191495-10191495	CHP2_VHL_3	CTTGTACTGAGACCCTAGTCTGCCACTGAGGATTTGGTTTTTGCCCTTCCAGTGTATACTCTGAAAGAGCGATGCCTCCAGGTTGTCCGGAGCCTAGTCAAGCCTGAGA	http://www.sanger.ac.uk/perl/genetics/CGP/cosmic?action=mut_summary&id=14355
VHL	NM_000551.2	14356	c.394C>T	p.Q132*	+	3:10188251-10188251	CHP2_VHL_2	TGTCCCGATAGGTCACCTTTGGCTCTTCAGAGATGCAGGGACACACGATGGGCTTCTGGTTAACCAAACTGAATTATTTGTGCCATCTCTCAATGTTGACGGACAGCCTATTTTTGCCAA	http://www.sanger.ac.uk/perl/genetics/CGP/cosmic?action=mut_summary&id=14356
VHL	NM_000551.2	14362	c.383T>G	p.L128R	+	3:10188240-10188240	CHP2_VHL_2	TGTCCCGATAGGTCACCTTTGGCTCTTCAGAGATGCAGGGACACACGATGGGCTTCTGGTTAACCAAACTGAATTATTTGTGCCATCTCTCAATGTTGACGGACAGCCTATTTTTGCCAA	http://www.sanger.ac.uk/perl/genetics/CGP/cosmic?action=mut_summary&id=14362
VHL	NM_000551.2	14368	c.473T>A	p.L158Q	+	3:10191480-10191480	CHP2_VHL_3	CTTGTACTGAGACCCTAGTCTGCCACTGAGGATTTGGTTTTTGCCCTTCCAGTGTATACTCTGAAAGAGCGATGCCTCCAGGTTGTCCGGAGCCTAGTCAAGCCTGAGA	http://www.sanger.ac.uk/perl/genetics/CGP/cosmic?action=mut_summary&id=14368
VHL	NM_000551.2	14373	c.400G>T	p.E134*	+	3:10188257-10188257	CHP2_VHL_2	TGTCCCGATAGGTCACCTTTGGCTCTTCAGAGATGCAGGGACACACGATGGGCTTCTGGTTAACCAAACTGAATTATTTGTGCCATCTCTCAATGTTGACGGACAGCCTATTTTTGCCAA	http://www.sanger.ac.uk/perl/genetics/CGP/cosmic?action=mut_summary&id=14373
VHL	NM_000551.2	14374	c.513G>C	p.K171N	+	3:10191520-10191520	CHP2_VHL_3	CTTGTACTGAGACCCTAGTCTGCCACTGAGGATTTGGTTTTTGCCCTTCCAGTGTATACTCTGAAAGAGCGATGCCTCCAGGTTGTCCGGAGCCTAGTCAAGCCTGAGA	http://www.sanger.ac.uk/perl/genetics/CGP/cosmic?action=mut_summary&id=14374
VHL	NM_000551.2	14375	c.343C>T	p.H115Y	+	3:10188200-10188200	CHP2_VHL_2	TGTCCCGATAGGTCACCTTTGGCTCTTCAGAGATGCAGGGACACACGATGGGCTTCTGGTTAACCAAACTGAATTATTTGTGCCATCTCTCAATGTTGACGGACAGCCTATTTTTGCCAA	http://www.sanger.ac.uk/perl/genetics/CGP/cosmic?action=mut_summary&id=14375
VHL	NM_000551.2	14376	c.464-1G>A	p.?	+	3:10191470-10191470	CHP2_VHL_3	CTTGTACTGAGACCCTAGTCTGCCACTGAGGATTTGGTTTTTGCCCTTCCAGTGTATACTCTGAAAGAGCGATGCCTCCAGGTTGTCCGGAGCCTAGTCAAGCCTGAGA	http://www.sanger.ac.uk/perl/genetics/CGP/cosmic?action=mut_summary&id=14376
VHL	NM_000551.2	14382	c.245G>C	p.R82P	+	3:10183776-10183776	CHP2_VHL_1	CGCAGTCCGCGCGTCGTGCTGCCCGTATGGCTCAACTTCGACGGCGAGCCGCAGCCCTACCCAACGCTGCCGCCTGGCACGGGCCGCCG	http://www.sanger.ac.uk/perl/genetics/CGP/cosmic?action=mut_summary&id=14382
VHL	NM_000551.2	14383	c.413C>G	p.P138R	+	3:10188270-10188270	CHP2_VHL_2	TGTCCCGATAGGTCACCTTTGGCTCTTCAGAGATGCAGGGACACACGATGGGCTTCTGGTTAACCAAACTGAATTATTTGTGCCATCTCTCAATGTTGACGGACAGCCTATTTTTGCCAA	http://www.sanger.ac.uk/perl/genetics/CGP/cosmic?action=mut_summary&id=14383
VHL	NM_000551.2	14386	c.309delT	p.G104fs*55	+	3:10183840-10183840	CHP2_VHL_1	CGCAGTCCGCGCGTCGTGCTGCCCGTATGGCTCAACTTCGACGGCGAGCCGCAGCCCTACCCAACGCTGCCGCCTGGCACGGGCCGCCG	http://www.sanger.ac.uk/perl/genetics/CGP/cosmic?action=mut_summary&id=14386
VHL	NM_000551.2	14387	c.473T>C	p.L158P	+	3:10191480-10191480	CHP2_VHL_3	CTTGTACTGAGACCCTAGTCTGCCACTGAGGATTTGGTTTTTGCCCTTCCAGTGTATACTCTGAAAGAGCGATGCCTCCAGGTTGTCCGGAGCCTAGTCAAGCCTGAGA	http://www.sanger.ac.uk/perl/genetics/CGP/cosmic?action=mut_summary&id=14387
VHL	NM_000551.2	14390	c.269A>T	p.N90I	+	3:10183800-10183800	CHP2_VHL_1	CGCAGTCCGCGCGTCGTGCTGCCCGTATGGCTCAACTTCGACGGCGAGCCGCAGCCCTACCCAACGCTGCCGCCTGGCACGGGCCGCCG	http://www.sanger.ac.uk/perl/genetics/CGP/cosmic?action=mut_summary&id=14390
VHL	NM_000551.2	14391	c.469delA	p.T157fs*2	+	3:10191476-10191476	CHP2_VHL_3	CTTGTACTGAGACCCTAGTCTGCCACTGAGGATTTGGTTTTTGCCCTTCCAGTGTATACTCTGAAAGAGCGATGCCTCCAGGTTGTCCGGAGCCTAGTCAAGCCTGAGA	http://www.sanger.ac.uk/perl/genetics/CGP/cosmic?action=mut_summary&id=14391
VHL	NM_000551.2	14392	c.377A>G	p.D126G	+	3:10188234-10188234	CHP2_VHL_2	TGTCCCGATAGGTCACCTTTGGCTCTTCAGAGATGCAGGGACACACGATGGGCTTCTGGTTAACCAAACTGAATTATTTGTGCCATCTCTCAATGTTGACGGACAGCCTATTTTTGCCAA	http://www.sanger.ac.uk/perl/genetics/CGP/cosmic?action=mut_summary&id=14392
VHL	NM_000551.2	14393	c.311delG	p.G104fs*55	+	3:10183842-10183842	CHP2_VHL_1	CGCAGTCCGCGCGTCGTGCTGCCCGTATGGCTCAACTTCGACGGCGAGCCGCAGCCCTACCCAACGCTGCCGCCTGGCACGGGCCGCCG	http://www.sanger.ac.uk/perl/genetics/CGP/cosmic?action=mut_summary&id=14393
VHL	NM_000551.2	14397	c.490C>T	p.Q164*	+	3:10191497-10191497	CHP2_VHL_3	CTTGTACTGAGACCCTAGTCTGCCACTGAGGATTTGGTTTTTGCCCTTCCAGTGTATACTCTGAAAGAGCGATGCCTCCAGGTTGTCCGGAGCCTAGTCAAGCCTGAGA	http://www.sanger.ac.uk/perl/genetics/CGP/cosmic?action=mut_summary&id=14397
VHL	NM_000551.2	14399	c.351G>A	p.W117*	+	3:10188208-10188208	CHP2_VHL_2	TGTCCCGATAGGTCACCTTTGGCTCTTCAGAGATGCAGGGACACACGATGGGCTTCTGGTTAACCAAACTGAATTATTTGTGCCATCTCTCAATGTTGACGGACAGCCTATTTTTGCCAA	http://www.sanger.ac.uk/perl/genetics/CGP/cosmic?action=mut_summary&id=14399
VHL	NM_000551.2	14404	c.266T>G	p.L89R	+	3:10183797-10183797	CHP2_VHL_1	CGCAGTCCGCGCGTCGTGCTGCCCGTATGGCTCAACTTCGACGGCGAGCCGCAGCCCTACCCAACGCTGCCGCCTGGCACGGGCCGCCG	http://www.sanger.ac.uk/perl/genetics/CGP/cosmic?action=mut_summary&id=14404
VHL	NM_000551.2	14405	c.257C>A	p.P86H	+	3:10183788-10183788	CHP2_VHL_1	CGCAGTCCGCGCGTCGTGCTGCCCGTATGGCTCAACTTCGACGGCGAGCCGCAGCCCTACCCAACGCTGCCGCCTGGCACGGGCCGCCG	http://www.sanger.ac.uk/perl/genetics/CGP/cosmic?action=mut_summary&id=14405
VHL	NM_000551.2	14406	c.404delT	p.L135fs*24	+	3:10188261-10188261	CHP2_VHL_2	TGTCCCGATAGGTCACCTTTGGCTCTTCAGAGATGCAGGGACACACGATGGGCTTCTGGTTAACCAAACTGAATTATTTGTGCCATCTCTCAATGTTGACGGACAGCCTATTTTTGCCAA	http://www.sanger.ac.uk/perl/genetics/CGP/cosmic?action=mut_summary&id=14406
VHL	NM_000551.2	14407	c.388G>C	p.V130L	+	3:10188245-10188245	CHP2_VHL_2	TGTCCCGATAGGTCACCTTTGGCTCTTCAGAGATGCAGGGACACACGATGGGCTTCTGGTTAACCAAACTGAATTATTTGTGCCATCTCTCAATGTTGACGGACAGCCTATTTTTGCCAA	http://www.sanger.ac.uk/perl/genetics/CGP/cosmic?action=mut_summary&id=14407
VHL	NM_000551.2	14408	c.485G>A	p.C162Y	+	3:10191492-10191492	CHP2_VHL_3	CTTGTACTGAGACCCTAGTCTGCCACTGAGGATTTGGTTTTTGCCCTTCCAGTGTATACTCTGAAAGAGCGATGCCTCCAGGTTGTCCGGAGCCTAGTCAAGCCTGAGA	http://www.sanger.ac.uk/perl/genetics/CGP/cosmic?action=mut_summary&id=14408
VHL	NM_000551.2	14410	c.440delT	p.F148fs*11	+	3:10188297-10188297	CHP2_VHL_2	TGTCCCGATAGGTCACCTTTGGCTCTTCAGAGATGCAGGGACACACGATGGGCTTCTGGTTAACCAAACTGAATTATTTGTGCCATCTCTCAATGTTGACGGACAGCCTATTTTTGCCAA	http://www.sanger.ac.uk/perl/genetics/CGP/cosmic?action=mut_summary&id=14410
VHL	NM_000551.2	14412	c.431delG	p.G144fs*15	+	3:10188288-10188288	CHP2_VHL_2	TGTCCCGATAGGTCACCTTTGGCTCTTCAGAGATGCAGGGACACACGATGGGCTTCTGGTTAACCAAACTGAATTATTTGTGCCATCTCTCAATGTTGACGGACAGCCTATTTTTGCCAA	http://www.sanger.ac.uk/perl/genetics/CGP/cosmic?action=mut_summary&id=14412
VHL	NM_000551.2	14413	c.426_429delTGAC	p.G144fs*14	+	3:10188283-10188286	CHP2_VHL_2	TGTCCCGATAGGTCACCTTTGGCTCTTCAGAGATGCAGGGACACACGATGGGCTTCTGGTTAACCAAACTGAATTATTTGTGCCATCTCTCAATGTTGACGGACAGCCTATTTTTGCCAA	http://www.sanger.ac.uk/perl/genetics/CGP/cosmic?action=mut_summary&id=14413
VHL	NM_000551.2	14414	c.310delG	p.G104fs*55	+	3:10183841-10183841	CHP2_VHL_1	CGCAGTCCGCGCGTCGTGCTGCCCGTATGGCTCAACTTCGACGGCGAGCCGCAGCCCTACCCAACGCTGCCGCCTGGCACGGGCCGCCG	http://www.sanger.ac.uk/perl/genetics/CGP/cosmic?action=mut_summary&id=14414
VHL	NM_000551.2	14415	c.381delG	p.L128fs*31	+	3:10188238-10188238	CHP2_VHL_2	TGTCCCGATAGGTCACCTTTGGCTCTTCAGAGATGCAGGGACACACGATGGGCTTCTGGTTAACCAAACTGAATTATTTGTGCCATCTCTCAATGTTGACGGACAGCCTATTTTTGCCAA	http://www.sanger.ac.uk/perl/genetics/CGP/cosmic?action=mut_summary&id=14415
VHL	NM_000551.2	14419	c.488delT	p.L163fs*7	+	3:10191495-10191495	CHP2_VHL_3	CTTGTACTGAGACCCTAGTCTGCCACTGAGGATTTGGTTTTTGCCCTTCCAGTGTATACTCTGAAAGAGCGATGCCTCCAGGTTGTCCGGAGCCTAGTCAAGCCTGAGA	http://www.sanger.ac.uk/perl/genetics/CGP/cosmic?action=mut_summary&id=14419
VHL	NM_000551.2	14437	c.464-1G>C	p.?	+	3:10191470-10191470	CHP2_VHL_3	CTTGTACTGAGACCCTAGTCTGCCACTGAGGATTTGGTTTTTGCCCTTCCAGTGTATACTCTGAAAGAGCGATGCCTCCAGGTTGTCCGGAGCCTAGTCAAGCCTGAGA	http://www.sanger.ac.uk/perl/genetics/CGP/cosmic?action=mut_summary&id=14437
VHL	NM_000551.2	144971	c.244C>G	p.R82G	+	3:10183775-10183775	CHP2_VHL_1	CGCAGTCCGCGCGTCGTGCTGCCCGTATGGCTCAACTTCGACGGCGAGCCGCAGCCCTACCCAACGCTGCCGCCTGGCACGGGCCGCCG	http://www.sanger.ac.uk/perl/genetics/CGP/cosmic?action=mut_summary&id=144971
BRAF	NM_004333	144982	c.1797_1798insACA	p.T599_V600insT	-	7:140453137-140453138	CHP2_BRAF_2	TCAAACTGATGGGACCCACTCCATCGAGATTTCACTGTAGCTAGACCAAAATCACCTATTTTTACTGTGAGGTCTTCATGAAGAAATATATCTGAGGTGTAGTAAGTAAAGGAAAACAG	http://www.sanger.ac.uk/perl/genetics/CGP/cosmic?action=mut_summary&id=144982
TP53	NM_000546	146240	c.806_808delGCT	p.S269_F270>I	-	17:7577130-7577132	CHP2_TP53_7	TACCTCGCTTAGTGCTCCCTGGGGGCAGCTCGTGGTGAGGCTCCCCTTTCTTGCGGAGATTCTCTTCCTCTGTGCGCCGGTCTCTCCCAGGACAGGCACAAACACGCACCTCAAAGCTGTTCCGTCCCAGTAGATT	http://www.sanger.ac.uk/perl/genetics/CGP/cosmic?action=mut_summary&id=146240
NPM1	NM_002520.4	158600	c.861_862insTGCA	p.W288fs*>9	+	5:170837545-170837546	CHP2_NPM1_1	TAACCACATTTCTTTTTTTTTTTTTCCAGGCTATTCAAGATCTCTGGCAGTGGAGGAAGTCTCTTTAAGAAAATAGTTTAAACAATTTGTTAAAAAATTTTCCGTCTTATTTCAT	http://www.sanger.ac.uk/perl/genetics/CGP/cosmic?action=mut_summary&id=158600
FLT3	Z26652	158601	c.1782_1783insTCAGATAATGAGTACTTCTACGTTGATTTC	p.F594_R595insSDNEYFYVDF	-	13:28608273-28608274	CHP2_FLT3_2	AATTTTCTCTTGGAAACTCCCATTTGAGATCATATTCATATTCTCTGAAATCAACGTAGAAGTACTCATTATCTGAGGAGCCGGTCACCTGTACCATCTGTAGCTGGCTTTCATACCTAAA	http://www.sanger.ac.uk/perl/genetics/CGP/cosmic?action=mut_summary&id=158601
FLT3	Z26652	158603	c.1797_1798insCCGGCTCCTCAGATAATGAGTACTTCTACGTTGATTTCAGAGAATATGAATATCGCC	p.Y599_D600insPAPQIMSTSTLISENMNIA	-	13:28608258-28608259	CHP2_FLT3_2	AATTTTCTCTTGGAAACTCCCATTTGAGATCATATTCATATTCTCTGAAATCAACGTAGAAGTACTCATTATCTGAGGAGCCGGTCACCTGTACCATCTGTAGCTGGCTTTCATACCTAAA	http://www.sanger.ac.uk/perl/genetics/CGP/cosmic?action=mut_summary&id=158603
NPM1	NM_002520.4	158604	c.859_860insTCTG	p.W288fs*>9	+	5:170837543-170837544	CHP2_NPM1_1	TAACCACATTTCTTTTTTTTTTTTTCCAGGCTATTCAAGATCTCTGGCAGTGGAGGAAGTCTCTTTAAGAAAATAGTTTAAACAATTTGTTAAAAAATTTTCCGTCTTATTTCAT	http://www.sanger.ac.uk/perl/genetics/CGP/cosmic?action=mut_summary&id=158604
FLT3	Z26652	158605	c.1799_1800insATATGAATATGAATATGAATATGA	p.Y599_D600insEYEYEYEY	-	13:28608256-28608257	CHP2_FLT3_2	AATTTTCTCTTGGAAACTCCCATTTGAGATCATATTCATATTCTCTGAAATCAACGTAGAAGTACTCATTATCTGAGGAGCCGGTCACCTGTACCATCTGTAGCTGGCTTTCATACCTAAA	http://www.sanger.ac.uk/perl/genetics/CGP/cosmic?action=mut_summary&id=158605
TP53_ENST00000413465	ENST00000413465	165072	c.701A>G	p.Y234C	-	17:7577580-7577580	CHP2_TP53_6	CCAGTGTGATGATGGTGAGGATGGGCCTCCGGTTCATGCCGCCCATGCAGGAACTGTTACACATGTAGTTGTAGTGGATGGTGGTACAGTCAGAGCCAACCTAG	http://www.sanger.ac.uk/perl/genetics/CGP/cosmic?action=mut_summary&id=165072
TP53_ENST00000269305	ENST00000269305	165073	c.701A>G	p.Y234C	-	17:7577580-7577580	CHP2_TP53_6	CCAGTGTGATGATGGTGAGGATGGGCCTCCGGTTCATGCCGCCCATGCAGGAACTGTTACACATGTAGTTGTAGTGGATGGTGGTACAGTCAGAGCCAACCTAG	http://www.sanger.ac.uk/perl/genetics/CGP/cosmic?action=mut_summary&id=165073
TP53_ENST00000545858	ENST00000545858	165074	c.422A>G	p.Y141C	-	17:7577580-7577580	CHP2_TP53_6	CCAGTGTGATGATGGTGAGGATGGGCCTCCGGTTCATGCCGCCCATGCAGGAACTGTTACACATGTAGTTGTAGTGGATGGTGGTACAGTCAGAGCCAACCTAG	http://www.sanger.ac.uk/perl/genetics/CGP/cosmic?action=mut_summary&id=165074
TP53_ENST00000269305	ENST00000269305	165075	c.820G>T	p.V274F	-	17:7577118-7577118	CHP2_TP53_7	TACCTCGCTTAGTGCTCCCTGGGGGCAGCTCGTGGTGAGGCTCCCCTTTCTTGCGGAGATTCTCTTCCTCTGTGCGCCGGTCTCTCCCAGGACAGGCACAAACACGCACCTCAAAGCTGTTCCGTCCCAGTAGATT	http://www.sanger.ac.uk/perl/genetics/CGP/cosmic?action=mut_summary&id=165075
TP53_ENST00000269305	ENST00000269305	165084	c.824G>A	p.C275Y	-	17:7577114-7577114	CHP2_TP53_7	TACCTCGCTTAGTGCTCCCTGGGGGCAGCTCGTGGTGAGGCTCCCCTTTCTTGCGGAGATTCTCTTCCTCTGTGCGCCGGTCTCTCCCAGGACAGGCACAAACACGCACCTCAAAGCTGTTCCGTCCCAGTAGATT	http://www.sanger.ac.uk/perl/genetics/CGP/cosmic?action=mut_summary&id=165084
FBXW7_NM_018315_2	NM_018315.2	170725	c.1153C>T	p.R385C	-	4:153249385-153249385	CHP2_FBXW7_3	TTACCTTTTTTCATGAAGATGCATACAACGCACAGTGGAAGTATGCCCATATAAGGTGTGTATACATTCTCCAGTCTCTGCATTCCACACTTTGAGTGTCCGATCTGTAGATCCACTAATGA	http://www.sanger.ac.uk/perl/genetics/CGP/cosmic?action=mut_summary&id=170725
FBXW7_ENST00000534231	ENST00000534231	170726	c.676C>T	p.R226C	-	4:153249385-153249385	CHP2_FBXW7_3	TTACCTTTTTTCATGAAGATGCATACAACGCACAGTGGAAGTATGCCCATATAAGGTGTGTATACATTCTCCAGTCTCTGCATTCCACACTTTGAGTGTCCGATCTGTAGATCCACTAATGA	http://www.sanger.ac.uk/perl/genetics/CGP/cosmic?action=mut_summary&id=170726
FBXW7_ENST00000281708	ENST00000281708	170727	c.1393C>T	p.R465C	-	4:153249385-153249385	CHP2_FBXW7_3	TTACCTTTTTTCATGAAGATGCATACAACGCACAGTGGAAGTATGCCCATATAAGGTGTGTATACATTCTCCAGTCTCTGCATTCCACACTTTGAGTGTCCGATCTGTAGATCCACTAATGA	http://www.sanger.ac.uk/perl/genetics/CGP/cosmic?action=mut_summary&id=170727
PIK3CA	NM_006218.1	17442	c.1624G>C	p.E542Q	+	3:178936082-178936082	CHP2_PIK3CA_7	ATTAAGGGAAAATGACAAAGAACAGCTCAAAGCAATTTCTACACGAGATCCTCTCTCTGAAATCACTGAGCAGGAGAAAGAT	http://www.sanger.ac.uk/perl/genetics/CGP/cosmic?action=mut_summary&id=17442
PIK3CA	NM_006218.1	17444	c.3061T>C	p.Y1021H	+	3:178952006-178952006	CHP2_PIK3CA_10	GACATTGCATACATTCGAAAGACCCTAGCCTTAGATAAAACTGAGCAAGAGGCTTTGGAGTATTTCATGAAACAAATGAATGATGCACATCATGGTGGCTG	http://www.sanger.ac.uk/perl/genetics/CGP/cosmic?action=mut_summary&id=17444
PIK3CA	NM_006218.1	17445	c.3104C>T	p.A1035V	+	3:178952049-178952049	CHP2_PIK3CA_10	GACATTGCATACATTCGAAAGACCCTAGCCTTAGATAAAACTGAGCAAGAGGCTTTGGAGTATTTCATGAAACAAATGAATGATGCACATCATGGTGGCTG	http://www.sanger.ac.uk/perl/genetics/CGP/cosmic?action=mut_summary&id=17445
PIK3CA	NM_006218.1	17449	c.3207A>G	p.*1069_*1069insWKDN*	+	3:178952152-178952152	CHP2_PIK3CA_11	GCATTGAACTGAAAAGATAACTGAGAAAATGAAAGCTCACTCTGGATTCCACACTGCACTGTTAATAACTCTCAGCAGGCAAAGACCGATTGCATAG	http://www.sanger.ac.uk/perl/genetics/CGP/cosmic?action=mut_summary&id=17449
FGFR3	NM_000142	17461	c.1111A>T	p.S371C	+	4:1806092-1806092	CHP2_FGFR3_2	CGAGGCGGGCAGTGTGTATGCAGGCATCCTCAGCTACGGGGTGGGCTTCTTCCTGTTCATCCTGGTGGTGGCGGCTGTGACGCTCTGCCGCCTGCGCAGCCCCCCC	http://www.sanger.ac.uk/perl/genetics/CGP/cosmic?action=mut_summary&id=17461
NPM1	NM_002520.4	17559	c.863_864insTCTG	p.W288fs*12	+	5:170837547-170837548	CHP2_NPM1_1	TAACCACATTTCTTTTTTTTTTTTTCCAGGCTATTCAAGATCTCTGGCAGTGGAGGAAGTCTCTTTAAGAAAATAGTTTAAACAATTTGTTAAAAAATTTTCCGTCTTATTTCAT	http://www.sanger.ac.uk/perl/genetics/CGP/cosmic?action=mut_summary&id=17559
PTEN	NM_000314.4	17564	c.766G>A	p.E256K	+	10:89717741-89717741	CHP2_PTEN_6	CCACACGACGGGAAGACAAGTTCATGTACTTTGAGTTCCCTCAGCCGTTACCTGTGTGTGGTGATATCAAAGTAGAGTTCTTCCACAAACAGAACAAGATGCTAAAAAAGGTTT	http://www.sanger.ac.uk/perl/genetics/CGP/cosmic?action=mut_summary&id=17564
EGFR	NM_005228	17570	c.2222C>T	p.P741L	+	7:55242452-55242452	CHP2_EGFR_5	TAGGGACTCTGGATCCCAGAAGGTGAGAAAGTTAAAATTCCCGTCGCTATCAAGGAATTAAGAGAAGCAACATCTCCGAAAGCCAACAAGGAAATCCTCGATGTGAGTTTCTGCTTTGCTGTGTGGGGG	http://www.sanger.ac.uk/perl/genetics/CGP/cosmic?action=mut_summary&id=17570
NPM1	NM_002520.4	17571	c.863_864insCATG	p.W288fs*12	+	5:170837547-170837548	CHP2_NPM1_1	TAACCACATTTCTTTTTTTTTTTTTCCAGGCTATTCAAGATCTCTGGCAGTGGAGGAAGTCTCTTTAAGAAAATAGTTTAAACAATTTGTTAAAAAATTTTCCGTCTTATTTCAT	http://www.sanger.ac.uk/perl/genetics/CGP/cosmic?action=mut_summary&id=17571
NPM1	NM_002520.4	17572	c.863_864insCGTG	p.W288fs*12	+	5:170837547-170837548	CHP2_NPM1_1	TAACCACATTTCTTTTTTTTTTTTTCCAGGCTATTCAAGATCTCTGGCAGTGGAGGAAGTCTCTTTAAGAAAATAGTTTAAACAATTTGTTAAAAAATTTTCCGTCTTATTTCAT	http://www.sanger.ac.uk/perl/genetics/CGP/cosmic?action=mut_summary&id=17572
NPM1	NM_002520.4	17573	c.863_864insCCTG	p.W288fs*12	+	5:170837547-170837548	CHP2_NPM1_1	TAACCACATTTCTTTTTTTTTTTTTCCAGGCTATTCAAGATCTCTGGCAGTGGAGGAAGTCTCTTTAAGAAAATAGTTTAAACAATTTGTTAAAAAATTTTCCGTCTTATTTCAT	http://www.sanger.ac.uk/perl/genetics/CGP/cosmic?action=mut_summary&id=17573
VHL	NM_000551.2	17612	c.481C>T	p.R161*	+	3:10191488-10191488	CHP2_VHL_3	CTTGTACTGAGACCCTAGTCTGCCACTGAGGATTTGGTTTTTGCCCTTCCAGTGTATACTCTGAAAGAGCGATGCCTCCAGGTTGTCCGGAGCCTAGTCAAGCCTGAGA	http://www.sanger.ac.uk/perl/genetics/CGP/cosmic?action=mut_summary&id=17612
VHL	NM_000551.2	17644	c.363T>G	p.D121E	+	3:10188220-10188220	CHP2_VHL_2	TGTCCCGATAGGTCACCTTTGGCTCTTCAGAGATGCAGGGACACACGATGGGCTTCTGGTTAACCAAACTGAATTATTTGTGCCATCTCTCAATGTTGACGGACAGCCTATTTTTGCCAA	http://www.sanger.ac.uk/perl/genetics/CGP/cosmic?action=mut_summary&id=17644
VHL	NM_000551.2	17647	c.414delA	p.S139fs*20	+	3:10188271-10188271	CHP2_VHL_2	TGTCCCGATAGGTCACCTTTGGCTCTTCAGAGATGCAGGGACACACGATGGGCTTCTGGTTAACCAAACTGAATTATTTGTGCCATCTCTCAATGTTGACGGACAGCCTATTTTTGCCAA	http://www.sanger.ac.uk/perl/genetics/CGP/cosmic?action=mut_summary&id=17647
VHL	NM_000551.2	17648	c.423delT	p.N141fs*18	+	3:10188280-10188280	CHP2_VHL_2	TGTCCCGATAGGTCACCTTTGGCTCTTCAGAGATGCAGGGACACACGATGGGCTTCTGGTTAACCAAACTGAATTATTTGTGCCATCTCTCAATGTTGACGGACAGCCTATTTTTGCCAA	http://www.sanger.ac.uk/perl/genetics/CGP/cosmic?action=mut_summary&id=17648
VHL	NM_000551.2	17649	c.436delC	p.P146fs*13	+	3:10188293-10188293	CHP2_VHL_2	TGTCCCGATAGGTCACCTTTGGCTCTTCAGAGATGCAGGGACACACGATGGGCTTCTGGTTAACCAAACTGAATTATTTGTGCCATCTCTCAATGTTGACGGACAGCCTATTTTTGCCAA	http://www.sanger.ac.uk/perl/genetics/CGP/cosmic?action=mut_summary&id=17649
VHL	NM_000551.2	17657	c.472C>G	p.L158V	+	3:10191479-10191479	CHP2_VHL_3	CTTGTACTGAGACCCTAGTCTGCCACTGAGGATTTGGTTTTTGCCCTTCCAGTGTATACTCTGAAAGAGCGATGCCTCCAGGTTGTCCGGAGCCTAGTCAAGCCTGAGA	http://www.sanger.ac.uk/perl/genetics/CGP/cosmic?action=mut_summary&id=17657
VHL	NM_000551.2	17658	c.286C>T	p.Q96*	+	3:10183817-10183817	CHP2_VHL_1	CGCAGTCCGCGCGTCGTGCTGCCCGTATGGCTCAACTTCGACGGCGAGCCGCAGCCCTACCCAACGCTGCCGCCTGGCACGGGCCGCCG	http://www.sanger.ac.uk/perl/genetics/CGP/cosmic?action=mut_summary&id=17658
CTNNB1	NM_001904	17661	c.130C>G	p.P44A	+	3:41266133-41266133	CHP2_CTNNB1_1	GTTGGACATGGCCATGGAACCAGACAGAAAAGCGGCTGTTAGTCACTGGCAGCAACAGTCTTACCTGGACTCTGGAATCCATTCTGGTGCCACTACCACAGCTCCTTCTCTGAGTGGT	http://www.sanger.ac.uk/perl/genetics/CGP/cosmic?action=mut_summary&id=17661
VHL	NM_000551.2	17662	c.492G>T	p.Q164H	+	3:10191499-10191499	CHP2_VHL_3	CTTGTACTGAGACCCTAGTCTGCCACTGAGGATTTGGTTTTTGCCCTTCCAGTGTATACTCTGAAAGAGCGATGCCTCCAGGTTGTCCGGAGCCTAGTCAAGCCTGAGA	http://www.sanger.ac.uk/perl/genetics/CGP/cosmic?action=mut_summary&id=17662
VHL	NM_000551.2	17676	c.498delC	p.R167fs*3	+	3:10191505-10191505	CHP2_VHL_3	CTTGTACTGAGACCCTAGTCTGCCACTGAGGATTTGGTTTTTGCCCTTCCAGTGTATACTCTGAAAGAGCGATGCCTCCAGGTTGTCCGGAGCCTAGTCAAGCCTGAGA	http://www.sanger.ac.uk/perl/genetics/CGP/cosmic?action=mut_summary&id=17676
VHL	NM_000551.2	17678	c.344delA	p.H115fs*44	+	3:10188201-10188201	CHP2_VHL_2	TGTCCCGATAGGTCACCTTTGGCTCTTCAGAGATGCAGGGACACACGATGGGCTTCTGGTTAACCAAACTGAATTATTTGTGCCATCTCTCAATGTTGACGGACAGCCTATTTTTGCCAA	http://www.sanger.ac.uk/perl/genetics/CGP/cosmic?action=mut_summary&id=17678
VHL	NM_000551.2	17699	c.284C>G	p.P95R	+	3:10183815-10183815	CHP2_VHL_1	CGCAGTCCGCGCGTCGTGCTGCCCGTATGGCTCAACTTCGACGGCGAGCCGCAGCCCTACCCAACGCTGCCGCCTGGCACGGGCCGCCG	http://www.sanger.ac.uk/perl/genetics/CGP/cosmic?action=mut_summary&id=17699
VHL	NM_000551.2	17721	c.241C>T	p.P81S	+	3:10183772-10183772	CHP2_VHL_1	CGCAGTCCGCGCGTCGTGCTGCCCGTATGGCTCAACTTCGACGGCGAGCCGCAGCCCTACCCAACGCTGCCGCCTGGCACGGGCCGCCG	http://www.sanger.ac.uk/perl/genetics/CGP/cosmic?action=mut_summary&id=17721
VHL	NM_000551.2	17735	c.444delT	p.F148fs*11	+	3:10188301-10188301	CHP2_VHL_2	TGTCCCGATAGGTCACCTTTGGCTCTTCAGAGATGCAGGGACACACGATGGGCTTCTGGTTAACCAAACTGAATTATTTGTGCCATCTCTCAATGTTGACGGACAGCCTATTTTTGCCAA	http://www.sanger.ac.uk/perl/genetics/CGP/cosmic?action=mut_summary&id=17735
VHL	NM_000551.2	17752	c.343C>A	p.H115N	+	3:10188200-10188200	CHP2_VHL_2	TGTCCCGATAGGTCACCTTTGGCTCTTCAGAGATGCAGGGACACACGATGGGCTTCTGGTTAACCAAACTGAATTATTTGTGCCATCTCTCAATGTTGACGGACAGCCTATTTTTGCCAA	http://www.sanger.ac.uk/perl/genetics/CGP/cosmic?action=mut_summary&id=17752
VHL	NM_000551.2	17757	c.390delT	p.N131fs*28	+	3:10188247-10188247	CHP2_VHL_2	TGTCCCGATAGGTCACCTTTGGCTCTTCAGAGATGCAGGGACACACGATGGGCTTCTGGTTAACCAAACTGAATTATTTGTGCCATCTCTCAATGTTGACGGACAGCCTATTTTTGCCAA	http://www.sanger.ac.uk/perl/genetics/CGP/cosmic?action=mut_summary&id=17757
VHL	NM_000551.2	17759	c.393_396delCCAA	p.N131fs*27	+	3:10188250-10188253	CHP2_VHL_2	TGTCCCGATAGGTCACCTTTGGCTCTTCAGAGATGCAGGGACACACGATGGGCTTCTGGTTAACCAAACTGAATTATTTGTGCCATCTCTCAATGTTGACGGACAGCCTATTTTTGCCAA	http://www.sanger.ac.uk/perl/genetics/CGP/cosmic?action=mut_summary&id=17759
VHL	NM_000551.2	17764	c.408delT	p.F136fs*23	+	3:10188265-10188265	CHP2_VHL_2	TGTCCCGATAGGTCACCTTTGGCTCTTCAGAGATGCAGGGACACACGATGGGCTTCTGGTTAACCAAACTGAATTATTTGTGCCATCTCTCAATGTTGACGGACAGCCTATTTTTGCCAA	http://www.sanger.ac.uk/perl/genetics/CGP/cosmic?action=mut_summary&id=17764
VHL	NM_000551.2	17765	c.409delG	p.V137fs*22	+	3:10188266-10188266	CHP2_VHL_2	TGTCCCGATAGGTCACCTTTGGCTCTTCAGAGATGCAGGGACACACGATGGGCTTCTGGTTAACCAAACTGAATTATTTGTGCCATCTCTCAATGTTGACGGACAGCCTATTTTTGCCAA	http://www.sanger.ac.uk/perl/genetics/CGP/cosmic?action=mut_summary&id=17765
VHL	NM_000551.2	17767	c.417T>A	p.S139S	+	3:10188274-10188274	CHP2_VHL_2	TGTCCCGATAGGTCACCTTTGGCTCTTCAGAGATGCAGGGACACACGATGGGCTTCTGGTTAACCAAACTGAATTATTTGTGCCATCTCTCAATGTTGACGGACAGCCTATTTTTGCCAA	http://www.sanger.ac.uk/perl/genetics/CGP/cosmic?action=mut_summary&id=17767
VHL	NM_000551.2	17769	c.437delC	p.P146fs*13	+	3:10188294-10188294	CHP2_VHL_2	TGTCCCGATAGGTCACCTTTGGCTCTTCAGAGATGCAGGGACACACGATGGGCTTCTGGTTAACCAAACTGAATTATTTGTGCCATCTCTCAATGTTGACGGACAGCCTATTTTTGCCAA	http://www.sanger.ac.uk/perl/genetics/CGP/cosmic?action=mut_summary&id=17769
VHL	NM_000551.2	17770	c.501delG	p.S168fs*2	+	3:10191508-10191508	CHP2_VHL_3	CTTGTACTGAGACCCTAGTCTGCCACTGAGGATTTGGTTTTTGCCCTTCCAGTGTATACTCTGAAAGAGCGATGCCTCCAGGTTGTCCGGAGCCTAGTCAAGCCTGAGA	http://www.sanger.ac.uk/perl/genetics/CGP/cosmic?action=mut_summary&id=17770
VHL	NM_000551.2	17786	c.497T>G	p.V166G	+	3:10191504-10191504	CHP2_VHL_3	CTTGTACTGAGACCCTAGTCTGCCACTGAGGATTTGGTTTTTGCCCTTCCAGTGTATACTCTGAAAGAGCGATGCCTCCAGGTTGTCCGGAGCCTAGTCAAGCCTGAGA	http://www.sanger.ac.uk/perl/genetics/CGP/cosmic?action=mut_summary&id=17786
VHL	NM_000551.2	17805	c.471T>A	p.T157T	+	3:10191478-10191478	CHP2_VHL_3	CTTGTACTGAGACCCTAGTCTGCCACTGAGGATTTGGTTTTTGCCCTTCCAGTGTATACTCTGAAAGAGCGATGCCTCCAGGTTGTCCGGAGCCTAGTCAAGCCTGAGA	http://www.sanger.ac.uk/perl/genetics/CGP/cosmic?action=mut_summary&id=17805
VHL	NM_000551.2	17807	c.264G>C	p.W88C	+	3:10183795-10183795	CHP2_VHL_1	CGCAGTCCGCGCGTCGTGCTGCCCGTATGGCTCAACTTCGACGGCGAGCCGCAGCCCTACCCAACGCTGCCGCCTGGCACGGGCCGCCG	http://www.sanger.ac.uk/perl/genetics/CGP/cosmic?action=mut_summary&id=17807
VHL	NM_000551.2	17837	c.506T>C	p.L169P	+	3:10191513-10191513	CHP2_VHL_3	CTTGTACTGAGACCCTAGTCTGCCACTGAGGATTTGGTTTTTGCCCTTCCAGTGTATACTCTGAAAGAGCGATGCCTCCAGGTTGTCCGGAGCCTAGTCAAGCCTGAGA	http://www.sanger.ac.uk/perl/genetics/CGP/cosmic?action=mut_summary&id=17837
VHL	NM_000551.2	17844	c.464delT	p.V155fs*4	+	3:10191471-10191471	CHP2_VHL_3	CTTGTACTGAGACCCTAGTCTGCCACTGAGGATTTGGTTTTTGCCCTTCCAGTGTATACTCTGAAAGAGCGATGCCTCCAGGTTGTCCGGAGCCTAGTCAAGCCTGAGA	http://www.sanger.ac.uk/perl/genetics/CGP/cosmic?action=mut_summary&id=17844
VHL	NM_000551.2	17857	c.395delA	p.T133fs*26	+	3:10188252-10188252	CHP2_VHL_2	TGTCCCGATAGGTCACCTTTGGCTCTTCAGAGATGCAGGGACACACGATGGGCTTCTGGTTAACCAAACTGAATTATTTGTGCCATCTCTCAATGTTGACGGACAGCCTATTTTTGCCAA	http://www.sanger.ac.uk/perl/genetics/CGP/cosmic?action=mut_summary&id=17857
VHL	NM_000551.2	17859	c.254T>C	p.L85P	+	3:10183785-10183785	CHP2_VHL_1	CGCAGTCCGCGCGTCGTGCTGCCCGTATGGCTCAACTTCGACGGCGAGCCGCAGCCCTACCCAACGCTGCCGCCTGGCACGGGCCGCCG	http://www.sanger.ac.uk/perl/genetics/CGP/cosmic?action=mut_summary&id=17859
VHL	NM_000551.2	17862	c.350G>A	p.W117*	+	3:10188207-10188207	CHP2_VHL_2	TGTCCCGATAGGTCACCTTTGGCTCTTCAGAGATGCAGGGACACACGATGGGCTTCTGGTTAACCAAACTGAATTATTTGTGCCATCTCTCAATGTTGACGGACAGCCTATTTTTGCCAA	http://www.sanger.ac.uk/perl/genetics/CGP/cosmic?action=mut_summary&id=17862
VHL	NM_000551.2	17881	c.262T>A	p.W88R	+	3:10183793-10183793	CHP2_VHL_1	CGCAGTCCGCGCGTCGTGCTGCCCGTATGGCTCAACTTCGACGGCGAGCCGCAGCCCTACCCAACGCTGCCGCCTGGCACGGGCCGCCG	http://www.sanger.ac.uk/perl/genetics/CGP/cosmic?action=mut_summary&id=17881
VHL	NM_000551.2	17882	c.269delA	p.N90fs*69	+	3:10183800-10183800	CHP2_VHL_1	CGCAGTCCGCGCGTCGTGCTGCCCGTATGGCTCAACTTCGACGGCGAGCCGCAGCCCTACCCAACGCTGCCGCCTGGCACGGGCCGCCG	http://www.sanger.ac.uk/perl/genetics/CGP/cosmic?action=mut_summary&id=17882
VHL	NM_000551.2	17885	c.293A>T	p.Y98F	+	3:10183824-10183824	CHP2_VHL_1	CGCAGTCCGCGCGTCGTGCTGCCCGTATGGCTCAACTTCGACGGCGAGCCGCAGCCCTACCCAACGCTGCCGCCTGGCACGGGCCGCCG	http://www.sanger.ac.uk/perl/genetics/CGP/cosmic?action=mut_summary&id=17885
VHL	NM_000551.2	17886	c.296delC	p.P99fs*60	+	3:10183827-10183827	CHP2_VHL_1	CGCAGTCCGCGCGTCGTGCTGCCCGTATGGCTCAACTTCGACGGCGAGCCGCAGCCCTACCCAACGCTGCCGCCTGGCACGGGCCGCCG	http://www.sanger.ac.uk/perl/genetics/CGP/cosmic?action=mut_summary&id=17886
VHL	NM_000551.2	17895	c.369delG	p.T124fs*35	+	3:10188226-10188226	CHP2_VHL_2	TGTCCCGATAGGTCACCTTTGGCTCTTCAGAGATGCAGGGACACACGATGGGCTTCTGGTTAACCAAACTGAATTATTTGTGCCATCTCTCAATGTTGACGGACAGCCTATTTTTGCCAA	http://www.sanger.ac.uk/perl/genetics/CGP/cosmic?action=mut_summary&id=17895
VHL	NM_000551.2	17904	c.422_423insA	p.N141fs*3	+	3:10188279-10188280	CHP2_VHL_2	TGTCCCGATAGGTCACCTTTGGCTCTTCAGAGATGCAGGGACACACGATGGGCTTCTGGTTAACCAAACTGAATTATTTGTGCCATCTCTCAATGTTGACGGACAGCCTATTTTTGCCAA	http://www.sanger.ac.uk/perl/genetics/CGP/cosmic?action=mut_summary&id=17904
VHL	NM_000551.2	17909	c.482G>C	p.R161P	+	3:10191489-10191489	CHP2_VHL_3	CTTGTACTGAGACCCTAGTCTGCCACTGAGGATTTGGTTTTTGCCCTTCCAGTGTATACTCTGAAAGAGCGATGCCTCCAGGTTGTCCGGAGCCTAGTCAAGCCTGAGA	http://www.sanger.ac.uk/perl/genetics/CGP/cosmic?action=mut_summary&id=17909
VHL	NM_000551.2	17913	c.497T>A	p.V166D	+	3:10191504-10191504	CHP2_VHL_3	CTTGTACTGAGACCCTAGTCTGCCACTGAGGATTTGGTTTTTGCCCTTCCAGTGTATACTCTGAAAGAGCGATGCCTCCAGGTTGTCCGGAGCCTAGTCAAGCCTGAGA	http://www.sanger.ac.uk/perl/genetics/CGP/cosmic?action=mut_summary&id=17913
CTNNB1	NM_001904	17941	c.67A>G	p.S23G	+	3:41266070-41266070	CHP2_CTNNB1_1	GTTGGACATGGCCATGGAACCAGACAGAAAAGCGGCTGTTAGTCACTGGCAGCAACAGTCTTACCTGGACTCTGGAATCCATTCTGGTGCCACTACCACAGCTCCTTCTCTGAGTGGT	http://www.sanger.ac.uk/perl/genetics/CGP/cosmic?action=mut_summary&id=17941
KIT	NM_000222	17944	c.1660G>A	p.E554K	+	4:55593594-55593594	CHP2_KIT_4	CCACAGAAACCCATGTATGAAGTACAGTGGAAGGTTGTTGAGGAGATAAATGGAAACAATTATGTTTACATAGACCCAACACAACTTCCTTATGATCACAAATGGGAGTTTCCCAGAAAC	http://www.sanger.ac.uk/perl/genetics/CGP/cosmic?action=mut_summary&id=17944
KIT	NM_000222	17946	c.1684G>A	p.E562K	+	4:55593618-55593618	CHP2_KIT_4	CCACAGAAACCCATGTATGAAGTACAGTGGAAGGTTGTTGAGGAGATAAATGGAAACAATTATGTTTACATAGACCCAACACAACTTCCTTATGATCACAAATGGGAGTTTCCCAGAAAC	http://www.sanger.ac.uk/perl/genetics/CGP/cosmic?action=mut_summary&id=17946
VHL	NM_000551.2	17953	c.262T>C	p.W88R	+	3:10183793-10183793	CHP2_VHL_1	CGCAGTCCGCGCGTCGTGCTGCCCGTATGGCTCAACTTCGACGGCGAGCCGCAGCCCTACCCAACGCTGCCGCCTGGCACGGGCCGCCG	http://www.sanger.ac.uk/perl/genetics/CGP/cosmic?action=mut_summary&id=17953
VHL	NM_000551.2	17956	c.291delC	p.Y98fs*61	+	3:10183822-10183822	CHP2_VHL_1	CGCAGTCCGCGCGTCGTGCTGCCCGTATGGCTCAACTTCGACGGCGAGCCGCAGCCCTACCCAACGCTGCCGCCTGGCACGGGCCGCCG	http://www.sanger.ac.uk/perl/genetics/CGP/cosmic?action=mut_summary&id=17956
VHL	NM_000551.2	17958	c.294C>A	p.Y98*	+	3:10183825-10183825	CHP2_VHL_1	CGCAGTCCGCGCGTCGTGCTGCCCGTATGGCTCAACTTCGACGGCGAGCCGCAGCCCTACCCAACGCTGCCGCCTGGCACGGGCCGCCG	http://www.sanger.ac.uk/perl/genetics/CGP/cosmic?action=mut_summary&id=17958
VHL	NM_000551.2	17967	c.365C>A	p.A122E	+	3:10188222-10188222	CHP2_VHL_2	TGTCCCGATAGGTCACCTTTGGCTCTTCAGAGATGCAGGGACACACGATGGGCTTCTGGTTAACCAAACTGAATTATTTGTGCCATCTCTCAATGTTGACGGACAGCCTATTTTTGCCAA	http://www.sanger.ac.uk/perl/genetics/CGP/cosmic?action=mut_summary&id=17967
VHL	NM_000551.2	17974	c.438T>C	p.P146P	+	3:10188295-10188295	CHP2_VHL_2	TGTCCCGATAGGTCACCTTTGGCTCTTCAGAGATGCAGGGACACACGATGGGCTTCTGGTTAACCAAACTGAATTATTTGTGCCATCTCTCAATGTTGACGGACAGCCTATTTTTGCCAA	http://www.sanger.ac.uk/perl/genetics/CGP/cosmic?action=mut_summary&id=17974
TP53_ENST00000269305	ENST00000269305	179804	c.799C>T	p.R267W	-	17:7577139-7577139	CHP2_TP53_7	TACCTCGCTTAGTGCTCCCTGGGGGCAGCTCGTGGTGAGGCTCCCCTTTCTTGCGGAGATTCTCTTCCTCTGTGCGCCGGTCTCTCCCAGGACAGGCACAAACACGCACCTCAAAGCTGTTCCGTCCCAGTAGATT	http://www.sanger.ac.uk/perl/genetics/CGP/cosmic?action=mut_summary&id=179804
TP53_ENST00000413465	ENST00000413465	179805	c.734G>A	p.G245D	-	17:7577547-7577547	CHP2_TP53_6	CCAGTGTGATGATGGTGAGGATGGGCCTCCGGTTCATGCCGCCCATGCAGGAACTGTTACACATGTAGTTGTAGTGGATGGTGGTACAGTCAGAGCCAACCTAG	http://www.sanger.ac.uk/perl/genetics/CGP/cosmic?action=mut_summary&id=179805
TP53_ENST00000269305	ENST00000269305	179806	c.734G>A	p.G245D	-	17:7577547-7577547	CHP2_TP53_6	CCAGTGTGATGATGGTGAGGATGGGCCTCCGGTTCATGCCGCCCATGCAGGAACTGTTACACATGTAGTTGTAGTGGATGGTGGTACAGTCAGAGCCAACCTAG	http://www.sanger.ac.uk/perl/genetics/CGP/cosmic?action=mut_summary&id=179806
TP53_ENST00000545858	ENST00000545858	179807	c.455G>A	p.G152D	-	17:7577547-7577547	CHP2_TP53_6	CCAGTGTGATGATGGTGAGGATGGGCCTCCGGTTCATGCCGCCCATGCAGGAACTGTTACACATGTAGTTGTAGTGGATGGTGGTACAGTCAGAGCCAACCTAG	http://www.sanger.ac.uk/perl/genetics/CGP/cosmic?action=mut_summary&id=179807
TP53_ENST00000413465	ENST00000413465	179822	c.528C>A	p.C176*	-	17:7578402-7578402	CHP2_TP53_4	CCAGCCCCAGCTGCTCACCATCGCTATCTGAGCAGCGCTCATGGTGGGGGCAGCGCCTCACAACCTCCGTCATGTGCTGTGACTGCTTGTAGATGGCCATGGCGCGGACGCGGGTGCCGGGCGGGGGTGTG	http://www.sanger.ac.uk/perl/genetics/CGP/cosmic?action=mut_summary&id=179822
TP53_ENST00000269305	ENST00000269305	179823	c.528C>A	p.C176*	-	17:7578402-7578402	CHP2_TP53_4	CCAGCCCCAGCTGCTCACCATCGCTATCTGAGCAGCGCTCATGGTGGGGGCAGCGCCTCACAACCTCCGTCATGTGCTGTGACTGCTTGTAGATGGCCATGGCGCGGACGCGGGTGCCGGGCGGGGGTGTG	http://www.sanger.ac.uk/perl/genetics/CGP/cosmic?action=mut_summary&id=179823
TP53_ENST00000414315	ENST00000414315	179824	c.132C>A	p.C44*	-	17:7578402-7578402	CHP2_TP53_4	CCAGCCCCAGCTGCTCACCATCGCTATCTGAGCAGCGCTCATGGTGGGGGCAGCGCCTCACAACCTCCGTCATGTGCTGTGACTGCTTGTAGATGGCCATGGCGCGGACGCGGGTGCCGGGCGGGGGTGTG	http://www.sanger.ac.uk/perl/genetics/CGP/cosmic?action=mut_summary&id=179824
TP53_ENST00000545858	ENST00000545858	179825	c.249C>A	p.C83*	-	17:7578402-7578402	CHP2_TP53_4	CCAGCCCCAGCTGCTCACCATCGCTATCTGAGCAGCGCTCATGGTGGGGGCAGCGCCTCACAACCTCCGTCATGTGCTGTGACTGCTTGTAGATGGCCATGGCGCGGACGCGGGTGCCGGGCGGGGGTGTG	http://www.sanger.ac.uk/perl/genetics/CGP/cosmic?action=mut_summary&id=179825
VHL	NM_000551.2	17982	c.496G>T	p.V166F	+	3:10191503-10191503	CHP2_VHL_3	CTTGTACTGAGACCCTAGTCTGCCACTGAGGATTTGGTTTTTGCCCTTCCAGTGTATACTCTGAAAGAGCGATGCCTCCAGGTTGTCCGGAGCCTAGTCAAGCCTGAGA	http://www.sanger.ac.uk/perl/genetics/CGP/cosmic?action=mut_summary&id=17982
VHL	NM_000551.2	17983	c.500G>A	p.R167Q	+	3:10191507-10191507	CHP2_VHL_3	CTTGTACTGAGACCCTAGTCTGCCACTGAGGATTTGGTTTTTGCCCTTCCAGTGTATACTCTGAAAGAGCGATGCCTCCAGGTTGTCCGGAGCCTAGTCAAGCCTGAGA	http://www.sanger.ac.uk/perl/genetics/CGP/cosmic?action=mut_summary&id=17983
VHL	NM_000551.2	17988	c.341-1G>T	p.?	+	3:10188197-10188197	CHP2_VHL_2	TGTCCCGATAGGTCACCTTTGGCTCTTCAGAGATGCAGGGACACACGATGGGCTTCTGGTTAACCAAACTGAATTATTTGTGCCATCTCTCAATGTTGACGGACAGCCTATTTTTGCCAA	http://www.sanger.ac.uk/perl/genetics/CGP/cosmic?action=mut_summary&id=17988
VHL	NM_000551.2	18009	c.362A>G	p.D121G	+	3:10188219-10188219	CHP2_VHL_2	TGTCCCGATAGGTCACCTTTGGCTCTTCAGAGATGCAGGGACACACGATGGGCTTCTGGTTAACCAAACTGAATTATTTGTGCCATCTCTCAATGTTGACGGACAGCCTATTTTTGCCAA	http://www.sanger.ac.uk/perl/genetics/CGP/cosmic?action=mut_summary&id=18009
VHL	NM_000551.2	18014	c.405_406insT	p.V137fs*7	+	3:10188262-10188263	CHP2_VHL_2	TGTCCCGATAGGTCACCTTTGGCTCTTCAGAGATGCAGGGACACACGATGGGCTTCTGGTTAACCAAACTGAATTATTTGTGCCATCTCTCAATGTTGACGGACAGCCTATTTTTGCCAA	http://www.sanger.ac.uk/perl/genetics/CGP/cosmic?action=mut_summary&id=18014
VHL	NM_000551.2	18022	c.357C>G	p.F119L	+	3:10188214-10188214	CHP2_VHL_2	TGTCCCGATAGGTCACCTTTGGCTCTTCAGAGATGCAGGGACACACGATGGGCTTCTGGTTAACCAAACTGAATTATTTGTGCCATCTCTCAATGTTGACGGACAGCCTATTTTTGCCAA	http://www.sanger.ac.uk/perl/genetics/CGP/cosmic?action=mut_summary&id=18022
VHL	NM_000551.2	18023	c.486C>G	p.C162W	+	3:10191493-10191493	CHP2_VHL_3	CTTGTACTGAGACCCTAGTCTGCCACTGAGGATTTGGTTTTTGCCCTTCCAGTGTATACTCTGAAAGAGCGATGCCTCCAGGTTGTCCGGAGCCTAGTCAAGCCTGAGA	http://www.sanger.ac.uk/perl/genetics/CGP/cosmic?action=mut_summary&id=18023
VHL	NM_000551.2	18025	c.470C>T	p.T157I	+	3:10191477-10191477	CHP2_VHL_3	CTTGTACTGAGACCCTAGTCTGCCACTGAGGATTTGGTTTTTGCCCTTCCAGTGTATACTCTGAAAGAGCGATGCCTCCAGGTTGTCCGGAGCCTAGTCAAGCCTGAGA	http://www.sanger.ac.uk/perl/genetics/CGP/cosmic?action=mut_summary&id=18025
VHL	NM_000551.2	18028	c.257C>T	p.P86L	+	3:10183788-10183788	CHP2_VHL_1	CGCAGTCCGCGCGTCGTGCTGCCCGTATGGCTCAACTTCGACGGCGAGCCGCAGCCCTACCCAACGCTGCCGCCTGGCACGGGCCGCCG	http://www.sanger.ac.uk/perl/genetics/CGP/cosmic?action=mut_summary&id=18028
VHL	NM_000551.2	18051	c.424delG	p.V142fs*17	+	3:10188281-10188281	CHP2_VHL_2	TGTCCCGATAGGTCACCTTTGGCTCTTCAGAGATGCAGGGACACACGATGGGCTTCTGGTTAACCAAACTGAATTATTTGTGCCATCTCTCAATGTTGACGGACAGCCTATTTTTGCCAA	http://www.sanger.ac.uk/perl/genetics/CGP/cosmic?action=mut_summary&id=18051
VHL	NM_000551.2	18059	c.406delT	p.F136fs*23	+	3:10188263-10188263	CHP2_VHL_2	TGTCCCGATAGGTCACCTTTGGCTCTTCAGAGATGCAGGGACACACGATGGGCTTCTGGTTAACCAAACTGAATTATTTGTGCCATCTCTCAATGTTGACGGACAGCCTATTTTTGCCAA	http://www.sanger.ac.uk/perl/genetics/CGP/cosmic?action=mut_summary&id=18059
VHL	NM_000551.2	18070	c.263G>A	p.W88*	+	3:10183794-10183794	CHP2_VHL_1	CGCAGTCCGCGCGTCGTGCTGCCCGTATGGCTCAACTTCGACGGCGAGCCGCAGCCCTACCCAACGCTGCCGCCTGGCACGGGCCGCCG	http://www.sanger.ac.uk/perl/genetics/CGP/cosmic?action=mut_summary&id=18070
VHL	NM_000551.2	18073	c.484T>C	p.C162R	+	3:10191491-10191491	CHP2_VHL_3	CTTGTACTGAGACCCTAGTCTGCCACTGAGGATTTGGTTTTTGCCCTTCCAGTGTATACTCTGAAAGAGCGATGCCTCCAGGTTGTCCGGAGCCTAGTCAAGCCTGAGA	http://www.sanger.ac.uk/perl/genetics/CGP/cosmic?action=mut_summary&id=18073
VHL	NM_000551.2	18075	c.478G>T	p.E160*	+	3:10191485-10191485	CHP2_VHL_3	CTTGTACTGAGACCCTAGTCTGCCACTGAGGATTTGGTTTTTGCCCTTCCAGTGTATACTCTGAAAGAGCGATGCCTCCAGGTTGTCCGGAGCCTAGTCAAGCCTGAGA	http://www.sanger.ac.uk/perl/genetics/CGP/cosmic?action=mut_summary&id=18075
VHL	NM_000551.2	18080	c.277G>C	p.G93R	+	3:10183808-10183808	CHP2_VHL_1	CGCAGTCCGCGCGTCGTGCTGCCCGTATGGCTCAACTTCGACGGCGAGCCGCAGCCCTACCCAACGCTGCCGCCTGGCACGGGCCGCCG	http://www.sanger.ac.uk/perl/genetics/CGP/cosmic?action=mut_summary&id=18080
APC	NM_000038	181848	c.4127_4128delAT	p.Y1376fs*9	+	5:112175418-112175419	CHP2_APC_4	TATCTTCAGAATCAGCCAGGCACAAAGCTGTTGAATTTTCTTCAGGAGCGAAATCTCCCTCCAAAAGTGGTGCTCAGACACCCAAAAGTCCACCTGAACACTATGTTCAGGAGACCCCACTCATGTTT	http://www.sanger.ac.uk/perl/genetics/CGP/cosmic?action=mut_summary&id=181848
VHL	NM_000551.2	18192	c.350G>T	p.W117L	+	3:10188207-10188207	CHP2_VHL_2	TGTCCCGATAGGTCACCTTTGGCTCTTCAGAGATGCAGGGACACACGATGGGCTTCTGGTTAACCAAACTGAATTATTTGTGCCATCTCTCAATGTTGACGGACAGCCTATTTTTGCCAA	http://www.sanger.ac.uk/perl/genetics/CGP/cosmic?action=mut_summary&id=18192
VHL	NM_000551.2	18212	c.491A>C	p.Q164P	+	3:10191498-10191498	CHP2_VHL_3	CTTGTACTGAGACCCTAGTCTGCCACTGAGGATTTGGTTTTTGCCCTTCCAGTGTATACTCTGAAAGAGCGATGCCTCCAGGTTGTCCGGAGCCTAGTCAAGCCTGAGA	http://www.sanger.ac.uk/perl/genetics/CGP/cosmic?action=mut_summary&id=18212
VHL	NM_000551.2	18215	c.426delT	p.V142fs*17	+	3:10188283-10188283	CHP2_VHL_2	TGTCCCGATAGGTCACCTTTGGCTCTTCAGAGATGCAGGGACACACGATGGGCTTCTGGTTAACCAAACTGAATTATTTGTGCCATCTCTCAATGTTGACGGACAGCCTATTTTTGCCAA	http://www.sanger.ac.uk/perl/genetics/CGP/cosmic?action=mut_summary&id=18215
VHL	NM_000551.2	18255	c.302T>C	p.L101P	+	3:10183833-10183833	CHP2_VHL_1	CGCAGTCCGCGCGTCGTGCTGCCCGTATGGCTCAACTTCGACGGCGAGCCGCAGCCCTACCCAACGCTGCCGCCTGGCACGGGCCGCCG	http://www.sanger.ac.uk/perl/genetics/CGP/cosmic?action=mut_summary&id=18255
VHL	NM_000551.2	18276	c.406T>G	p.F136V	+	3:10188263-10188263	CHP2_VHL_2	TGTCCCGATAGGTCACCTTTGGCTCTTCAGAGATGCAGGGACACACGATGGGCTTCTGGTTAACCAAACTGAATTATTTGTGCCATCTCTCAATGTTGACGGACAGCCTATTTTTGCCAA	http://www.sanger.ac.uk/perl/genetics/CGP/cosmic?action=mut_summary&id=18276
VHL	NM_000551.2	18286	c.390_391insT	p.N131fs*2	+	3:10188247-10188248	CHP2_VHL_2	TGTCCCGATAGGTCACCTTTGGCTCTTCAGAGATGCAGGGACACACGATGGGCTTCTGGTTAACCAAACTGAATTATTTGTGCCATCTCTCAATGTTGACGGACAGCCTATTTTTGCCAA	http://www.sanger.ac.uk/perl/genetics/CGP/cosmic?action=mut_summary&id=18286
VHL	NM_000551.2	18290	c.341-1G>A	p.?	+	3:10188197-10188197	CHP2_VHL_2	TGTCCCGATAGGTCACCTTTGGCTCTTCAGAGATGCAGGGACACACGATGGGCTTCTGGTTAACCAAACTGAATTATTTGTGCCATCTCTCAATGTTGACGGACAGCCTATTTTTGCCAA	http://www.sanger.ac.uk/perl/genetics/CGP/cosmic?action=mut_summary&id=18290
VHL	NM_000551.2	18346	c.341G>C	p.G114A	+	3:10188198-10188198	CHP2_VHL_2	TGTCCCGATAGGTCACCTTTGGCTCTTCAGAGATGCAGGGACACACGATGGGCTTCTGGTTAACCAAACTGAATTATTTGTGCCATCTCTCAATGTTGACGGACAGCCTATTTTTGCCAA	http://www.sanger.ac.uk/perl/genetics/CGP/cosmic?action=mut_summary&id=18346
VHL	NM_000551.2	18350	c.256C>T	p.P86S	+	3:10183787-10183787	CHP2_VHL_1	CGCAGTCCGCGCGTCGTGCTGCCCGTATGGCTCAACTTCGACGGCGAGCCGCAGCCCTACCCAACGCTGCCGCCTGGCACGGGCCGCCG	http://www.sanger.ac.uk/perl/genetics/CGP/cosmic?action=mut_summary&id=18350
VHL	NM_000551.2	18379	c.505C>T	p.L169L	+	3:10191512-10191512	CHP2_VHL_3	CTTGTACTGAGACCCTAGTCTGCCACTGAGGATTTGGTTTTTGCCCTTCCAGTGTATACTCTGAAAGAGCGATGCCTCCAGGTTGTCCGGAGCCTAGTCAAGCCTGAGA	http://www.sanger.ac.uk/perl/genetics/CGP/cosmic?action=mut_summary&id=18379
VHL	NM_000551.2	18415	c.263G>C	p.W88S	+	3:10183794-10183794	CHP2_VHL_1	CGCAGTCCGCGCGTCGTGCTGCCCGTATGGCTCAACTTCGACGGCGAGCCGCAGCCCTACCCAACGCTGCCGCCTGGCACGGGCCGCCG	http://www.sanger.ac.uk/perl/genetics/CGP/cosmic?action=mut_summary&id=18415
EGFR	NM_005228	18419	c.2200G>A	p.E734K	+	7:55242430-55242430	CHP2_EGFR_5	TAGGGACTCTGGATCCCAGAAGGTGAGAAAGTTAAAATTCCCGTCGCTATCAAGGAATTAAGAGAAGCAACATCTCCGAAAGCCAACAAGGAAATCCTCGATGTGAGTTTCTGCTTTGCTGTGTGGGGG	http://www.sanger.ac.uk/perl/genetics/CGP/cosmic?action=mut_summary&id=18419
EGFR	NM_005228	18425	c.2156G>A	p.G719D	+	7:55241708-55241708	CHP2_EGFR_4	GTGGAGAAGCTCCCAACCAAGCTCTCTTGAGGATCTTGAAGGAAACTGAATTCAAAAAGATCAAAGTGCTGGGCTCCGGTGCGTTCGGCACGGT	http://www.sanger.ac.uk/perl/genetics/CGP/cosmic?action=mut_summary&id=18425
EGFR	NM_005228	18441	c.2154_2155GG>TT	p.G719C	+	7:55241706-55241707	CHP2_EGFR_4	GTGGAGAAGCTCCCAACCAAGCTCTCTTGAGGATCTTGAAGGAAACTGAATTCAAAAAGATCAAAGTGCTGGGCTCCGGTGCGTTCGGCACGGT	http://www.sanger.ac.uk/perl/genetics/CGP/cosmic?action=mut_summary&id=18441
EGFR	NM_005228	18442	c.2241_2244AAGA>CCCG	p.L747_R748>FP	+	7:55242471-55242474	CHP2_EGFR_5	TAGGGACTCTGGATCCCAGAAGGTGAGAAAGTTAAAATTCCCGTCGCTATCAAGGAATTAAGAGAAGCAACATCTCCGAAAGCCAACAAGGAAATCCTCGATGTGAGTTTCTGCTTTGCTGTGTGGGGG	http://www.sanger.ac.uk/perl/genetics/CGP/cosmic?action=mut_summary&id=18442
BRAF	NM_004333	18443	c.1799T>C	p.V600A	-	7:140453136-140453136	CHP2_BRAF_2	TCAAACTGATGGGACCCACTCCATCGAGATTTCACTGTAGCTAGACCAAAATCACCTATTTTTACTGTGAGGTCTTCATGAAGAAATATATCTGAGGTGTAGTAAGTAAAGGAAAACAG	http://www.sanger.ac.uk/perl/genetics/CGP/cosmic?action=mut_summary&id=18443
APC	NM_000038	18561	c.4666_4667insA	p.T1556fs*3	+	5:112175957-112175958	CHP2_APC_7	GAATCAAATGAAAACCAAGAGAAAGAGGCAGAAAAAACTATTGATTCTGAAAAGGACCTATTAGATGATTCAGATGATGATGATATTGAAATACTAGAAGAATGTATTATTTCTG	http://www.sanger.ac.uk/perl/genetics/CGP/cosmic?action=mut_summary&id=18561
APC	NM_000038	18576	c.4666delA	p.T1556fs*9	+	5:112175957-112175957	CHP2_APC_7	GAATCAAATGAAAACCAAGAGAAAGAGGCAGAAAAAACTATTGATTCTGAAAAGGACCTATTAGATGATTCAGATGATGATGATATTGAAATACTAGAAGAATGTATTATTTCTG	http://www.sanger.ac.uk/perl/genetics/CGP/cosmic?action=mut_summary&id=18576
TP53	NM_000546	18597	c.1024delC	p.R342fs*3	-	17:7574003-7574003	CHP2_TP53_8	CACCTGGAGTGAGCCCTGCTCCCCCCTGGCTCCTTCCCAGCCTGGGCATCCTTGAGTTCCAAGGCCTCATTCAGCTCTCGGAACATCTCGAAGCGCTCACGCCCACGGATCT	http://www.sanger.ac.uk/perl/genetics/CGP/cosmic?action=mut_summary&id=18597
ERBB2	NM_004448	18609	c.2327G>T	p.G776V	+	17:37880998-37880998	CHP2_ERBB2_2	CCTCTCAGCGTACCCTTGTCCCCAGGAAGCATACGTGATGGCTGGTGTGGGCTCCCCATATGTCTCCCGCCTTCTGGGCATCTGCCTGACATCCACGGTGCAGCTGGT	http://www.sanger.ac.uk/perl/genetics/CGP/cosmic?action=mut_summary&id=18609
TP53	NM_000546	18610	c.267delC	p.S90fs*33	-	17:7579424-7579424	CHP2_TP53_2	GCCCAGACGGAAACCGTAGCTGCCCTGGTAGGTTTTCTGGGAAGGGACAGAAGATGACAGGGGCCAGGAGGGGGCTGGTGCAGGGGCCGCCGGTGTAGGAGCTGCTGGTGCAGGGGCCACGGGGGGAGCAGCCTC	http://www.sanger.ac.uk/perl/genetics/CGP/cosmic?action=mut_summary&id=18610
STK11	NM_000455	18652	c.996G>A	p.W332*	+	19:1223059-1223059	CHP2_STK11_5	GCACCAGTGCCCATCCCACCGAGCCCAGACACCAAGGACCGGTGGCGCAGCATGACTGTGGTGCCGTACTTGGAGGACCTGCACGGCGCGGACGAGGACGAGGACCTCTTCGACATCGAGGATGACATCA	http://www.sanger.ac.uk/perl/genetics/CGP/cosmic?action=mut_summary&id=18652
TP53	NM_000546	18657	c.560-2A>G	p.?	-	17:7578291-7578291	CHP2_TP53_5	GGCGGCTCATAGGGCACCACCACACTATGTCGAAAAGTGTTTCTGTCATCCAAATACTCCACACGCAAATTTCCTTCCACTCGGATAAGATGCTGAGGAGGGGCCAGACCTAAGAGCA	http://www.sanger.ac.uk/perl/genetics/CGP/cosmic?action=mut_summary&id=18657
PTEN	NM_000314.4	18663	c.385G>T	p.G129*	+	10:89692901-89692901	CHP2_PTEN_3	CTTATCAAACCCTTTTGTGAAGATCTTGACCAATGGCTAAGTGAAGATGACAATCATGTTGCAGCAATTCACTGTAAAGCTGGAAAGGGACGAACTGGTGTAATGAT	http://www.sanger.ac.uk/perl/genetics/CGP/cosmic?action=mut_summary&id=18663
KIT	NM_000222	18681	c.2467T>G	p.Y823D	+	4:55599341-55599341	CHP2_KIT_8	GGTCGGATCACAAAGATTTGTGATTTTGGTCTAGCCAGAGACATCAAGAATGATTCTAATTATGTGGTTAAAGGAAAC	http://www.sanger.ac.uk/perl/genetics/CGP/cosmic?action=mut_summary&id=18681
KIT	NM_000222	18682	c.2468A>G	p.Y823C	+	4:55599342-55599342	CHP2_KIT_8	GGTCGGATCACAAAGATTTGTGATTTTGGTCTAGCCAGAGACATCAAGAATGATTCTAATTATGTGGTTAAAGGAAAC	http://www.sanger.ac.uk/perl/genetics/CGP/cosmic?action=mut_summary&id=18682
APC	NM_000038	18698	c.4126_4127delTA	p.Y1376fs*9	+	5:112175417-112175418	CHP2_APC_4	TATCTTCAGAATCAGCCAGGCACAAAGCTGTTGAATTTTCTTCAGGAGCGAAATCTCCCTCCAAAAGTGGTGCTCAGACACCCAAAAGTCCACCTGAACACTATGTTCAGGAGACCCCACTCATGTTT	http://www.sanger.ac.uk/perl/genetics/CGP/cosmic?action=mut_summary&id=18698
APC	NM_000038	18699	c.4461_4462insT	p.L1488fs*26	+	5:112175752-112175753	CHP2_APC_6	GATGCTGATACTTTATTACATTTTGCCACGGAAAGTACTCCAGATGGATTTTCTTGTTCATCCAGCCTGAGTGCTCTGAGCCTCGATGAGCCATTTATACAGAAAGATGTGGAATTAAGAAT	http://www.sanger.ac.uk/perl/genetics/CGP/cosmic?action=mut_summary&id=18699
APC	NM_000038	18700	c.3956delC	p.P1319fs*2	+	5:112175247-112175247	CHP2_APC_3	GATGAAATAGGATGTAATCAGACGACACAGGAAGCAGATTCTGCTAATACCCTGCAAATAGCAGAAATAAAAGAAAAGATTGGAACTAGGTCAGCTGAAGATCCTGTGAGCGAAGTTCCAGCAGT	http://www.sanger.ac.uk/perl/genetics/CGP/cosmic?action=mut_summary&id=18700
APC	NM_000038	18701	c.3926_3930delAAAAG	p.E1309fs*4	+	5:112175217-112175221	CHP2_APC_3	GATGAAATAGGATGTAATCAGACGACACAGGAAGCAGATTCTGCTAATACCCTGCAAATAGCAGAAATAAAAGAAAAGATTGGAACTAGGTCAGCTGAAGATCCTGTGAGCGAAGTTCCAGCAGT	http://www.sanger.ac.uk/perl/genetics/CGP/cosmic?action=mut_summary&id=18701
APC	NM_000038	18702	c.3964G>T	p.E1322*	+	5:112175255-112175255	CHP2_APC_3	GATGAAATAGGATGTAATCAGACGACACAGGAAGCAGATTCTGCTAATACCCTGCAAATAGCAGAAATAAAAGAAAAGATTGGAACTAGGTCAGCTGAAGATCCTGTGAGCGAAGTTCCAGCAGT	http://www.sanger.ac.uk/perl/genetics/CGP/cosmic?action=mut_summary&id=18702
APC	NM_000038	18704	c.4312delA	p.T1438fs*35	+	5:112175603-112175603	CHP2_APC_5	GCCCTGGACAAACCATGCCACCAAGCAGAAGTAAAACACCTCCACCACCTCCTCAAACAGCTCAAACCAAGCGAGAAGTACCTAAAAATAAAGCACCTACTGCTGAAAAGAGAGAGAGTGGACCTAAGCAAGCTGC	http://www.sanger.ac.uk/perl/genetics/CGP/cosmic?action=mut_summary&id=18704
APC	NM_000038	18719	c.3923_3924insA	p.E1309fs*6	+	5:112175214-112175215	CHP2_APC_3	GATGAAATAGGATGTAATCAGACGACACAGGAAGCAGATTCTGCTAATACCCTGCAAATAGCAGAAATAAAAGAAAAGATTGGAACTAGGTCAGCTGAAGATCCTGTGAGCGAAGTTCCAGCAGT	http://www.sanger.ac.uk/perl/genetics/CGP/cosmic?action=mut_summary&id=18719
APC	NM_000038	18729	c.4405C>T	p.Q1469*	+	5:112175696-112175696	CHP2_APC_5	GCCCTGGACAAACCATGCCACCAAGCAGAAGTAAAACACCTCCACCACCTCCTCAAACAGCTCAAACCAAGCGAGAAGTACCTAAAAATAAAGCACCTACTGCTGAAAAGAGAGAGAGTGGACCTAAGCAAGCTGC	http://www.sanger.ac.uk/perl/genetics/CGP/cosmic?action=mut_summary&id=18729
APC	NM_000038	18734	c.4662_4663insA	p.T1556fs*3	+	5:112175953-112175954	CHP2_APC_7	GAATCAAATGAAAACCAAGAGAAAGAGGCAGAAAAAACTATTGATTCTGAAAAGGACCTATTAGATGATTCAGATGATGATGATATTGAAATACTAGAAGAATGTATTATTTCTG	http://www.sanger.ac.uk/perl/genetics/CGP/cosmic?action=mut_summary&id=18734
APC	NM_000038	18735	c.3916G>A	p.E1306K	+	5:112175207-112175207	CHP2_APC_3	GATGAAATAGGATGTAATCAGACGACACAGGAAGCAGATTCTGCTAATACCCTGCAAATAGCAGAAATAAAAGAAAAGATTGGAACTAGGTCAGCTGAAGATCCTGTGAGCGAAGTTCCAGCAGT	http://www.sanger.ac.uk/perl/genetics/CGP/cosmic?action=mut_summary&id=18735
APC	NM_000038	18737	c.4120G>A	p.E1374K	+	5:112175411-112175411	CHP2_APC_4	TATCTTCAGAATCAGCCAGGCACAAAGCTGTTGAATTTTCTTCAGGAGCGAAATCTCCCTCCAAAAGTGGTGCTCAGACACCCAAAAGTCCACCTGAACACTATGTTCAGGAGACCCCACTCATGTTT	http://www.sanger.ac.uk/perl/genetics/CGP/cosmic?action=mut_summary&id=18737
APC	NM_000038	18738	c.4495G>A	p.G1499R	+	5:112175786-112175786	CHP2_APC_6	GATGCTGATACTTTATTACATTTTGCCACGGAAAGTACTCCAGATGGATTTTCTTGTTCATCCAGCCTGAGTGCTCTGAGCCTCGATGAGCCATTTATACAGAAAGATGTGGAATTAAGAAT	http://www.sanger.ac.uk/perl/genetics/CGP/cosmic?action=mut_summary&id=18738
APC	NM_000038	18755	c.3928_3929delAA	p.K1310fs*4	+	5:112175219-112175220	CHP2_APC_3	GATGAAATAGGATGTAATCAGACGACACAGGAAGCAGATTCTGCTAATACCCTGCAAATAGCAGAAATAAAAGAAAAGATTGGAACTAGGTCAGCTGAAGATCCTGTGAGCGAAGTTCCAGCAGT	http://www.sanger.ac.uk/perl/genetics/CGP/cosmic?action=mut_summary&id=18755
APC	NM_000038	18758	c.4108A>T	p.K1370*	+	5:112175399-112175399	CHP2_APC_4	TATCTTCAGAATCAGCCAGGCACAAAGCTGTTGAATTTTCTTCAGGAGCGAAATCTCCCTCCAAAAGTGGTGCTCAGACACCCAAAAGTCCACCTGAACACTATGTTCAGGAGACCCCACTCATGTTT	http://www.sanger.ac.uk/perl/genetics/CGP/cosmic?action=mut_summary&id=18758
APC	NM_000038	18759	c.4033G>T	p.E1345*	+	5:112175324-112175324	CHP2_APC_4	TATCTTCAGAATCAGCCAGGCACAAAGCTGTTGAATTTTCTTCAGGAGCGAAATCTCCCTCCAAAAGTGGTGCTCAGACACCCAAAAGTCCACCTGAACACTATGTTCAGGAGACCCCACTCATGTTT	http://www.sanger.ac.uk/perl/genetics/CGP/cosmic?action=mut_summary&id=18759
APC	NM_000038	18760	c.3916G>T	p.E1306*	+	5:112175207-112175207	CHP2_APC_3	GATGAAATAGGATGTAATCAGACGACACAGGAAGCAGATTCTGCTAATACCCTGCAAATAGCAGAAATAAAAGAAAAGATTGGAACTAGGTCAGCTGAAGATCCTGTGAGCGAAGTTCCAGCAGT	http://www.sanger.ac.uk/perl/genetics/CGP/cosmic?action=mut_summary&id=18760
APC	NM_000038	18763	c.4065_4066delTT	p.S1356fs*18	+	5:112175356-112175357	CHP2_APC_4	TATCTTCAGAATCAGCCAGGCACAAAGCTGTTGAATTTTCTTCAGGAGCGAAATCTCCCTCCAAAAGTGGTGCTCAGACACCCAAAAGTCCACCTGAACACTATGTTCAGGAGACCCCACTCATGTTT	http://www.sanger.ac.uk/perl/genetics/CGP/cosmic?action=mut_summary&id=18763
APC	NM_000038	18764	c.3921_3925delAAAAG	p.E1309fs*4	+	5:112175212-112175216	CHP2_APC_3	GATGAAATAGGATGTAATCAGACGACACAGGAAGCAGATTCTGCTAATACCCTGCAAATAGCAGAAATAAAAGAAAAGATTGGAACTAGGTCAGCTGAAGATCCTGTGAGCGAAGTTCCAGCAGT	http://www.sanger.ac.uk/perl/genetics/CGP/cosmic?action=mut_summary&id=18764
APC	NM_000038	18765	c.4060_4064delTTTTC	p.S1355fs*18	+	5:112175351-112175355	CHP2_APC_4	TATCTTCAGAATCAGCCAGGCACAAAGCTGTTGAATTTTCTTCAGGAGCGAAATCTCCCTCCAAAAGTGGTGCTCAGACACCCAAAAGTCCACCTGAACACTATGTTCAGGAGACCCCACTCATGTTT	http://www.sanger.ac.uk/perl/genetics/CGP/cosmic?action=mut_summary&id=18765
APC	NM_000038	18767	c.3920_3921delTA	p.I1307fs*7	+	5:112175211-112175212	CHP2_APC_3	GATGAAATAGGATGTAATCAGACGACACAGGAAGCAGATTCTGCTAATACCCTGCAAATAGCAGAAATAAAAGAAAAGATTGGAACTAGGTCAGCTGAAGATCCTGTGAGCGAAGTTCCAGCAGT	http://www.sanger.ac.uk/perl/genetics/CGP/cosmic?action=mut_summary&id=18767
APC	NM_000038	18775	c.3925G>T	p.E1309*	+	5:112175216-112175216	CHP2_APC_3	GATGAAATAGGATGTAATCAGACGACACAGGAAGCAGATTCTGCTAATACCCTGCAAATAGCAGAAATAAAAGAAAAGATTGGAACTAGGTCAGCTGAAGATCCTGTGAGCGAAGTTCCAGCAGT	http://www.sanger.ac.uk/perl/genetics/CGP/cosmic?action=mut_summary&id=18775
APC	NM_000038	18777	c.3944C>A	p.S1315*	+	5:112175235-112175235	CHP2_APC_3	GATGAAATAGGATGTAATCAGACGACACAGGAAGCAGATTCTGCTAATACCCTGCAAATAGCAGAAATAAAAGAAAAGATTGGAACTAGGTCAGCTGAAGATCCTGTGAGCGAAGTTCCAGCAGT	http://www.sanger.ac.uk/perl/genetics/CGP/cosmic?action=mut_summary&id=18777
APC	NM_000038	18779	c.4067C>G	p.S1356*	+	5:112175358-112175358	CHP2_APC_4	TATCTTCAGAATCAGCCAGGCACAAAGCTGTTGAATTTTCTTCAGGAGCGAAATCTCCCTCCAAAAGTGGTGCTCAGACACCCAAAAGTCCACCTGAACACTATGTTCAGGAGACCCCACTCATGTTT	http://www.sanger.ac.uk/perl/genetics/CGP/cosmic?action=mut_summary&id=18779
APC	NM_000038	18783	c.4316delC	p.P1439fs*34	+	5:112175607-112175607	CHP2_APC_5	GCCCTGGACAAACCATGCCACCAAGCAGAAGTAAAACACCTCCACCACCTCCTCAAACAGCTCAAACCAAGCGAGAAGTACCTAAAAATAAAGCACCTACTGCTGAAAAGAGAGAGAGTGGACCTAAGCAAGCTGC	http://www.sanger.ac.uk/perl/genetics/CGP/cosmic?action=mut_summary&id=18783
APC	NM_000038	18785	c.4469delA	p.H1490fs*17	+	5:112175760-112175760	CHP2_APC_6	GATGCTGATACTTTATTACATTTTGCCACGGAAAGTACTCCAGATGGATTTTCTTGTTCATCCAGCCTGAGTGCTCTGAGCCTCGATGAGCCATTTATACAGAAAGATGTGGAATTAAGAAT	http://www.sanger.ac.uk/perl/genetics/CGP/cosmic?action=mut_summary&id=18785
APC	NM_000038	18786	c.4476delC	p.T1493fs*14	+	5:112175767-112175767	CHP2_APC_6	GATGCTGATACTTTATTACATTTTGCCACGGAAAGTACTCCAGATGGATTTTCTTGTTCATCCAGCCTGAGTGCTCTGAGCCTCGATGAGCCATTTATACAGAAAGATGTGGAATTAAGAAT	http://www.sanger.ac.uk/perl/genetics/CGP/cosmic?action=mut_summary&id=18786
APC	NM_000038	18796	c.3935delG	p.G1312fs*9	+	5:112175226-112175226	CHP2_APC_3	GATGAAATAGGATGTAATCAGACGACACAGGAAGCAGATTCTGCTAATACCCTGCAAATAGCAGAAATAAAAGAAAAGATTGGAACTAGGTCAGCTGAAGATCCTGTGAGCGAAGTTCCAGCAGT	http://www.sanger.ac.uk/perl/genetics/CGP/cosmic?action=mut_summary&id=18796
APC	NM_000038	18804	c.3943_3944insA	p.S1315fs*3	+	5:112175234-112175235	CHP2_APC_3	GATGAAATAGGATGTAATCAGACGACACAGGAAGCAGATTCTGCTAATACCCTGCAAATAGCAGAAATAAAAGAAAAGATTGGAACTAGGTCAGCTGAAGATCCTGTGAGCGAAGTTCCAGCAGT	http://www.sanger.ac.uk/perl/genetics/CGP/cosmic?action=mut_summary&id=18804
APC	NM_000038	18809	c.3920delT	p.I1307fs*14	+	5:112175211-112175211	CHP2_APC_3	GATGAAATAGGATGTAATCAGACGACACAGGAAGCAGATTCTGCTAATACCCTGCAAATAGCAGAAATAAAAGAAAAGATTGGAACTAGGTCAGCTGAAGATCCTGTGAGCGAAGTTCCAGCAGT	http://www.sanger.ac.uk/perl/genetics/CGP/cosmic?action=mut_summary&id=18809
APC	NM_000038	18817	c.3934G>T	p.G1312*	+	5:112175225-112175225	CHP2_APC_3	GATGAAATAGGATGTAATCAGACGACACAGGAAGCAGATTCTGCTAATACCCTGCAAATAGCAGAAATAAAAGAAAAGATTGGAACTAGGTCAGCTGAAGATCCTGTGAGCGAAGTTCCAGCAGT	http://www.sanger.ac.uk/perl/genetics/CGP/cosmic?action=mut_summary&id=18817
APC	NM_000038	18823	c.4328delC	p.P1443fs*30	+	5:112175619-112175619	CHP2_APC_5	GCCCTGGACAAACCATGCCACCAAGCAGAAGTAAAACACCTCCACCACCTCCTCAAACAGCTCAAACCAAGCGAGAAGTACCTAAAAATAAAGCACCTACTGCTGAAAAGAGAGAGAGTGGACCTAAGCAAGCTGC	http://www.sanger.ac.uk/perl/genetics/CGP/cosmic?action=mut_summary&id=18823
APC	NM_000038	18825	c.4364delA	p.N1455fs*18	+	5:112175655-112175655	CHP2_APC_5	GCCCTGGACAAACCATGCCACCAAGCAGAAGTAAAACACCTCCACCACCTCCTCAAACAGCTCAAACCAAGCGAGAAGTACCTAAAAATAAAGCACCTACTGCTGAAAAGAGAGAGAGTGGACCTAAGCAAGCTGC	http://www.sanger.ac.uk/perl/genetics/CGP/cosmic?action=mut_summary&id=18825
APC	NM_000038	18834	c.4135G>T	p.E1379*	+	5:112175426-112175426	CHP2_APC_4	TATCTTCAGAATCAGCCAGGCACAAAGCTGTTGAATTTTCTTCAGGAGCGAAATCTCCCTCCAAAAGTGGTGCTCAGACACCCAAAAGTCCACCTGAACACTATGTTCAGGAGACCCCACTCATGTTT	http://www.sanger.ac.uk/perl/genetics/CGP/cosmic?action=mut_summary&id=18834
APC	NM_000038	18836	c.4285C>T	p.Q1429*	+	5:112175576-112175576	CHP2_APC_5	GCCCTGGACAAACCATGCCACCAAGCAGAAGTAAAACACCTCCACCACCTCCTCAAACAGCTCAAACCAAGCGAGAAGTACCTAAAAATAAAGCACCTACTGCTGAAAAGAGAGAGAGTGGACCTAAGCAAGCTGC	http://www.sanger.ac.uk/perl/genetics/CGP/cosmic?action=mut_summary&id=18836
APC	NM_000038	18838	c.4391_4394delAGAG	p.E1464fs*8	+	5:112175682-112175685	CHP2_APC_5	GCCCTGGACAAACCATGCCACCAAGCAGAAGTAAAACACCTCCACCACCTCCTCAAACAGCTCAAACCAAGCGAGAAGTACCTAAAAATAAAGCACCTACTGCTGAAAAGAGAGAGAGTGGACCTAAGCAAGCTGC	http://www.sanger.ac.uk/perl/genetics/CGP/cosmic?action=mut_summary&id=18838
APC	NM_000038	18852	c.2626C>T	p.R876*	+	5:112173917-112173917	CHP2_APC_1	GGCAACTACCATCCAGCAACAGAAAATCCAGGAACTTCTTCAAAGCGAGGTTTGCAGATCTCCACCACTGCAGCCCAGATTGCCAAAGTCA	http://www.sanger.ac.uk/perl/genetics/CGP/cosmic?action=mut_summary&id=18852
APC	NM_000038	18855	c.3898_3908del11	p.T1301fs*10	+	5:112175189-112175199	CHP2_APC_3	GATGAAATAGGATGTAATCAGACGACACAGGAAGCAGATTCTGCTAATACCCTGCAAATAGCAGAAATAAAAGAAAAGATTGGAACTAGGTCAGCTGAAGATCCTGTGAGCGAAGTTCCAGCAGT	http://www.sanger.ac.uk/perl/genetics/CGP/cosmic?action=mut_summary&id=18855
APC	NM_000038	18856	c.3930_3933delGATT	p.I1311fs*9	+	5:112175221-112175224	CHP2_APC_3	GATGAAATAGGATGTAATCAGACGACACAGGAAGCAGATTCTGCTAATACCCTGCAAATAGCAGAAATAAAAGAAAAGATTGGAACTAGGTCAGCTGAAGATCCTGTGAGCGAAGTTCCAGCAGT	http://www.sanger.ac.uk/perl/genetics/CGP/cosmic?action=mut_summary&id=18856
APC	NM_000038	18861	c.4128T>A	p.Y1376*	+	5:112175419-112175419	CHP2_APC_4	TATCTTCAGAATCAGCCAGGCACAAAGCTGTTGAATTTTCTTCAGGAGCGAAATCTCCCTCCAAAAGTGGTGCTCAGACACCCAAAAGTCCACCTGAACACTATGTTCAGGAGACCCCACTCATGTTT	http://www.sanger.ac.uk/perl/genetics/CGP/cosmic?action=mut_summary&id=18861
APC	NM_000038	18862	c.4132C>T	p.Q1378*	+	5:112175423-112175423	CHP2_APC_4	TATCTTCAGAATCAGCCAGGCACAAAGCTGTTGAATTTTCTTCAGGAGCGAAATCTCCCTCCAAAAGTGGTGCTCAGACACCCAAAAGTCCACCTGAACACTATGTTCAGGAGACCCCACTCATGTTT	http://www.sanger.ac.uk/perl/genetics/CGP/cosmic?action=mut_summary&id=18862
APC	NM_000038	18866	c.4668_4669insA	p.I1557fs*2	+	5:112175959-112175960	CHP2_APC_7	GAATCAAATGAAAACCAAGAGAAAGAGGCAGAAAAAACTATTGATTCTGAAAAGGACCTATTAGATGATTCAGATGATGATGATATTGAAATACTAGAAGAATGTATTATTTCTG	http://www.sanger.ac.uk/perl/genetics/CGP/cosmic?action=mut_summary&id=18866
APC	NM_000038	18869	c.4308delT	p.S1436fs*37	+	5:112175599-112175599	CHP2_APC_5	GCCCTGGACAAACCATGCCACCAAGCAGAAGTAAAACACCTCCACCACCTCCTCAAACAGCTCAAACCAAGCGAGAAGTACCTAAAAATAAAGCACCTACTGCTGAAAAGAGAGAGAGTGGACCTAAGCAAGCTGC	http://www.sanger.ac.uk/perl/genetics/CGP/cosmic?action=mut_summary&id=18869
APC	NM_000038	18873	c.4385_4386delAG	p.S1465fs*3	+	5:112175676-112175677	CHP2_APC_5	GCCCTGGACAAACCATGCCACCAAGCAGAAGTAAAACACCTCCACCACCTCCTCAAACAGCTCAAACCAAGCGAGAAGTACCTAAAAATAAAGCACCTACTGCTGAAAAGAGAGAGAGTGGACCTAAGCAAGCTGC	http://www.sanger.ac.uk/perl/genetics/CGP/cosmic?action=mut_summary&id=18873
APC	NM_000038	18883	c.4390G>T	p.E1464*	+	5:112175681-112175681	CHP2_APC_5	GCCCTGGACAAACCATGCCACCAAGCAGAAGTAAAACACCTCCACCACCTCCTCAAACAGCTCAAACCAAGCGAGAAGTACCTAAAAATAAAGCACCTACTGCTGAAAAGAGAGAGAGTGGACCTAAGCAAGCTGC	http://www.sanger.ac.uk/perl/genetics/CGP/cosmic?action=mut_summary&id=18883
APC	NM_000038	18885	c.4495G>T	p.G1499*	+	5:112175786-112175786	CHP2_APC_6	GATGCTGATACTTTATTACATTTTGCCACGGAAAGTACTCCAGATGGATTTTCTTGTTCATCCAGCCTGAGTGCTCTGAGCCTCGATGAGCCATTTATACAGAAAGATGTGGAATTAAGAAT	http://www.sanger.ac.uk/perl/genetics/CGP/cosmic?action=mut_summary&id=18885
KIT	NM_000222	18896	c.1673_1687del15	p.K558_E562del	+	4:55593607-55593621	CHP2_KIT_4	CCACAGAAACCCATGTATGAAGTACAGTGGAAGGTTGTTGAGGAGATAAATGGAAACAATTATGTTTACATAGACCCAACACAACTTCCTTATGATCACAAATGGGAGTTTCCCAGAAAC	http://www.sanger.ac.uk/perl/genetics/CGP/cosmic?action=mut_summary&id=18896
APC	NM_000038	18910	c.4126_4127insT	p.Y1376fs*10	+	5:112175417-112175418	CHP2_APC_4	TATCTTCAGAATCAGCCAGGCACAAAGCTGTTGAATTTTCTTCAGGAGCGAAATCTCCCTCCAAAAGTGGTGCTCAGACACCCAAAAGTCCACCTGAACACTATGTTCAGGAGACCCCACTCATGTTT	http://www.sanger.ac.uk/perl/genetics/CGP/cosmic?action=mut_summary&id=18910
MPL	NM_005373.1	18918	c.1544G>T	p.W515L	+	1:43815009-43815009	CHP2_MPL_1	CTGGGCCTCAGCGCCGTCCTGGGCCTGCTGCTGCTGAGGTGGCAGTTTCCTGCACACTACAGGTACCGCCCCCGCCAGGCAGGAGACTGGCGGTGGACCAGGTGGAGCCGAAGGCCTG	http://www.sanger.ac.uk/perl/genetics/CGP/cosmic?action=mut_summary&id=18918
APC	NM_000038	18927	c.4329T>A	p.P1443P	+	5:112175620-112175620	CHP2_APC_5	GCCCTGGACAAACCATGCCACCAAGCAGAAGTAAAACACCTCCACCACCTCCTCAAACAGCTCAAACCAAGCGAGAAGTACCTAAAAATAAAGCACCTACTGCTGAAAAGAGAGAGAGTGGACCTAAGCAAGCTGC	http://www.sanger.ac.uk/perl/genetics/CGP/cosmic?action=mut_summary&id=18927
APC	NM_000038	18931	c.4392_4393delGA	p.S1465fs*3	+	5:112175683-112175684	CHP2_APC_5	GCCCTGGACAAACCATGCCACCAAGCAGAAGTAAAACACCTCCACCACCTCCTCAAACAGCTCAAACCAAGCGAGAAGTACCTAAAAATAAAGCACCTACTGCTGAAAAGAGAGAGAGTGGACCTAAGCAAGCTGC	http://www.sanger.ac.uk/perl/genetics/CGP/cosmic?action=mut_summary&id=18931
APC	NM_000038	18935	c.3870_3871insCAGACGA	p.Q1294fs*9	+	5:112175161-112175162	CHP2_APC_3	GATGAAATAGGATGTAATCAGACGACACAGGAAGCAGATTCTGCTAATACCCTGCAAATAGCAGAAATAAAAGAAAAGATTGGAACTAGGTCAGCTGAAGATCCTGTGAGCGAAGTTCCAGCAGT	http://www.sanger.ac.uk/perl/genetics/CGP/cosmic?action=mut_summary&id=18935
APC	NM_000038	18937	c.3904_3905insT	p.Q1303fs*12	+	5:112175195-112175196	CHP2_APC_3	GATGAAATAGGATGTAATCAGACGACACAGGAAGCAGATTCTGCTAATACCCTGCAAATAGCAGAAATAAAAGAAAAGATTGGAACTAGGTCAGCTGAAGATCCTGTGAGCGAAGTTCCAGCAGT	http://www.sanger.ac.uk/perl/genetics/CGP/cosmic?action=mut_summary&id=18937
APC	NM_000038	18938	c.4040delC	p.R1348fs*67	+	5:112175331-112175331	CHP2_APC_4	TATCTTCAGAATCAGCCAGGCACAAAGCTGTTGAATTTTCTTCAGGAGCGAAATCTCCCTCCAAAAGTGGTGCTCAGACACCCAAAAGTCCACCTGAACACTATGTTCAGGAGACCCCACTCATGTTT	http://www.sanger.ac.uk/perl/genetics/CGP/cosmic?action=mut_summary&id=18938
APC	NM_000038	18942	c.3928A>T	p.K1310*	+	5:112175219-112175219	CHP2_APC_3	GATGAAATAGGATGTAATCAGACGACACAGGAAGCAGATTCTGCTAATACCCTGCAAATAGCAGAAATAAAAGAAAAGATTGGAACTAGGTCAGCTGAAGATCCTGTGAGCGAAGTTCCAGCAGT	http://www.sanger.ac.uk/perl/genetics/CGP/cosmic?action=mut_summary&id=18942
APC	NM_000038	18949	c.3942delG	p.R1314fs*7	+	5:112175233-112175233	CHP2_APC_3	GATGAAATAGGATGTAATCAGACGACACAGGAAGCAGATTCTGCTAATACCCTGCAAATAGCAGAAATAAAAGAAAAGATTGGAACTAGGTCAGCTGAAGATCCTGTGAGCGAAGTTCCAGCAGT	http://www.sanger.ac.uk/perl/genetics/CGP/cosmic?action=mut_summary&id=18949
APC	NM_000038	18950	c.3920_3924delTAAAA	p.I1307fs*6	+	5:112175211-112175215	CHP2_APC_3	GATGAAATAGGATGTAATCAGACGACACAGGAAGCAGATTCTGCTAATACCCTGCAAATAGCAGAAATAAAAGAAAAGATTGGAACTAGGTCAGCTGAAGATCCTGTGAGCGAAGTTCCAGCAGT	http://www.sanger.ac.uk/perl/genetics/CGP/cosmic?action=mut_summary&id=18950
APC	NM_000038	18960	c.3880C>T	p.Q1294*	+	5:112175171-112175171	CHP2_APC_3	GATGAAATAGGATGTAATCAGACGACACAGGAAGCAGATTCTGCTAATACCCTGCAAATAGCAGAAATAAAAGAAAAGATTGGAACTAGGTCAGCTGAAGATCCTGTGAGCGAAGTTCCAGCAGT	http://www.sanger.ac.uk/perl/genetics/CGP/cosmic?action=mut_summary&id=18960
APC	NM_000038	18961	c.3883G>T	p.E1295*	+	5:112175174-112175174	CHP2_APC_3	GATGAAATAGGATGTAATCAGACGACACAGGAAGCAGATTCTGCTAATACCCTGCAAATAGCAGAAATAAAAGAAAAGATTGGAACTAGGTCAGCTGAAGATCCTGTGAGCGAAGTTCCAGCAGT	http://www.sanger.ac.uk/perl/genetics/CGP/cosmic?action=mut_summary&id=18961
APC	NM_000038	18965	c.4477_4478insA	p.T1493fs*21	+	5:112175768-112175769	CHP2_APC_6	GATGCTGATACTTTATTACATTTTGCCACGGAAAGTACTCCAGATGGATTTTCTTGTTCATCCAGCCTGAGTGCTCTGAGCCTCGATGAGCCATTTATACAGAAAGATGTGGAATTAAGAAT	http://www.sanger.ac.uk/perl/genetics/CGP/cosmic?action=mut_summary&id=18965
APC	NM_000038	18978	c.4667_4668insC	p.I1557fs*2	+	5:112175958-112175959	CHP2_APC_7	GAATCAAATGAAAACCAAGAGAAAGAGGCAGAAAAAACTATTGATTCTGAAAAGGACCTATTAGATGATTCAGATGATGATGATATTGAAATACTAGAAGAATGTATTATTTCTG	http://www.sanger.ac.uk/perl/genetics/CGP/cosmic?action=mut_summary&id=18978
APC	NM_000038	18986	c.4066_4079del14	p.G1357fs*13	+	5:112175357-112175370	CHP2_APC_4	TATCTTCAGAATCAGCCAGGCACAAAGCTGTTGAATTTTCTTCAGGAGCGAAATCTCCCTCCAAAAGTGGTGCTCAGACACCCAAAAGTCCACCTGAACACTATGTTCAGGAGACCCCACTCATGTTT	http://www.sanger.ac.uk/perl/genetics/CGP/cosmic?action=mut_summary&id=18986
APC	NM_000038	18990	c.4122_4123delAC	p.H1375fs*10	+	5:112175413-112175414	CHP2_APC_4	TATCTTCAGAATCAGCCAGGCACAAAGCTGTTGAATTTTCTTCAGGAGCGAAATCTCCCTCCAAAAGTGGTGCTCAGACACCCAAAAGTCCACCTGAACACTATGTTCAGGAGACCCCACTCATGTTT	http://www.sanger.ac.uk/perl/genetics/CGP/cosmic?action=mut_summary&id=18990
APC	NM_000038	18997	c.4372delC	p.P1458fs*15	+	5:112175663-112175663	CHP2_APC_5	GCCCTGGACAAACCATGCCACCAAGCAGAAGTAAAACACCTCCACCACCTCCTCAAACAGCTCAAACCAAGCGAGAAGTACCTAAAAATAAAGCACCTACTGCTGAAAAGAGAGAGAGTGGACCTAAGCAAGCTGC	http://www.sanger.ac.uk/perl/genetics/CGP/cosmic?action=mut_summary&id=18997
APC	NM_000038	18999	c.4461delT	p.L1488fs*19	+	5:112175752-112175752	CHP2_APC_6	GATGCTGATACTTTATTACATTTTGCCACGGAAAGTACTCCAGATGGATTTTCTTGTTCATCCAGCCTGAGTGCTCTGAGCCTCGATGAGCCATTTATACAGAAAGATGTGGAATTAAGAAT	http://www.sanger.ac.uk/perl/genetics/CGP/cosmic?action=mut_summary&id=18999
APC	NM_000038	19005	c.3893_3894insTGCTAATA	p.T1301fs*7	+	5:112175184-112175185	CHP2_APC_3	GATGAAATAGGATGTAATCAGACGACACAGGAAGCAGATTCTGCTAATACCCTGCAAATAGCAGAAATAAAAGAAAAGATTGGAACTAGGTCAGCTGAAGATCCTGTGAGCGAAGTTCCAGCAGT	http://www.sanger.ac.uk/perl/genetics/CGP/cosmic?action=mut_summary&id=19005
APC	NM_000038	19020	c.4665_4666insA	p.T1556fs*3	+	5:112175956-112175957	CHP2_APC_7	GAATCAAATGAAAACCAAGAGAAAGAGGCAGAAAAAACTATTGATTCTGAAAAGGACCTATTAGATGATTCAGATGATGATGATATTGAAATACTAGAAGAATGTATTATTTCTG	http://www.sanger.ac.uk/perl/genetics/CGP/cosmic?action=mut_summary&id=19020
APC	NM_000038	19021	c.4330C>T	p.Q1444*	+	5:112175621-112175621	CHP2_APC_5	GCCCTGGACAAACCATGCCACCAAGCAGAAGTAAAACACCTCCACCACCTCCTCAAACAGCTCAAACCAAGCGAGAAGTACCTAAAAATAAAGCACCTACTGCTGAAAAGAGAGAGAGTGGACCTAAGCAAGCTGC	http://www.sanger.ac.uk/perl/genetics/CGP/cosmic?action=mut_summary&id=19021
KIT	NM_000222	19029	c.1701T>A	p.N567K	+	4:55593635-55593635	CHP2_KIT_4	CCACAGAAACCCATGTATGAAGTACAGTGGAAGGTTGTTGAGGAGATAAATGGAAACAATTATGTTTACATAGACCCAACACAACTTCCTTATGATCACAAATGGGAGTTTCCCAGAAAC	http://www.sanger.ac.uk/perl/genetics/CGP/cosmic?action=mut_summary&id=19029
APC	NM_000038	19033	c.4110_4111delAA	p.P1372fs*2	+	5:112175401-112175402	CHP2_APC_4	TATCTTCAGAATCAGCCAGGCACAAAGCTGTTGAATTTTCTTCAGGAGCGAAATCTCCCTCCAAAAGTGGTGCTCAGACACCCAAAAGTCCACCTGAACACTATGTTCAGGAGACCCCACTCATGTTT	http://www.sanger.ac.uk/perl/genetics/CGP/cosmic?action=mut_summary&id=19033
APC	NM_000038	19047	c.4050delA	p.A1351fs*64	+	5:112175341-112175341	CHP2_APC_4	TATCTTCAGAATCAGCCAGGCACAAAGCTGTTGAATTTTCTTCAGGAGCGAAATCTCCCTCCAAAAGTGGTGCTCAGACACCCAAAAGTCCACCTGAACACTATGTTCAGGAGACCCCACTCATGTTT	http://www.sanger.ac.uk/perl/genetics/CGP/cosmic?action=mut_summary&id=19047
APC	NM_000038	19048	c.4057G>T	p.E1353*	+	5:112175348-112175348	CHP2_APC_4	TATCTTCAGAATCAGCCAGGCACAAAGCTGTTGAATTTTCTTCAGGAGCGAAATCTCCCTCCAAAAGTGGTGCTCAGACACCCAAAAGTCCACCTGAACACTATGTTCAGGAGACCCCACTCATGTTT	http://www.sanger.ac.uk/perl/genetics/CGP/cosmic?action=mut_summary&id=19048
APC	NM_000038	19049	c.4326T>A	p.P1442P	+	5:112175617-112175617	CHP2_APC_5	GCCCTGGACAAACCATGCCACCAAGCAGAAGTAAAACACCTCCACCACCTCCTCAAACAGCTCAAACCAAGCGAGAAGTACCTAAAAATAAAGCACCTACTGCTGAAAAGAGAGAGAGTGGACCTAAGCAAGCTGC	http://www.sanger.ac.uk/perl/genetics/CGP/cosmic?action=mut_summary&id=19049
APC	NM_000038	19052	c.4290delC	p.M1431fs*42	+	5:112175581-112175581	CHP2_APC_5	GCCCTGGACAAACCATGCCACCAAGCAGAAGTAAAACACCTCCACCACCTCCTCAAACAGCTCAAACCAAGCGAGAAGTACCTAAAAATAAAGCACCTACTGCTGAAAAGAGAGAGAGTGGACCTAAGCAAGCTGC	http://www.sanger.ac.uk/perl/genetics/CGP/cosmic?action=mut_summary&id=19052
APC	NM_000038	19053	c.4314_4315delAC	p.P1439fs*15	+	5:112175605-112175606	CHP2_APC_5	GCCCTGGACAAACCATGCCACCAAGCAGAAGTAAAACACCTCCACCACCTCCTCAAACAGCTCAAACCAAGCGAGAAGTACCTAAAAATAAAGCACCTACTGCTGAAAAGAGAGAGAGTGGACCTAAGCAAGCTGC	http://www.sanger.ac.uk/perl/genetics/CGP/cosmic?action=mut_summary&id=19053
APC	NM_000038	19054	c.4473delT	p.F1491fs*16	+	5:112175764-112175764	CHP2_APC_6	GATGCTGATACTTTATTACATTTTGCCACGGAAAGTACTCCAGATGGATTTTCTTGTTCATCCAGCCTGAGTGCTCTGAGCCTCGATGAGCCATTTATACAGAAAGATGTGGAATTAAGAAT	http://www.sanger.ac.uk/perl/genetics/CGP/cosmic?action=mut_summary&id=19054
APC	NM_000038	19055	c.4537G>T	p.E1513*	+	5:112175828-112175828	CHP2_APC_6	GATGCTGATACTTTATTACATTTTGCCACGGAAAGTACTCCAGATGGATTTTCTTGTTCATCCAGCCTGAGTGCTCTGAGCCTCGATGAGCCATTTATACAGAAAGATGTGGAATTAAGAAT	http://www.sanger.ac.uk/perl/genetics/CGP/cosmic?action=mut_summary&id=19055
APC	NM_000038	19062	c.2606delA	p.N869fs*47	+	5:112173897-112173897	CHP2_APC_1	GGCAACTACCATCCAGCAACAGAAAATCCAGGAACTTCTTCAAAGCGAGGTTTGCAGATCTCCACCACTGCAGCCCAGATTGCCAAAGTCA	http://www.sanger.ac.uk/perl/genetics/CGP/cosmic?action=mut_summary&id=19062
APC	NM_000038	19072	c.3871C>T	p.Q1291*	+	5:112175162-112175162	CHP2_APC_3	GATGAAATAGGATGTAATCAGACGACACAGGAAGCAGATTCTGCTAATACCCTGCAAATAGCAGAAATAAAAGAAAAGATTGGAACTAGGTCAGCTGAAGATCCTGTGAGCGAAGTTCCAGCAGT	http://www.sanger.ac.uk/perl/genetics/CGP/cosmic?action=mut_summary&id=19072
APC	NM_000038	19084	c.4037C>A	p.S1346*	+	5:112175328-112175328	CHP2_APC_4	TATCTTCAGAATCAGCCAGGCACAAAGCTGTTGAATTTTCTTCAGGAGCGAAATCTCCCTCCAAAAGTGGTGCTCAGACACCCAAAAGTCCACCTGAACACTATGTTCAGGAGACCCCACTCATGTTT	http://www.sanger.ac.uk/perl/genetics/CGP/cosmic?action=mut_summary&id=19084
APC	NM_000038	19085	c.4120G>T	p.E1374*	+	5:112175411-112175411	CHP2_APC_4	TATCTTCAGAATCAGCCAGGCACAAAGCTGTTGAATTTTCTTCAGGAGCGAAATCTCCCTCCAAAAGTGGTGCTCAGACACCCAAAAGTCCACCTGAACACTATGTTCAGGAGACCCCACTCATGTTT	http://www.sanger.ac.uk/perl/genetics/CGP/cosmic?action=mut_summary&id=19085
APC	NM_000038	19093	c.4304delG	p.R1435fs*38	+	5:112175595-112175595	CHP2_APC_5	GCCCTGGACAAACCATGCCACCAAGCAGAAGTAAAACACCTCCACCACCTCCTCAAACAGCTCAAACCAAGCGAGAAGTACCTAAAAATAAAGCACCTACTGCTGAAAAGAGAGAGAGTGGACCTAAGCAAGCTGC	http://www.sanger.ac.uk/perl/genetics/CGP/cosmic?action=mut_summary&id=19093
APC	NM_000038	19094	c.4332_4335delAACA	p.T1445fs*27	+	5:112175623-112175626	CHP2_APC_5	GCCCTGGACAAACCATGCCACCAAGCAGAAGTAAAACACCTCCACCACCTCCTCAAACAGCTCAAACCAAGCGAGAAGTACCTAAAAATAAAGCACCTACTGCTGAAAAGAGAGAGAGTGGACCTAAGCAAGCTGC	http://www.sanger.ac.uk/perl/genetics/CGP/cosmic?action=mut_summary&id=19094
APC	NM_000038	19095	c.4351G>T	p.E1451*	+	5:112175642-112175642	CHP2_APC_5	GCCCTGGACAAACCATGCCACCAAGCAGAAGTAAAACACCTCCACCACCTCCTCAAACAGCTCAAACCAAGCGAGAAGTACCTAAAAATAAAGCACCTACTGCTGAAAAGAGAGAGAGTGGACCTAAGCAAGCTGC	http://www.sanger.ac.uk/perl/genetics/CGP/cosmic?action=mut_summary&id=19095
APC	NM_000038	19098	c.4463delT	p.L1488fs*19	+	5:112175754-112175754	CHP2_APC_6	GATGCTGATACTTTATTACATTTTGCCACGGAAAGTACTCCAGATGGATTTTCTTGTTCATCCAGCCTGAGTGCTCTGAGCCTCGATGAGCCATTTATACAGAAAGATGTGGAATTAAGAAT	http://www.sanger.ac.uk/perl/genetics/CGP/cosmic?action=mut_summary&id=19098
APC	NM_000038	19099	c.3949G>C	p.E1317Q	+	5:112175240-112175240	CHP2_APC_3	GATGAAATAGGATGTAATCAGACGACACAGGAAGCAGATTCTGCTAATACCCTGCAAATAGCAGAAATAAAAGAAAAGATTGGAACTAGGTCAGCTGAAGATCCTGTGAGCGAAGTTCCAGCAGT	http://www.sanger.ac.uk/perl/genetics/CGP/cosmic?action=mut_summary&id=19099
APC	NM_000038	19105	c.4466delT	p.L1489fs*18	+	5:112175757-112175757	CHP2_APC_6	GATGCTGATACTTTATTACATTTTGCCACGGAAAGTACTCCAGATGGATTTTCTTGTTCATCCAGCCTGAGTGCTCTGAGCCTCGATGAGCCATTTATACAGAAAGATGTGGAATTAAGAAT	http://www.sanger.ac.uk/perl/genetics/CGP/cosmic?action=mut_summary&id=19105
KIT	NM_000222	19109	c.2464A>T	p.N822Y	+	4:55599338-55599338	CHP2_KIT_8	GGTCGGATCACAAAGATTTGTGATTTTGGTCTAGCCAGAGACATCAAGAATGATTCTAATTATGTGGTTAAAGGAAAC	http://www.sanger.ac.uk/perl/genetics/CGP/cosmic?action=mut_summary&id=19109
KIT	NM_000222	19110	c.2473G>A	p.V825I	+	4:55599347-55599347	CHP2_KIT_8	GGTCGGATCACAAAGATTTGTGATTTTGGTCTAGCCAGAGACATCAAGAATGATTCTAATTATGTGGTTAAAGGAAAC	http://www.sanger.ac.uk/perl/genetics/CGP/cosmic?action=mut_summary&id=19110
APC	NM_000038	19119	c.4364_4365insA	p.N1455fs*2	+	5:112175655-112175656	CHP2_APC_5	GCCCTGGACAAACCATGCCACCAAGCAGAAGTAAAACACCTCCACCACCTCCTCAAACAGCTCAAACCAAGCGAGAAGTACCTAAAAATAAAGCACCTACTGCTGAAAAGAGAGAGAGTGGACCTAAGCAAGCTGC	http://www.sanger.ac.uk/perl/genetics/CGP/cosmic?action=mut_summary&id=19119
APC	NM_000038	19127	c.4394_4395delGT	p.S1465fs*3	+	5:112175685-112175686	CHP2_APC_5	GCCCTGGACAAACCATGCCACCAAGCAGAAGTAAAACACCTCCACCACCTCCTCAAACAGCTCAAACCAAGCGAGAAGTACCTAAAAATAAAGCACCTACTGCTGAAAAGAGAGAGAGTGGACCTAAGCAAGCTGC	http://www.sanger.ac.uk/perl/genetics/CGP/cosmic?action=mut_summary&id=19127
APC	NM_000038	19129	c.4339C>T	p.Q1447*	+	5:112175630-112175630	CHP2_APC_5	GCCCTGGACAAACCATGCCACCAAGCAGAAGTAAAACACCTCCACCACCTCCTCAAACAGCTCAAACCAAGCGAGAAGTACCTAAAAATAAAGCACCTACTGCTGAAAAGAGAGAGAGTGGACCTAAGCAAGCTGC	http://www.sanger.ac.uk/perl/genetics/CGP/cosmic?action=mut_summary&id=19129
APC	NM_000038	19141	c.4393delA	p.S1465fs*8	+	5:112175684-112175684	CHP2_APC_5	GCCCTGGACAAACCATGCCACCAAGCAGAAGTAAAACACCTCCACCACCTCCTCAAACAGCTCAAACCAAGCGAGAAGTACCTAAAAATAAAGCACCTACTGCTGAAAAGAGAGAGAGTGGACCTAAGCAAGCTGC	http://www.sanger.ac.uk/perl/genetics/CGP/cosmic?action=mut_summary&id=19141
APC	NM_000038	19145	c.3925_3929delGAAAA	p.E1309fs*4	+	5:112175216-112175220	CHP2_APC_3	GATGAAATAGGATGTAATCAGACGACACAGGAAGCAGATTCTGCTAATACCCTGCAAATAGCAGAAATAAAAGAAAAGATTGGAACTAGGTCAGCTGAAGATCCTGTGAGCGAAGTTCCAGCAGT	http://www.sanger.ac.uk/perl/genetics/CGP/cosmic?action=mut_summary&id=19145
APC	NM_000038	19148	c.4358delC	p.P1453fs*20	+	5:112175649-112175649	CHP2_APC_5	GCCCTGGACAAACCATGCCACCAAGCAGAAGTAAAACACCTCCACCACCTCCTCAAACAGCTCAAACCAAGCGAGAAGTACCTAAAAATAAAGCACCTACTGCTGAAAAGAGAGAGAGTGGACCTAAGCAAGCTGC	http://www.sanger.ac.uk/perl/genetics/CGP/cosmic?action=mut_summary&id=19148
MPL	NM_005373.1	19193	c.1543_1544TG>AA	p.W515K	+	1:43815008-43815009	CHP2_MPL_1	CTGGGCCTCAGCGCCGTCCTGGGCCTGCTGCTGCTGAGGTGGCAGTTTCCTGCACACTACAGGTACCGCCCCCGCCAGGCAGGAGACTGGCGGTGGACCAGGTGGAGCCGAAGGCCTG	http://www.sanger.ac.uk/perl/genetics/CGP/cosmic?action=mut_summary&id=19193
APC	NM_000038	19201	c.4384_4385delAA	p.K1462fs*6	+	5:112175675-112175676	CHP2_APC_5	GCCCTGGACAAACCATGCCACCAAGCAGAAGTAAAACACCTCCACCACCTCCTCAAACAGCTCAAACCAAGCGAGAAGTACCTAAAAATAAAGCACCTACTGCTGAAAAGAGAGAGAGTGGACCTAAGCAAGCTGC	http://www.sanger.ac.uk/perl/genetics/CGP/cosmic?action=mut_summary&id=19201
APC	NM_000038	19203	c.3919_3920insA	p.I1307fs*8	+	5:112175210-112175211	CHP2_APC_3	GATGAAATAGGATGTAATCAGACGACACAGGAAGCAGATTCTGCTAATACCCTGCAAATAGCAGAAATAAAAGAAAAGATTGGAACTAGGTCAGCTGAAGATCCTGTGAGCGAAGTTCCAGCAGT	http://www.sanger.ac.uk/perl/genetics/CGP/cosmic?action=mut_summary&id=19203
APC	NM_000038	19218	c.3902C>G	p.T1301S	+	5:112175193-112175193	CHP2_APC_3	GATGAAATAGGATGTAATCAGACGACACAGGAAGCAGATTCTGCTAATACCCTGCAAATAGCAGAAATAAAAGAAAAGATTGGAACTAGGTCAGCTGAAGATCCTGTGAGCGAAGTTCCAGCAGT	http://www.sanger.ac.uk/perl/genetics/CGP/cosmic?action=mut_summary&id=19218
APC	NM_000038	19225	c.4468_4469delCA	p.H1490fs*23	+	5:112175759-112175760	CHP2_APC_6	GATGCTGATACTTTATTACATTTTGCCACGGAAAGTACTCCAGATGGATTTTCTTGTTCATCCAGCCTGAGTGCTCTGAGCCTCGATGAGCCATTTATACAGAAAGATGTGGAATTAAGAAT	http://www.sanger.ac.uk/perl/genetics/CGP/cosmic?action=mut_summary&id=19225
APC	NM_000038	19230	c.2639T>C	p.I880T	+	5:112173930-112173930	CHP2_APC_1	GGCAACTACCATCCAGCAACAGAAAATCCAGGAACTTCTTCAAAGCGAGGTTTGCAGATCTCCACCACTGCAGCCCAGATTGCCAAAGTCA	http://www.sanger.ac.uk/perl/genetics/CGP/cosmic?action=mut_summary&id=19230
APC	NM_000038	19236	c.4333delA	p.T1445fs*28	+	5:112175624-112175624	CHP2_APC_5	GCCCTGGACAAACCATGCCACCAAGCAGAAGTAAAACACCTCCACCACCTCCTCAAACAGCTCAAACCAAGCGAGAAGTACCTAAAAATAAAGCACCTACTGCTGAAAAGAGAGAGAGTGGACCTAAGCAAGCTGC	http://www.sanger.ac.uk/perl/genetics/CGP/cosmic?action=mut_summary&id=19236
APC	NM_000038	19241	c.4067C>A	p.S1356*	+	5:112175358-112175358	CHP2_APC_4	TATCTTCAGAATCAGCCAGGCACAAAGCTGTTGAATTTTCTTCAGGAGCGAAATCTCCCTCCAAAAGTGGTGCTCAGACACCCAAAAGTCCACCTGAACACTATGTTCAGGAGACCCCACTCATGTTT	http://www.sanger.ac.uk/perl/genetics/CGP/cosmic?action=mut_summary&id=19241
APC	NM_000038	19253	c.3949G>T	p.E1317*	+	5:112175240-112175240	CHP2_APC_3	GATGAAATAGGATGTAATCAGACGACACAGGAAGCAGATTCTGCTAATACCCTGCAAATAGCAGAAATAAAAGAAAAGATTGGAACTAGGTCAGCTGAAGATCCTGTGAGCGAAGTTCCAGCAGT	http://www.sanger.ac.uk/perl/genetics/CGP/cosmic?action=mut_summary&id=19253
APC	NM_000038	19263	c.3922_3926delAAAGA	p.E1309fs*4	+	5:112175213-112175217	CHP2_APC_3	GATGAAATAGGATGTAATCAGACGACACAGGAAGCAGATTCTGCTAATACCCTGCAAATAGCAGAAATAAAAGAAAAGATTGGAACTAGGTCAGCTGAAGATCCTGTGAGCGAAGTTCCAGCAGT	http://www.sanger.ac.uk/perl/genetics/CGP/cosmic?action=mut_summary&id=19263
APC	NM_000038	19268	c.4132_4133delCA	p.Q1378fs*7	+	5:112175423-112175424	CHP2_APC_4	TATCTTCAGAATCAGCCAGGCACAAAGCTGTTGAATTTTCTTCAGGAGCGAAATCTCCCTCCAAAAGTGGTGCTCAGACACCCAAAAGTCCACCTGAACACTATGTTCAGGAGACCCCACTCATGTTT	http://www.sanger.ac.uk/perl/genetics/CGP/cosmic?action=mut_summary&id=19268
KIT	NM_000222	19285	c.2448C>G	p.D816E	+	4:55599322-55599322	CHP2_KIT_8	GGTCGGATCACAAAGATTTGTGATTTTGGTCTAGCCAGAGACATCAAGAATGATTCTAATTATGTGGTTAAAGGAAAC	http://www.sanger.ac.uk/perl/genetics/CGP/cosmic?action=mut_summary&id=19285
KIT	NM_000222	19293	c.2008_2009AC>GA	p.T670E	+	4:55595518-55595519	CHP2_KIT_6	TTAGGGCCCACCCTGGTCATTACAGAATATTGTTGCTATGGTGATCTTTTGAATTTTTTGAGAAGA	http://www.sanger.ac.uk/perl/genetics/CGP/cosmic?action=mut_summary&id=19293
APC	NM_000038	19299	c.4473_4474insT	p.A1492fs*22	+	5:112175764-112175765	CHP2_APC_6	GATGCTGATACTTTATTACATTTTGCCACGGAAAGTACTCCAGATGGATTTTCTTGTTCATCCAGCCTGAGTGCTCTGAGCCTCGATGAGCCATTTATACAGAAAGATGTGGAATTAAGAAT	http://www.sanger.ac.uk/perl/genetics/CGP/cosmic?action=mut_summary&id=19299
KIT	NM_000222	19310	c.1669_1674delTGGAAG	p.W557_K558del	+	4:55593603-55593608	CHP2_KIT_4	CCACAGAAACCCATGTATGAAGTACAGTGGAAGGTTGTTGAGGAGATAAATGGAAACAATTATGTTTACATAGACCCAACACAACTTCCTTATGATCACAAATGGGAGTTTCCCAGAAAC	http://www.sanger.ac.uk/perl/genetics/CGP/cosmic?action=mut_summary&id=19310
NPM1	NM_002520.4	19317	c.863_864insGCCA	p.Q289fs*11	+	5:170837547-170837548	CHP2_NPM1_1	TAACCACATTTCTTTTTTTTTTTTTCCAGGCTATTCAAGATCTCTGGCAGTGGAGGAAGTCTCTTTAAGAAAATAGTTTAAACAATTTGTTAAAAAATTTTCCGTCTTATTTCAT	http://www.sanger.ac.uk/perl/genetics/CGP/cosmic?action=mut_summary&id=19317
NPM1	NM_002520.4	19318	c.885+11delT	p.?	+	5:170837580-170837580	CHP2_NPM1_1	TAACCACATTTCTTTTTTTTTTTTTCCAGGCTATTCAAGATCTCTGGCAGTGGAGGAAGTCTCTTTAAGAAAATAGTTTAAACAATTTGTTAAAAAATTTTCCGTCTTATTTCAT	http://www.sanger.ac.uk/perl/genetics/CGP/cosmic?action=mut_summary&id=19318
APC	NM_000038	19329	c.3359G>A	p.G1120E	+	5:112174650-112174650	CHP2_APC_2	CCAACCACATTTTGGACAGCAGGAATGTGTTTCTCCATACAGGTCACGGGGAGCCAATGGTTCAGAAACAAATCGAGTGGGTTCTAATCATGGAATTAATCAAAATGTA	http://www.sanger.ac.uk/perl/genetics/CGP/cosmic?action=mut_summary&id=19329
APC	NM_000038	19330	c.2656C>T	p.Q886*	+	5:112173947-112173947	CHP2_APC_1	GGCAACTACCATCCAGCAACAGAAAATCCAGGAACTTCTTCAAAGCGAGGTTTGCAGATCTCCACCACTGCAGCCCAGATTGCCAAAGTCA	http://www.sanger.ac.uk/perl/genetics/CGP/cosmic?action=mut_summary&id=19330
APC	NM_000038	19332	c.4391_4392delAG	p.S1465fs*3	+	5:112175682-112175683	CHP2_APC_5	GCCCTGGACAAACCATGCCACCAAGCAGAAGTAAAACACCTCCACCACCTCCTCAAACAGCTCAAACCAAGCGAGAAGTACCTAAAAATAAAGCACCTACTGCTGAAAAGAGAGAGAGTGGACCTAAGCAAGCTGC	http://www.sanger.ac.uk/perl/genetics/CGP/cosmic?action=mut_summary&id=19332
APC	NM_000038	19340	c.4474delG	p.A1492fs*15	+	5:112175765-112175765	CHP2_APC_6	GATGCTGATACTTTATTACATTTTGCCACGGAAAGTACTCCAGATGGATTTTCTTGTTCATCCAGCCTGAGTGCTCTGAGCCTCGATGAGCCATTTATACAGAAAGATGTGGAATTAAGAAT	http://www.sanger.ac.uk/perl/genetics/CGP/cosmic?action=mut_summary&id=19340
APC	NM_000038	19349	c.4479_4480delGG	p.E1494fs*19	+	5:112175770-112175771	CHP2_APC_6	GATGCTGATACTTTATTACATTTTGCCACGGAAAGTACTCCAGATGGATTTTCTTGTTCATCCAGCCTGAGTGCTCTGAGCCTCGATGAGCCATTTATACAGAAAGATGTGGAATTAAGAAT	http://www.sanger.ac.uk/perl/genetics/CGP/cosmic?action=mut_summary&id=19349
KRAS	NM_004985	19404	c.436G>A	p.A146T	-	12:25378562-25378562	CHP2_KRAS_3	GTCTTGTCTTTGCTGATGTTTCAATAAAAGGAATTCCATAACTTCTTGCTAAGTCCTGAGCCTGTTTTGTGTCTACTGTTCTAGAAGGCAAATCACATTTATTTCCTAC	http://www.sanger.ac.uk/perl/genetics/CGP/cosmic?action=mut_summary&id=19404
APC	NM_000038	19478	c.4691T>G	p.L1564*	+	5:112175982-112175982	CHP2_APC_7	GAATCAAATGAAAACCAAGAGAAAGAGGCAGAAAAAACTATTGATTCTGAAAAGGACCTATTAGATGATTCAGATGATGATGATATTGAAATACTAGAAGAATGTATTATTTCTG	http://www.sanger.ac.uk/perl/genetics/CGP/cosmic?action=mut_summary&id=19478
FLT3	Z26652	19522	c.1775T>C	p.V592A	-	13:28608281-28608281	CHP2_FLT3_2	AATTTTCTCTTGGAAACTCCCATTTGAGATCATATTCATATTCTCTGAAATCAACGTAGAAGTACTCATTATCTGAGGAGCCGGTCACCTGTACCATCTGTAGCTGGCTTTCATACCTAAA	http://www.sanger.ac.uk/perl/genetics/CGP/cosmic?action=mut_summary&id=19522
PTEN	NM_000314.4	19564	c.1026+1G>T	p.?	+	10:89720876-89720876	CHP2_PTEN_8	CAAGGAATATCTAGTACTTACTTTAACAAAAAATGATCTTGACAAAGCAAATAAAGACAAAGCCAACCGATACTTTTCTCCAAATTTTAAGGTCAGTTAAATTAAACATTTTGTGG	http://www.sanger.ac.uk/perl/genetics/CGP/cosmic?action=mut_summary&id=19564
APC	NM_000038	19582	c.3944C>G	p.S1315*	+	5:112175235-112175235	CHP2_APC_3	GATGAAATAGGATGTAATCAGACGACACAGGAAGCAGATTCTGCTAATACCCTGCAAATAGCAGAAATAAAAGAAAAGATTGGAACTAGGTCAGCTGAAGATCCTGTGAGCGAAGTTCCAGCAGT	http://www.sanger.ac.uk/perl/genetics/CGP/cosmic?action=mut_summary&id=19582
APC	NM_000038	19594	c.4318delC	p.P1440fs*33	+	5:112175609-112175609	CHP2_APC_5	GCCCTGGACAAACCATGCCACCAAGCAGAAGTAAAACACCTCCACCACCTCCTCAAACAGCTCAAACCAAGCGAGAAGTACCTAAAAATAAAGCACCTACTGCTGAAAAGAGAGAGAGTGGACCTAAGCAAGCTGC	http://www.sanger.ac.uk/perl/genetics/CGP/cosmic?action=mut_summary&id=19594
APC	NM_000038	19615	c.4462_4463insTA	p.L1489fs*19	+	5:112175753-112175754	CHP2_APC_6	GATGCTGATACTTTATTACATTTTGCCACGGAAAGTACTCCAGATGGATTTTCTTGTTCATCCAGCCTGAGTGCTCTGAGCCTCGATGAGCCATTTATACAGAAAGATGTGGAATTAAGAAT	http://www.sanger.ac.uk/perl/genetics/CGP/cosmic?action=mut_summary&id=19615
APC	NM_000038	19616	c.4463T>G	p.L1488*	+	5:112175754-112175754	CHP2_APC_6	GATGCTGATACTTTATTACATTTTGCCACGGAAAGTACTCCAGATGGATTTTCTTGTTCATCCAGCCTGAGTGCTCTGAGCCTCGATGAGCCATTTATACAGAAAGATGTGGAATTAAGAAT	http://www.sanger.ac.uk/perl/genetics/CGP/cosmic?action=mut_summary&id=19616
APC	NM_000038	19617	c.4464delA	p.L1488fs*19	+	5:112175755-112175755	CHP2_APC_6	GATGCTGATACTTTATTACATTTTGCCACGGAAAGTACTCCAGATGGATTTTCTTGTTCATCCAGCCTGAGTGCTCTGAGCCTCGATGAGCCATTTATACAGAAAGATGTGGAATTAAGAAT	http://www.sanger.ac.uk/perl/genetics/CGP/cosmic?action=mut_summary&id=19617
APC	NM_000038	19626	c.4480delG	p.E1494fs*13	+	5:112175771-112175771	CHP2_APC_6	GATGCTGATACTTTATTACATTTTGCCACGGAAAGTACTCCAGATGGATTTTCTTGTTCATCCAGCCTGAGTGCTCTGAGCCTCGATGAGCCATTTATACAGAAAGATGTGGAATTAAGAAT	http://www.sanger.ac.uk/perl/genetics/CGP/cosmic?action=mut_summary&id=19626
APC	NM_000038	19629	c.4489delC	p.P1497fs*10	+	5:112175780-112175780	CHP2_APC_6	GATGCTGATACTTTATTACATTTTGCCACGGAAAGTACTCCAGATGGATTTTCTTGTTCATCCAGCCTGAGTGCTCTGAGCCTCGATGAGCCATTTATACAGAAAGATGTGGAATTAAGAAT	http://www.sanger.ac.uk/perl/genetics/CGP/cosmic?action=mut_summary&id=19629
APC	NM_000038	19652	c.4063T>C	p.S1355P	+	5:112175354-112175354	CHP2_APC_4	TATCTTCAGAATCAGCCAGGCACAAAGCTGTTGAATTTTCTTCAGGAGCGAAATCTCCCTCCAAAAGTGGTGCTCAGACACCCAAAAGTCCACCTGAACACTATGTTCAGGAGACCCCACTCATGTTT	http://www.sanger.ac.uk/perl/genetics/CGP/cosmic?action=mut_summary&id=19652
APC	NM_000038	19664	c.3919delA	p.I1307fs*1	+	5:112175210-112175210	CHP2_APC_3	GATGAAATAGGATGTAATCAGACGACACAGGAAGCAGATTCTGCTAATACCCTGCAAATAGCAGAAATAAAAGAAAAGATTGGAACTAGGTCAGCTGAAGATCCTGTGAGCGAAGTTCCAGCAGT	http://www.sanger.ac.uk/perl/genetics/CGP/cosmic?action=mut_summary&id=19664
APC	NM_000038	19667	c.4465_4466insAC	p.L1489fs*19	+	5:112175756-112175757	CHP2_APC_6	GATGCTGATACTTTATTACATTTTGCCACGGAAAGTACTCCAGATGGATTTTCTTGTTCATCCAGCCTGAGTGCTCTGAGCCTCGATGAGCCATTTATACAGAAAGATGTGGAATTAAGAAT	http://www.sanger.ac.uk/perl/genetics/CGP/cosmic?action=mut_summary&id=19667
APC	NM_000038	19674	c.4483_4484insA	p.S1495fs*19	+	5:112175774-112175775	CHP2_APC_6	GATGCTGATACTTTATTACATTTTGCCACGGAAAGTACTCCAGATGGATTTTCTTGTTCATCCAGCCTGAGTGCTCTGAGCCTCGATGAGCCATTTATACAGAAAGATGTGGAATTAAGAAT	http://www.sanger.ac.uk/perl/genetics/CGP/cosmic?action=mut_summary&id=19674
FLT3	Z26652	19686	c.2508C>G	p.I836M	-	13:28592637-28592637	CHP2_FLT3_4	ATAAGTAGGAAATAGCAGCCTCACATTGCCCCTGACAACATAGTTGGAATCACTCATGATATCTCGAGCCAATCCAAAGTCACA	http://www.sanger.ac.uk/perl/genetics/CGP/cosmic?action=mut_summary&id=19686
APC	NM_000038	19688	c.4386_4387delGA	p.S1465fs*3	+	5:112175677-112175678	CHP2_APC_5	GCCCTGGACAAACCATGCCACCAAGCAGAAGTAAAACACCTCCACCACCTCCTCAAACAGCTCAAACCAAGCGAGAAGTACCTAAAAATAAAGCACCTACTGCTGAAAAGAGAGAGAGTGGACCTAAGCAAGCTGC	http://www.sanger.ac.uk/perl/genetics/CGP/cosmic?action=mut_summary&id=19688
FLT3	Z26652	19692	c.2525A>G	p.Y842C	-	13:28592620-28592620	CHP2_FLT3_4	ATAAGTAGGAAATAGCAGCCTCACATTGCCCCTGACAACATAGTTGGAATCACTCATGATATCTCGAGCCAATCCAAAGTCACA	http://www.sanger.ac.uk/perl/genetics/CGP/cosmic?action=mut_summary&id=19692
APC	NM_000038	19694	c.4386_4389delGAGA	p.E1464fs*8	+	5:112175677-112175680	CHP2_APC_5	GCCCTGGACAAACCATGCCACCAAGCAGAAGTAAAACACCTCCACCACCTCCTCAAACAGCTCAAACCAAGCGAGAAGTACCTAAAAATAAAGCACCTACTGCTGAAAAGAGAGAGAGTGGACCTAAGCAAGCTGC	http://www.sanger.ac.uk/perl/genetics/CGP/cosmic?action=mut_summary&id=19694
APC	NM_000038	19695	c.4660_4661insA	p.T1556fs*3	+	5:112175951-112175952	CHP2_APC_7	GAATCAAATGAAAACCAAGAGAAAGAGGCAGAAAAAACTATTGATTCTGAAAAGGACCTATTAGATGATTCAGATGATGATGATATTGAAATACTAGAAGAATGTATTATTTCTG	http://www.sanger.ac.uk/perl/genetics/CGP/cosmic?action=mut_summary&id=19695
APC	NM_000038	19696	c.4117delC	p.P1373fs*42	+	5:112175408-112175408	CHP2_APC_4	TATCTTCAGAATCAGCCAGGCACAAAGCTGTTGAATTTTCTTCAGGAGCGAAATCTCCCTCCAAAAGTGGTGCTCAGACACCCAAAAGTCCACCTGAACACTATGTTCAGGAGACCCCACTCATGTTT	http://www.sanger.ac.uk/perl/genetics/CGP/cosmic?action=mut_summary&id=19696
APC	NM_000038	19701	c.4061_4062delTT	p.S1355fs*19	+	5:112175352-112175353	CHP2_APC_4	TATCTTCAGAATCAGCCAGGCACAAAGCTGTTGAATTTTCTTCAGGAGCGAAATCTCCCTCCAAAAGTGGTGCTCAGACACCCAAAAGTCCACCTGAACACTATGTTCAGGAGACCCCACTCATGTTT	http://www.sanger.ac.uk/perl/genetics/CGP/cosmic?action=mut_summary&id=19701
APC	NM_000038	19705	c.4303A>T	p.R1435*	+	5:112175594-112175594	CHP2_APC_5	GCCCTGGACAAACCATGCCACCAAGCAGAAGTAAAACACCTCCACCACCTCCTCAAACAGCTCAAACCAAGCGAGAAGTACCTAAAAATAAAGCACCTACTGCTGAAAAGAGAGAGAGTGGACCTAAGCAAGCTGC	http://www.sanger.ac.uk/perl/genetics/CGP/cosmic?action=mut_summary&id=19705
APC	NM_000038	19714	c.4479delG	p.E1494fs*13	+	5:112175770-112175770	CHP2_APC_6	GATGCTGATACTTTATTACATTTTGCCACGGAAAGTACTCCAGATGGATTTTCTTGTTCATCCAGCCTGAGTGCTCTGAGCCTCGATGAGCCATTTATACAGAAAGATGTGGAATTAAGAAT	http://www.sanger.ac.uk/perl/genetics/CGP/cosmic?action=mut_summary&id=19714
APC	NM_000038	19718	c.4660_4661insG	p.E1554fs*5	+	5:112175951-112175952	CHP2_APC_7	GAATCAAATGAAAACCAAGAGAAAGAGGCAGAAAAAACTATTGATTCTGAAAAGGACCTATTAGATGATTCAGATGATGATGATATTGAAATACTAGAAGAATGTATTATTTCTG	http://www.sanger.ac.uk/perl/genetics/CGP/cosmic?action=mut_summary&id=19718
CDH1	NM_004360.2	19747	c.1057G>T	p.E353*	+	16:68846086-68846086	CHP2_CDH1_2	GATCTCTCTGCAGAGTTTCCCTACGTATACCCTGGTGGTTCAAGCTGCTGACCTTCAAGGTGAGGGGTTAAGCACAACAGCAACAGCTGTGATCACAGTCACTGACACCAACGATAATCCTCCGATC	http://www.sanger.ac.uk/perl/genetics/CGP/cosmic?action=mut_summary&id=19747
CDH1	NM_004360.2	19748	c.1108G>C	p.D370H	+	16:68846137-68846137	CHP2_CDH1_2	GATCTCTCTGCAGAGTTTCCCTACGTATACCCTGGTGGTTCAAGCTGCTGACCTTCAAGGTGAGGGGTTAAGCACAACAGCAACAGCTGTGATCACAGTCACTGACACCAACGATAATCCTCCGATC	http://www.sanger.ac.uk/perl/genetics/CGP/cosmic?action=mut_summary&id=19748
CDH1	NM_004360.2	19750	c.1204G>A	p.D402N	+	16:68847282-68847282	CHP2_CDH1_3	TCTCTTTGCTCTGCAGTACAAGGGTCAGGTGCCTGAGAACGAGGCTAACGTCGTAATCACCACACTGAAAGTGACTGATGCTGATGCCCCCAATACCCCAGCG	http://www.sanger.ac.uk/perl/genetics/CGP/cosmic?action=mut_summary&id=19750
CDH1	NM_004360.2	19751	c.1027delC	p.L343fs*13	+	16:68846056-68846056	CHP2_CDH1_2	GATCTCTCTGCAGAGTTTCCCTACGTATACCCTGGTGGTTCAAGCTGCTGACCTTCAAGGTGAGGGGTTAAGCACAACAGCAACAGCTGTGATCACAGTCACTGACACCAACGATAATCCTCCGATC	http://www.sanger.ac.uk/perl/genetics/CGP/cosmic?action=mut_summary&id=19751
CDH1	NM_004360.2	19753	c.1009-1G>A	p.?	+	16:68846037-68846037	CHP2_CDH1_2	GATCTCTCTGCAGAGTTTCCCTACGTATACCCTGGTGGTTCAAGCTGCTGACCTTCAAGGTGAGGGGTTAAGCACAACAGCAACAGCTGTGATCACAGTCACTGACACCAACGATAATCCTCCGATC	http://www.sanger.ac.uk/perl/genetics/CGP/cosmic?action=mut_summary&id=19753
CDH1	NM_004360.2	19761	c.1196_1199delCTGA	p.T399fs*17	+	16:68847274-68847277	CHP2_CDH1_3	TCTCTTTGCTCTGCAGTACAAGGGTCAGGTGCCTGAGAACGAGGCTAACGTCGTAATCACCACACTGAAAGTGACTGATGCTGATGCCCCCAATACCCCAGCG	http://www.sanger.ac.uk/perl/genetics/CGP/cosmic?action=mut_summary&id=19761
FLT3	Z26652	19836	c.2508_2510delCAT	p.I836del	-	13:28592635-28592637	CHP2_FLT3_4	ATAAGTAGGAAATAGCAGCCTCACATTGCCCCTGACAACATAGTTGGAATCACTCATGATATCTCGAGCCAATCCAAAGTCACA	http://www.sanger.ac.uk/perl/genetics/CGP/cosmic?action=mut_summary&id=19836
KRAS	NM_004985	19900	c.437C>T	p.A146V	-	12:25378561-25378561	CHP2_KRAS_3	GTCTTGTCTTTGCTGATGTTTCAATAAAAGGAATTCCATAACTTCTTGCTAAGTCCTGAGCCTGTTTTGTGTCTACTGTTCTAGAAGGCAAATCACATTTATTTCCTAC	http://www.sanger.ac.uk/perl/genetics/CGP/cosmic?action=mut_summary&id=19900
KRAS	NM_004985	19905	c.436G>C	p.A146P	-	12:25378562-25378562	CHP2_KRAS_3	GTCTTGTCTTTGCTGATGTTTCAATAAAAGGAATTCCATAACTTCTTGCTAAGTCCTGAGCCTGTTTTGTGTCTACTGTTCTAGAAGGCAAATCACATTTATTTCCTAC	http://www.sanger.ac.uk/perl/genetics/CGP/cosmic?action=mut_summary&id=19905
KRAS	NM_004985	19940	c.351A>C	p.K117N	-	12:25378647-25378647	CHP2_KRAS_3	GTCTTGTCTTTGCTGATGTTTCAATAAAAGGAATTCCATAACTTCTTGCTAAGTCCTGAGCCTGTTTTGTGTCTACTGTTCTAGAAGGCAAATCACATTTATTTCCTAC	http://www.sanger.ac.uk/perl/genetics/CGP/cosmic?action=mut_summary&id=19940
ERBB4	NM_005235	20392	c.419C>T	p.T140I	-	2:212812157-212812157	CHP2_ERBB4_1	ATATGACAGTAACCCTACATATACAATTGCCTTATATTGATAATGAAAGCATATTTGCCATTTTGGATATATTCCTTACCTGTCAAGTTCTTTA	http://www.sanger.ac.uk/perl/genetics/CGP/cosmic?action=mut_summary&id=20392
ATM	NM_000051	20404	c.7328G>A	p.R2443Q	+	11:108200961-108200961	CHP2_ATM_10	TTTTACCTTAATTATTCTATGCAAGATACACAGTAAAGGTTCAGCGAGAGCTGGAGTTGGATGAATTAGCCCTGCGTG	http://www.sanger.ac.uk/perl/genetics/CGP/cosmic?action=mut_summary&id=20404
NPM1	NM_002520.4	20806	c.863_864insCCGG	p.W288fs*12	+	5:170837547-170837548	CHP2_NPM1_1	TAACCACATTTCTTTTTTTTTTTTTCCAGGCTATTCAAGATCTCTGGCAGTGGAGGAAGTCTCTTTAAGAAAATAGTTTAAACAATTTGTTAAAAAATTTTCCGTCTTATTTCAT	http://www.sanger.ac.uk/perl/genetics/CGP/cosmic?action=mut_summary&id=20806
NPM1	NM_002520.4	20809	c.863_864insCCAG	p.W288fs*12	+	5:170837547-170837548	CHP2_NPM1_1	TAACCACATTTCTTTTTTTTTTTTTCCAGGCTATTCAAGATCTCTGGCAGTGGAGGAAGTCTCTTTAAGAAAATAGTTTAAACAATTTGTTAAAAAATTTTCCGTCTTATTTCAT	http://www.sanger.ac.uk/perl/genetics/CGP/cosmic?action=mut_summary&id=20809
NPM1	NM_002520.4	20810	c.863_864insTTTG	p.W288fs*12	+	5:170837547-170837548	CHP2_NPM1_1	TAACCACATTTCTTTTTTTTTTTTTCCAGGCTATTCAAGATCTCTGGCAGTGGAGGAAGTCTCTTTAAGAAAATAGTTTAAACAATTTGTTAAAAAATTTTCCGTCTTATTTCAT	http://www.sanger.ac.uk/perl/genetics/CGP/cosmic?action=mut_summary&id=20810
NPM1	NM_002520.4	20811	c.863_864insCTTG	p.W288fs*12	+	5:170837547-170837548	CHP2_NPM1_1	TAACCACATTTCTTTTTTTTTTTTTCCAGGCTATTCAAGATCTCTGGCAGTGGAGGAAGTCTCTTTAAGAAAATAGTTTAAACAATTTGTTAAAAAATTTTCCGTCTTATTTCAT	http://www.sanger.ac.uk/perl/genetics/CGP/cosmic?action=mut_summary&id=20811
NPM1	NM_002520.4	20813	c.863_864insTCGG	p.W288fs*12	+	5:170837547-170837548	CHP2_NPM1_1	TAACCACATTTCTTTTTTTTTTTTTCCAGGCTATTCAAGATCTCTGGCAGTGGAGGAAGTCTCTTTAAGAAAATAGTTTAAACAATTTGTTAAAAAATTTTCCGTCTTATTTCAT	http://www.sanger.ac.uk/perl/genetics/CGP/cosmic?action=mut_summary&id=20813
NPM1	NM_002520.4	20814	c.863_864insCAGA	p.W288fs*12	+	5:170837547-170837548	CHP2_NPM1_1	TAACCACATTTCTTTTTTTTTTTTTCCAGGCTATTCAAGATCTCTGGCAGTGGAGGAAGTCTCTTTAAGAAAATAGTTTAAACAATTTGTTAAAAAATTTTCCGTCTTATTTCAT	http://www.sanger.ac.uk/perl/genetics/CGP/cosmic?action=mut_summary&id=20814
NPM1	NM_002520.4	20815	c.863_864insTATG	p.W288fs*12	+	5:170837547-170837548	CHP2_NPM1_1	TAACCACATTTCTTTTTTTTTTTTTCCAGGCTATTCAAGATCTCTGGCAGTGGAGGAAGTCTCTTTAAGAAAATAGTTTAAACAATTTGTTAAAAAATTTTCCGTCTTATTTCAT	http://www.sanger.ac.uk/perl/genetics/CGP/cosmic?action=mut_summary&id=20815
KRAS	NM_004985	20818	c.57G>T	p.L19F	-	12:25398262-25398262	CHP2_KRAS_1	GCATATTAAAACAAGATTTACCTCTATTGTTGGATCATATTCGTCCACAAAATGATTCTGAATTAGCTGTATCGTCAAGGCACTCTTGCCTACGCCACCAGCTCCAACTACCACAAGT	http://www.sanger.ac.uk/perl/genetics/CGP/cosmic?action=mut_summary&id=20818
NPM1	NM_002520.4	20841	c.863_864insTAAG	p.W288fs*12	+	5:170837547-170837548	CHP2_NPM1_1	TAACCACATTTCTTTTTTTTTTTTTCCAGGCTATTCAAGATCTCTGGCAGTGGAGGAAGTCTCTTTAAGAAAATAGTTTAAACAATTTGTTAAAAAATTTTCCGTCTTATTTCAT	http://www.sanger.ac.uk/perl/genetics/CGP/cosmic?action=mut_summary&id=20841
NPM1	NM_002520.4	20851	c.867_868insAGAC	p.W290fs*10	+	5:170837551-170837552	CHP2_NPM1_1	TAACCACATTTCTTTTTTTTTTTTTCCAGGCTATTCAAGATCTCTGGCAGTGGAGGAAGTCTCTTTAAGAAAATAGTTTAAACAATTTGTTAAAAAATTTTCCGTCTTATTTCAT	http://www.sanger.ac.uk/perl/genetics/CGP/cosmic?action=mut_summary&id=20851
NPM1	NM_002520.4	20855	c.863_864insTGTG	p.W288fs*12	+	5:170837547-170837548	CHP2_NPM1_1	TAACCACATTTCTTTTTTTTTTTTTCCAGGCTATTCAAGATCTCTGGCAGTGGAGGAAGTCTCTTTAAGAAAATAGTTTAAACAATTTGTTAAAAAATTTTCCGTCTTATTTCAT	http://www.sanger.ac.uk/perl/genetics/CGP/cosmic?action=mut_summary&id=20855
NPM1	NM_002520.4	20856	c.863_864insTCAG	p.W288fs*12	+	5:170837547-170837548	CHP2_NPM1_1	TAACCACATTTCTTTTTTTTTTTTTCCAGGCTATTCAAGATCTCTGGCAGTGGAGGAAGTCTCTTTAAGAAAATAGTTTAAACAATTTGTTAAAAAATTTTCCGTCTTATTTCAT	http://www.sanger.ac.uk/perl/genetics/CGP/cosmic?action=mut_summary&id=20856
STK11	NM_000455	20857	c.787_790delTTGT	p.F264fs*22	+	19:1221264-1221267	CHP2_STK11_4	CCCTTCGAAGGGGACAACATCTACAAGTTGTTTGAGAACATCGGGAAGGGGAGCTACGCCATCCCGGGCGACTGTGGCCCCCCGCTCTCTGACCTG	http://www.sanger.ac.uk/perl/genetics/CGP/cosmic?action=mut_summary&id=20857
NPM1	NM_002520.4	20861	c.861_862insTGCT	p.W288fs*12	+	5:170837545-170837546	CHP2_NPM1_1	TAACCACATTTCTTTTTTTTTTTTTCCAGGCTATTCAAGATCTCTGGCAGTGGAGGAAGTCTCTTTAAGAAAATAGTTTAAACAATTTGTTAAAAAATTTTCCGTCTTATTTCAT	http://www.sanger.ac.uk/perl/genetics/CGP/cosmic?action=mut_summary&id=20861
STK11	NM_000455	20871	c.837delC	p.P281fs*6	+	19:1221314-1221314	CHP2_STK11_4	CCCTTCGAAGGGGACAACATCTACAAGTTGTTTGAGAACATCGGGAAGGGGAGCTACGCCATCCCGGGCGACTGTGGCCCCCCGCTCTCTGACCTG	http://www.sanger.ac.uk/perl/genetics/CGP/cosmic?action=mut_summary&id=20871
STK11	NM_000455	20874	c.180C>G	p.Y60*	+	19:1207092-1207092	CHP2_STK11_1	GGACACGTTCATCCACCGCATCGACTCCACCGAGGTCATCTACCAGCCGCGCCGCAAGCGGGCCAAGCTCATCGGCAAGTACCTGATGGGGGACCTGCTGGGGGAAGGCTCTTACGGCAAGGTGAAG	http://www.sanger.ac.uk/perl/genetics/CGP/cosmic?action=mut_summary&id=20874
PTPN11	NM_002834.3	20900	c.181G>C	p.D61H	+	12:112888165-112888165	CHP2_PTPN11_1	TAGAAGAAATGGAGCTGTCACCCACATCAAGATTCAGAACACTGGTGATTACTATGACCTGTATGGAGGGGAGAAATTTGCCACTTTGGCTGAGTTGGTCCAGTATTACA	http://www.sanger.ac.uk/perl/genetics/CGP/cosmic?action=mut_summary&id=20900
STK11	NM_000455	20943	c.508C>T	p.Q170*	+	19:1220415-1220415	CHP2_STK11_2	AGGGGACCCCTGTGAGGGGCAGGGAGGCCTCGGCCCCAGGACGGGTGTGTGCTGCCCGCAGGTACTTCTGTCAGCTGATTGACGGCCTGGAGTACCTGCATAGCCAGGGCATTGTGCACAAGGACATCAAGCCGGGGAAC	http://www.sanger.ac.uk/perl/genetics/CGP/cosmic?action=mut_summary&id=20943
STK11	NM_000455	20944	c.580G>T	p.D194Y	+	19:1220487-1220487	CHP2_STK11_3	ATCTCCGACCTGGGCGTGGCCGAGGTAGGCACGTGCTAGGGGGGGCCCTGGGGCGCCCCCTCCCGGGCACTCCCTGAGGGCTGCACGGCACCGCCACAGGCACTGCACCCGTTCGCGGCGGAC	http://www.sanger.ac.uk/perl/genetics/CGP/cosmic?action=mut_summary&id=20944
STK11	NM_000455	20957	c.581A>T	p.D194V	+	19:1220488-1220488	CHP2_STK11_3	ATCTCCGACCTGGGCGTGGCCGAGGTAGGCACGTGCTAGGGGGGGCCCTGGGGCGCCCCCTCCCGGGCACTCCCTGAGGGCTGCACGGCACCGCCACAGGCACTGCACCCGTTCGCGGCGGAC	http://www.sanger.ac.uk/perl/genetics/CGP/cosmic?action=mut_summary&id=20957
APC	NM_000038	210755	c.4343_4343delC	p.K1449fs*24	+	5:112175634-112175634	CHP2_APC_5	GCCCTGGACAAACCATGCCACCAAGCAGAAGTAAAACACCTCCACCACCTCCTCAAACAGCTCAAACCAAGCGAGAAGTACCTAAAAATAAAGCACCTACTGCTGAAAAGAGAGAGAGTGGACCTAAGCAAGCTGC	http://www.sanger.ac.uk/perl/genetics/CGP/cosmic?action=mut_summary&id=210755
KDR	NM_002253	21091	c.743C>G	p.A248G	-	4:55980348-55980348	CHP2_KDR_1	CTGGGGCTTATTATCTAAGTATTTGGAGGTCTGGCTTTGAATCATTAGCGTTACCTTCGAAGAAGGGTATTCCCAGTTGAAGTCAATCCCCACATTTAGTTCAGTTCTTGCTGTACAATTT	http://www.sanger.ac.uk/perl/genetics/CGP/cosmic?action=mut_summary&id=21091
STK11	NM_000455	21212	c.169delG	p.E57fs*7	+	19:1207077-1207077	CHP2_STK11_1	GGACACGTTCATCCACCGCATCGACTCCACCGAGGTCATCTACCAGCCGCGCCGCAAGCGGGCCAAGCTCATCGGCAAGTACCTGATGGGGGACCTGCTGGGGGAAGGCTCTTACGGCAAGGTGAAG	http://www.sanger.ac.uk/perl/genetics/CGP/cosmic?action=mut_summary&id=21212
ATM	NM_000051	21323	c.1009C>T	p.R337C	+	11:108117798-108117798	CHP2_ATM_1	TAGGAAGTAGAGGAAAGTATTCTTCAGGATTTCGTAATATTGCCGTCAAAGAAAATTTGATTGAATTGATGGCAGATATCTGTCACCAGGTACAGTAAGT	http://www.sanger.ac.uk/perl/genetics/CGP/cosmic?action=mut_summary&id=21323
RET	NM_020975	21338	c.2304G>C	p.E768D	+	10:43613840-43613840	CHP2_RET_3	GCAACCTGCTCTGTGCTGCATTTCAGAGAACGCCTCCCCGAGTGAGCTGCGAGACCTGCTGTCAGAGTTCAACGTCCTGAAGCAGGTCAACCACCCACA	http://www.sanger.ac.uk/perl/genetics/CGP/cosmic?action=mut_summary&id=21338
STK11	NM_000455	21354	c.511G>A	p.G171S	+	19:1220418-1220418	CHP2_STK11_2	AGGGGACCCCTGTGAGGGGCAGGGAGGCCTCGGCCCCAGGACGGGTGTGTGCTGCCCGCAGGTACTTCTGTCAGCTGATTGACGGCCTGGAGTACCTGCATAGCCAGGGCATTGTGCACAAGGACATCAAGCCGGGGAAC	http://www.sanger.ac.uk/perl/genetics/CGP/cosmic?action=mut_summary&id=21354
STK11	NM_000455	21355	c.842C>T	p.P281L	+	19:1221319-1221319	CHP2_STK11_4	CCCTTCGAAGGGGACAACATCTACAAGTTGTTTGAGAACATCGGGAAGGGGAGCTACGCCATCCCGGGCGACTGTGGCCCCCCGCTCTCTGACCTG	http://www.sanger.ac.uk/perl/genetics/CGP/cosmic?action=mut_summary&id=21355
STK11	NM_000455	21359	c.595G>A	p.E199K	+	19:1220502-1220502	CHP2_STK11_3	ATCTCCGACCTGGGCGTGGCCGAGGTAGGCACGTGCTAGGGGGGGCCCTGGGGCGCCCCCTCCCGGGCACTCCCTGAGGGCTGCACGGCACCGCCACAGGCACTGCACCCGTTCGCGGCGGAC	http://www.sanger.ac.uk/perl/genetics/CGP/cosmic?action=mut_summary&id=21359
STK11	NM_000455	21360	c.1062C>G	p.F354L	+	19:1223125-1223125	CHP2_STK11_5	GCACCAGTGCCCATCCCACCGAGCCCAGACACCAAGGACCGGTGGCGCAGCATGACTGTGGTGCCGTACTTGGAGGACCTGCACGGCGCGGACGAGGACGAGGACCTCTTCGACATCGAGGATGACATCA	http://www.sanger.ac.uk/perl/genetics/CGP/cosmic?action=mut_summary&id=21360
STK11	NM_000455	21378	c.96C>G	p.T32T	+	19:1207008-1207008	CHP2_STK11_1	GGACACGTTCATCCACCGCATCGACTCCACCGAGGTCATCTACCAGCCGCGCCGCAAGCGGGCCAAGCTCATCGGCAAGTACCTGATGGGGGACCTGCTGGGGGAAGGCTCTTACGGCAAGGTGAAG	http://www.sanger.ac.uk/perl/genetics/CGP/cosmic?action=mut_summary&id=21378
PIK3CA	NM_006218.1	21451	c.3075C>T	p.T1025T	+	3:178952020-178952020	CHP2_PIK3CA_10	GACATTGCATACATTCGAAAGACCCTAGCCTTAGATAAAACTGAGCAAGAGGCTTTGGAGTATTTCATGAAACAAATGAATGATGCACATCATGGTGGCTG	http://www.sanger.ac.uk/perl/genetics/CGP/cosmic?action=mut_summary&id=21451
PIK3CA	NM_006218.1	21462	c.971C>T	p.T324I	+	3:178921489-178921489	CHP2_PIK3CA_3	CATATATGAATGGAGAAACATCTACAAAATCCCTTTGGGTTATAAATAGTGCACTCAGAATAAAAATTCTTTGTGCAACCTACGTGAATGTAAATATTCGAGACAT	http://www.sanger.ac.uk/perl/genetics/CGP/cosmic?action=mut_summary&id=21462
HNF1A	NM_000545.3	21471	c.617G>T	p.W206L	+	12:121431413-121431413	CHP2_HNF1A_1	TGAGCTACCAACCAAGAAGGGGCGGAGGAACCGTTTCAAGTGGGGCCCAGCATCCCAGCAGATCCTGTTCCAGGCCTATGAGAGGCAG	http://www.sanger.ac.uk/perl/genetics/CGP/cosmic?action=mut_summary&id=21471
HNF1A	NM_000545.3	21477	c.817A>G	p.K273E	+	12:121432070-121432070	CHP2_HNF1A_2	GGCTGGGCTCCAACCTCGTCACGGAGGTGCGTGTCTACAACTGGTTTGCCAACCGGCGCAAAGAAGAAGCCTTCCGGCACAAGCTGGCC	http://www.sanger.ac.uk/perl/genetics/CGP/cosmic?action=mut_summary&id=21477
HNF1A	NM_000545.3	21478	c.618G>T	p.W206C	+	12:121431414-121431414	CHP2_HNF1A_1	TGAGCTACCAACCAAGAAGGGGCGGAGGAACCGTTTCAAGTGGGGCCCAGCATCCCAGCAGATCCTGTTCCAGGCCTATGAGAGGCAG	http://www.sanger.ac.uk/perl/genetics/CGP/cosmic?action=mut_summary&id=21478
BRAF	NM_004333	21492	c.1357C>A	p.P453T	-	7:140481451-140481451	CHP2_BRAF_1	GTAGACTGTTCCAAATGATCCAGATCCAATTCTTTGTCCCACTGTAATCTGCCCATCAGGAATCTCCCAATCATCACTCGAGTCCCGTCTACCAAGTGTTTTCTTGATAAAAACAGTAAAAAAG	http://www.sanger.ac.uk/perl/genetics/CGP/cosmic?action=mut_summary&id=21492
BRAF	NM_004333	21542	c.1813A>G	p.S605G	-	7:140453122-140453122	CHP2_BRAF_2	TCAAACTGATGGGACCCACTCCATCGAGATTTCACTGTAGCTAGACCAAAATCACCTATTTTTACTGTGAGGTCTTCATGAAGAAATATATCTGAGGTGTAGTAAGTAAAGGAAAACAG	http://www.sanger.ac.uk/perl/genetics/CGP/cosmic?action=mut_summary&id=21542
BRAF	NM_004333	21549	c.1793C>T	p.A598V	-	7:140453142-140453142	CHP2_BRAF_2	TCAAACTGATGGGACCCACTCCATCGAGATTTCACTGTAGCTAGACCAAAATCACCTATTTTTACTGTGAGGTCTTCATGAAGAAATATATCTGAGGTGTAGTAAGTAAAGGAAAACAG	http://www.sanger.ac.uk/perl/genetics/CGP/cosmic?action=mut_summary&id=21549
TP53	NM_000546	21572	c.376-1G>A	p.?	-	17:7578555-7578555	CHP2_TP53_3	GCCAGTTGGCAAAACATCTTGTTGAGGGCAGGGGAGTACTGTAGGAAGAGGAAGGAGACAGAGTTGAAAGTCAGGGCACAAGTGA	http://www.sanger.ac.uk/perl/genetics/CGP/cosmic?action=mut_summary&id=21572
BRAF	NM_004333	21609	c.1761C>A	p.D587E	-	7:140453174-140453174	CHP2_BRAF_2	TCAAACTGATGGGACCCACTCCATCGAGATTTCACTGTAGCTAGACCAAAATCACCTATTTTTACTGTGAGGTCTTCATGAAGAAATATATCTGAGGTGTAGTAAGTAAAGGAAAACAG	http://www.sanger.ac.uk/perl/genetics/CGP/cosmic?action=mut_summary&id=21609
BRAF	NM_004333	21612	c.1783T>C	p.F595L	-	7:140453152-140453152	CHP2_BRAF_2	TCAAACTGATGGGACCCACTCCATCGAGATTTCACTGTAGCTAGACCAAAATCACCTATTTTTACTGTGAGGTCTTCATGAAGAAATATATCTGAGGTGTAGTAAGTAAAGGAAAACAG	http://www.sanger.ac.uk/perl/genetics/CGP/cosmic?action=mut_summary&id=21612
ATM	NM_000051	21624	c.9139C>T	p.R3047*	+	11:108236203-108236203	CHP2_ATM_17	CCCCAAAAATCTCAGCCGACTTTTCCCAGGATGGAAAGCTTGGGTGTGATCTTCAGTATATGAATTACCCTTTCATTCAGCCTTTAGAAATTATATTTT	http://www.sanger.ac.uk/perl/genetics/CGP/cosmic?action=mut_summary&id=21624
ATM	NM_000051	21626	c.9023G>A	p.R3008H	+	11:108236087-108236087	CHP2_ATM_16	TGTCCTTAGTGATATTGACCAGAGTTTCAACAAAGTAGCTGAACGTGTCTTAATGAGACTACAAGAGAAACTGAAAGGAGTGGAAGAAGGCACTGTGC	http://www.sanger.ac.uk/perl/genetics/CGP/cosmic?action=mut_summary&id=21626
ATM	NM_000051	21636	c.8084G>C	p.G2695A	+	11:108205769-108205769	CHP2_ATM_12	ATACAGTCATTTAAAGCAGAATTTCGCTTAGCAGGAGGTGTAAATTTACCAAAAATAATAGATTGTGTAGGTTCCGATGGCAAGG	http://www.sanger.ac.uk/perl/genetics/CGP/cosmic?action=mut_summary&id=21636
ATM	NM_000051	21642	c.9022C>T	p.R3008C	+	11:108236086-108236086	CHP2_ATM_16	TGTCCTTAGTGATATTGACCAGAGTTTCAACAAAGTAGCTGAACGTGTCTTAATGAGACTACAAGAGAAACTGAAAGGAGTGGAAGAAGGCACTGTGC	http://www.sanger.ac.uk/perl/genetics/CGP/cosmic?action=mut_summary&id=21642
ATM	NM_000051	21679	c.8663T>C	p.I2888T	+	11:108218084-108218084	CHP2_ATM_14	ACTTGGACTTGGTGATAGACATGTACAGAATATCTTGATAAATGAGCAGTCAGCAGAACTTGTACATATAGATCTAGGTAAGTAATAAAATCTATGTATCTATTCTTTTTAGTAAATATTTGGTCATCA	http://www.sanger.ac.uk/perl/genetics/CGP/cosmic?action=mut_summary&id=21679
EGFR	NM_005228	21683	c.323G>A	p.R108K	+	7:55211080-55211080	CHP2_EGFR_1	GGAGCGAATTCCTTTGGAAAACCTGCAGATCATCAGAGGAAATATGTACTACGAAAATTCCTATGCCTTAGCAGTCTTATCT	http://www.sanger.ac.uk/perl/genetics/CGP/cosmic?action=mut_summary&id=21683
EGFR	NM_005228	21685	c.866C>A	p.A289D	+	7:55221822-55221822	CHP2_EGFR_2	GAACCCCGAGGGCAAATACAGCTTTGGTGCCACCTGCGTGAAGAAGTGTCCCCGTGAGTCCTCCTCTGTGGGCCCTCTAACTGGTCAGGCATCCTTGTCCCGCTCTGTCTCCTGCTGAGCCCTGGAG	http://www.sanger.ac.uk/perl/genetics/CGP/cosmic?action=mut_summary&id=21685
EGFR	NM_005228	21686	c.865G>A	p.A289T	+	7:55221821-55221821	CHP2_EGFR_2	GAACCCCGAGGGCAAATACAGCTTTGGTGCCACCTGCGTGAAGAAGTGTCCCCGTGAGTCCTCCTCTGTGGGCCCTCTAACTGGTCAGGCATCCTTGTCCCGCTCTGTCTCCTGCTGAGCCCTGGAG	http://www.sanger.ac.uk/perl/genetics/CGP/cosmic?action=mut_summary&id=21686
EGFR	NM_005228	21687	c.866C>T	p.A289V	+	7:55221822-55221822	CHP2_EGFR_2	GAACCCCGAGGGCAAATACAGCTTTGGTGCCACCTGCGTGAAGAAGTGTCCCCGTGAGTCCTCCTCTGTGGGCCCTCTAACTGGTCAGGCATCCTTGTCCCGCTCTGTCTCCTGCTGAGCCCTGGAG	http://www.sanger.ac.uk/perl/genetics/CGP/cosmic?action=mut_summary&id=21687
EGFR	NM_005228	21689	c.1787C>T	p.P596L	+	7:55233037-55233037	CHP2_EGFR_3	CTTGGTGCAGGGACCAGACAACTGTATCCAGTGTGCCCACTACATTGACGGCCCCCACTGCGTCAAGACCTGCCCGGCAGGAGTCATGGGA	http://www.sanger.ac.uk/perl/genetics/CGP/cosmic?action=mut_summary&id=21689
EGFR	NM_005228	21690	c.1793G>T	p.G598V	+	7:55233043-55233043	CHP2_EGFR_3	CTTGGTGCAGGGACCAGACAACTGTATCCAGTGTGCCCACTACATTGACGGCCCCCACTGCGTCAAGACCTGCCCGGCAGGAGTCATGGGA	http://www.sanger.ac.uk/perl/genetics/CGP/cosmic?action=mut_summary&id=21690
ATM	NM_000051	21825	c.1229T>C	p.V410A	+	11:108119823-108119823	CHP2_ATM_2	GATCTTGTGCCTTGGTAAAGTGTTACCATTTTCTCATTCAGTGTCATTTTAATCTCTTGTATGTTATTTTTCAGAA	http://www.sanger.ac.uk/perl/genetics/CGP/cosmic?action=mut_summary&id=21825
ATM	NM_000051	21826	c.2572T>C	p.F858L	+	11:108138003-108138003	CHP2_ATM_4	AAGTAGAATCAATGGAAGATGATACTAATGGAAATCTAATGGAGGTGGAGGATCAGTCATCCATGAATCTATTTAACGATTACCCTGATAGTAG	http://www.sanger.ac.uk/perl/genetics/CGP/cosmic?action=mut_summary&id=21826
ATM	NM_000051	21918	c.5224G>C	p.A1742P	+	11:108172421-108172421	CHP2_ATM_7	TGTTTTTTTCAGTGTCAAAGTTCGATCAGCAGCTGTTACCTGTTTGAAAAACATTTTAGCCACAAAGACTGGACATAGTTTCTGGGAGATTTATAAGATGACAAC	http://www.sanger.ac.uk/perl/genetics/CGP/cosmic?action=mut_summary&id=21918
ATM	NM_000051	21919	c.5041A>G	p.I1681V	+	11:108170476-108170476	CHP2_ATM_6	CTTGGGAGAAGTGGGTCCTATAGATTTCTCTACCATAGCTATACAACATAGTAAAGATGCATCTTATACCAAGGCCCTTAAGTTATTTGAAGATAAAGAA	http://www.sanger.ac.uk/perl/genetics/CGP/cosmic?action=mut_summary&id=21919
ATM	NM_000051	21920	c.5044G>T	p.D1682Y	+	11:108170479-108170479	CHP2_ATM_6	CTTGGGAGAAGTGGGTCCTATAGATTTCTCTACCATAGCTATACAACATAGTAAAGATGCATCTTATACCAAGGCCCTTAAGTTATTTGAAGATAAAGAA	http://www.sanger.ac.uk/perl/genetics/CGP/cosmic?action=mut_summary&id=21920
ATM	NM_000051	21922	c.5821G>C	p.V1941L	+	11:108180945-108180945	CHP2_ATM_9	ATTTTTAATGATGCTTTCTGGCTGGATTTAAATTATCTAGAAGTTGCCAAGGTAGCTC	http://www.sanger.ac.uk/perl/genetics/CGP/cosmic?action=mut_summary&id=21922
ATM	NM_000051	21924	c.1058_1059delGT	p.C353fs*5	+	11:108117847-108117848	CHP2_ATM_1	TAGGAAGTAGAGGAAAGTATTCTTCAGGATTTCGTAATATTGCCGTCAAAGAAAATTTGATTGAATTGATGGCAGATATCTGTCACCAGGTACAGTAAGT	http://www.sanger.ac.uk/perl/genetics/CGP/cosmic?action=mut_summary&id=21924
ATM	NM_000051	21930	c.8839A>T	p.T2947S	+	11:108225590-108225590	CHP2_ATM_15	AACCATGGAAGTGATGAGAAACTCTCAGGAAACTCTGTTAACCATTGTAGAGGTAAAGTATTTTATAAGGAAGACTTTATTTT	http://www.sanger.ac.uk/perl/genetics/CGP/cosmic?action=mut_summary&id=21930
ATM	NM_000051	21931	c.1009C>A	p.R337S	+	11:108117798-108117798	CHP2_ATM_1	TAGGAAGTAGAGGAAAGTATTCTTCAGGATTTCGTAATATTGCCGTCAAAGAAAATTTGATTGAATTGATGGCAGATATCTGTCACCAGGTACAGTAAGT	http://www.sanger.ac.uk/perl/genetics/CGP/cosmic?action=mut_summary&id=21931
PDGFRA	NM_006206	21973	c.1659_1664delGAGGTA	p.R554_Y555del	+	4:55141013-55141018	CHP2_PDGFRA_1	CAGTTACCTGTCCTGGTCATTTATAGAAACCGAGGTATGAAATTCGCTGGAGGGTCATTGAATCAATCAGCCCAGATGGACATGAATATATTTATGTGGACCCGATGCAGCTGCCTTATGAC	http://www.sanger.ac.uk/perl/genetics/CGP/cosmic?action=mut_summary&id=21973
KIT	NM_000222	21976	c.1673_1674insTCC	p.K558>NP	+	4:55593607-55593608	CHP2_KIT_4	CCACAGAAACCCATGTATGAAGTACAGTGGAAGGTTGTTGAGGAGATAAATGGAAACAATTATGTTTACATAGACCCAACACAACTTCCTTATGATCACAAATGGGAGTTTCCCAGAAAC	http://www.sanger.ac.uk/perl/genetics/CGP/cosmic?action=mut_summary&id=21976
KRAS	NM_004985	219781	c.39_40insGGC	p.G13_V14insG	-	12:25398279-25398280	CHP2_KRAS_1	GCATATTAAAACAAGATTTACCTCTATTGTTGGATCATATTCGTCCACAAAATGATTCTGAATTAGCTGTATCGTCAAGGCACTCTTGCCTACGCCACCAGCTCCAACTACCACAAGT	http://www.sanger.ac.uk/perl/genetics/CGP/cosmic?action=mut_summary&id=219781
KIT	NM_000222	21978	c.1671_1673GAA>TCC	p.W557_K558>CP	+	4:55593605-55593607	CHP2_KIT_4	CCACAGAAACCCATGTATGAAGTACAGTGGAAGGTTGTTGAGGAGATAAATGGAAACAATTATGTTTACATAGACCCAACACAACTTCCTTATGATCACAAATGGGAGTTTCCCAGAAAC	http://www.sanger.ac.uk/perl/genetics/CGP/cosmic?action=mut_summary&id=21978
BRAF	NM_004333	219798	c.1798G>C	p.V600L	-	7:140453137-140453137	CHP2_BRAF_2	TCAAACTGATGGGACCCACTCCATCGAGATTTCACTGTAGCTAGACCAAAATCACCTATTTTTACTGTGAGGTCTTCATGAAGAAATATATCTGAGGTGTAGTAAGTAAAGGAAAACAG	http://www.sanger.ac.uk/perl/genetics/CGP/cosmic?action=mut_summary&id=219798
KIT	NM_000222	21979	c.2446_2447GA>AT	p.D816I	+	4:55599320-55599321	CHP2_KIT_8	GGTCGGATCACAAAGATTTGTGATTTTGGTCTAGCCAGAGACATCAAGAATGATTCTAATTATGTGGTTAAAGGAAAC	http://www.sanger.ac.uk/perl/genetics/CGP/cosmic?action=mut_summary&id=21979
KIT	NM_000222	21983	c.1638A>G	p.K546K	+	4:55593481-55593481	CHP2_KIT_3	GCTGATTGGTTTCGTAATCGTAGCTGGCATGATGTGCATTATTGTGATGATTCTGACCTACAAATATTTACAGGTAACCATTTATTTGTTCTCTCT	http://www.sanger.ac.uk/perl/genetics/CGP/cosmic?action=mut_summary&id=21983
EGFR	NM_005228	21984	c.2281G>T	p.D761Y	+	7:55242511-55242511	CHP2_EGFR_5	TAGGGACTCTGGATCCCAGAAGGTGAGAAAGTTAAAATTCCCGTCGCTATCAAGGAATTAAGAGAAGCAACATCTCCGAAAGCCAACAAGGAAATCCTCGATGTGAGTTTCTGCTTTGCTGTGTGGGGG	http://www.sanger.ac.uk/perl/genetics/CGP/cosmic?action=mut_summary&id=21984
ERBB2	NM_004448	21985	c.2632C>T	p.H878Y	+	17:37881440-37881440	CHP2_ERBB2_3	GCGGCTCGTACACAGGGACTTGGCCGCTCGGAACGTGCTGGTCAAGAGTCCCAACCATGTCAAAATTACAGACTTCGGGCTGGCTCGGCTGCTGGACATTGACGAGACAGAGTACCATGCAGATGGGGG	http://www.sanger.ac.uk/perl/genetics/CGP/cosmic?action=mut_summary&id=21985
EZH2_ENST00000350995	ENST00000350995	220730	c.1805A>C	p.Y602S	-	7:148508727-148508727	CHP2_EZH2_1	AGTGCCTTACCTCTCCACAGTATTCTGAGATGAATTCATTTTTCTGCACAGGATCTTTGATAAAAATCCCCCAGCCTGCCACGTC	http://www.sanger.ac.uk/perl/genetics/CGP/cosmic?action=mut_summary&id=220730
EZH2_ENST00000350995	ENST00000350995	220731	c.1805A>T	p.Y602F	-	7:148508727-148508727	CHP2_EZH2_1	AGTGCCTTACCTCTCCACAGTATTCTGAGATGAATTCATTTTTCTGCACAGGATCTTTGATAAAAATCCCCCAGCCTGCCACGTC	http://www.sanger.ac.uk/perl/genetics/CGP/cosmic?action=mut_summary&id=220731
EZH2_ENST00000350995	ENST00000350995	220732	c.1804T>C	p.Y602H	-	7:148508728-148508728	CHP2_EZH2_1	AGTGCCTTACCTCTCCACAGTATTCTGAGATGAATTCATTTTTCTGCACAGGATCTTTGATAAAAATCCCCCAGCCTGCCACGTC	http://www.sanger.ac.uk/perl/genetics/CGP/cosmic?action=mut_summary&id=220732
TP53_ENST00000413465	ENST00000413465	220765	c.319T>G	p.Y107D	-	17:7579368-7579368	CHP2_TP53_2	GCCCAGACGGAAACCGTAGCTGCCCTGGTAGGTTTTCTGGGAAGGGACAGAAGATGACAGGGGCCAGGAGGGGGCTGGTGCAGGGGCCGCCGGTGTAGGAGCTGCTGGTGCAGGGGCCACGGGGGGAGCAGCCTC	http://www.sanger.ac.uk/perl/genetics/CGP/cosmic?action=mut_summary&id=220765
TP53_ENST00000269305	ENST00000269305	220766	c.319T>G	p.Y107D	-	17:7579368-7579368	CHP2_TP53_2	GCCCAGACGGAAACCGTAGCTGCCCTGGTAGGTTTTCTGGGAAGGGACAGAAGATGACAGGGGCCAGGAGGGGGCTGGTGCAGGGGCCGCCGGTGTAGGAGCTGCTGGTGCAGGGGCCACGGGGGGAGCAGCCTC	http://www.sanger.ac.uk/perl/genetics/CGP/cosmic?action=mut_summary&id=220766
TP53_ENST00000413465	ENST00000413465	220778	c.473G>A	p.R158H	-	17:7578457-7578457	CHP2_TP53_4	CCAGCCCCAGCTGCTCACCATCGCTATCTGAGCAGCGCTCATGGTGGGGGCAGCGCCTCACAACCTCCGTCATGTGCTGTGACTGCTTGTAGATGGCCATGGCGCGGACGCGGGTGCCGGGCGGGGGTGTG	http://www.sanger.ac.uk/perl/genetics/CGP/cosmic?action=mut_summary&id=220778
TP53_ENST00000269305	ENST00000269305	220779	c.473G>A	p.R158H	-	17:7578457-7578457	CHP2_TP53_4	CCAGCCCCAGCTGCTCACCATCGCTATCTGAGCAGCGCTCATGGTGGGGGCAGCGCCTCACAACCTCCGTCATGTGCTGTGACTGCTTGTAGATGGCCATGGCGCGGACGCGGGTGCCGGGCGGGGGTGTG	http://www.sanger.ac.uk/perl/genetics/CGP/cosmic?action=mut_summary&id=220779
TP53_ENST00000414315	ENST00000414315	220780	c.77G>A	p.R26H	-	17:7578457-7578457	CHP2_TP53_4	CCAGCCCCAGCTGCTCACCATCGCTATCTGAGCAGCGCTCATGGTGGGGGCAGCGCCTCACAACCTCCGTCATGTGCTGTGACTGCTTGTAGATGGCCATGGCGCGGACGCGGGTGCCGGGCGGGGGTGTG	http://www.sanger.ac.uk/perl/genetics/CGP/cosmic?action=mut_summary&id=220780
TP53_ENST00000545858	ENST00000545858	220781	c.194G>A	p.R65H	-	17:7578457-7578457	CHP2_TP53_4	CCAGCCCCAGCTGCTCACCATCGCTATCTGAGCAGCGCTCATGGTGGGGGCAGCGCCTCACAACCTCCGTCATGTGCTGTGACTGCTTGTAGATGGCCATGGCGCGGACGCGGGTGCCGGGCGGGGGTGTG	http://www.sanger.ac.uk/perl/genetics/CGP/cosmic?action=mut_summary&id=220781
TP53_ENST00000413465	ENST00000413465	220782	c.376T>G	p.Y126D	-	17:7578554-7578554	CHP2_TP53_3	GCCAGTTGGCAAAACATCTTGTTGAGGGCAGGGGAGTACTGTAGGAAGAGGAAGGAGACAGAGTTGAAAGTCAGGGCACAAGTGA	http://www.sanger.ac.uk/perl/genetics/CGP/cosmic?action=mut_summary&id=220782
TP53_ENST00000269305	ENST00000269305	220783	c.376T>G	p.Y126D	-	17:7578554-7578554	CHP2_TP53_3	GCCAGTTGGCAAAACATCTTGTTGAGGGCAGGGGAGTACTGTAGGAAGAGGAAGGAGACAGAGTTGAAAGTCAGGGCACAAGTGA	http://www.sanger.ac.uk/perl/genetics/CGP/cosmic?action=mut_summary&id=220783
TP53_ENST00000545858	ENST00000545858	220784	c.97T>G	p.Y33D	-	17:7578554-7578554	CHP2_TP53_3	GCCAGTTGGCAAAACATCTTGTTGAGGGCAGGGGAGTACTGTAGGAAGAGGAAGGAGACAGAGTTGAAAGTCAGGGCACAAGTGA	http://www.sanger.ac.uk/perl/genetics/CGP/cosmic?action=mut_summary&id=220784
KIT	NM_000222	22275	c.1658_1720del63	p.Y553_T574>S	+	4:55593592-55593654	CHP2_KIT_4	CCACAGAAACCCATGTATGAAGTACAGTGGAAGGTTGTTGAGGAGATAAATGGAAACAATTATGTTTACATAGACCCAACACAACTTCCTTATGATCACAAATGGGAGTTTCCCAGAAAC	http://www.sanger.ac.uk/perl/genetics/CGP/cosmic?action=mut_summary&id=22275
KIT	NM_000222	22379	c.2458G>C	p.D820H	+	4:55599332-55599332	CHP2_KIT_8	GGTCGGATCACAAAGATTTGTGATTTTGGTCTAGCCAGAGACATCAAGAATGATTCTAATTATGTGGTTAAAGGAAAC	http://www.sanger.ac.uk/perl/genetics/CGP/cosmic?action=mut_summary&id=22379
PDGFRA	NM_006206	22413	c.2472C>T	p.V824V	+	4:55152040-55152040	CHP2_PDGFRA_4	GGCTGCTCGCAACGTCCTCCTGGCACAAGGAAAAATTGTGAAGATCTGTGACTTTGGCCTGGCCAGAGACATCATGCATGATTCGAACTATGTGTCGAAAGGCAGTGTACGTCCTCACTTCCCTCACTGG	http://www.sanger.ac.uk/perl/genetics/CGP/cosmic?action=mut_summary&id=22413
PDGFRA	NM_006206	22414	c.1977C>G	p.N659K	+	4:55144148-55144148	CHP2_PDGFRA_2	AACTGAAGATAATGACTCACCTGGGGCCACATTTGAACATTGTAAACTTGCTGGGAGCCTGCACCAAGTCAGGTGGGCTCACTGACCTGGAGTG	http://www.sanger.ac.uk/perl/genetics/CGP/cosmic?action=mut_summary&id=22414
PDGFRA	NM_006206	22415	c.1977C>A	p.N659K	+	4:55144148-55144148	CHP2_PDGFRA_2	AACTGAAGATAATGACTCACCTGGGGCCACATTTGAACATTGTAAACTTGCTGGGAGCCTGCACCAAGTCAGGTGGGCTCACTGACCTGGAGTG	http://www.sanger.ac.uk/perl/genetics/CGP/cosmic?action=mut_summary&id=22415
PDGFRA	NM_006206	22416	c.1975A>T	p.N659Y	+	4:55144146-55144146	CHP2_PDGFRA_2	AACTGAAGATAATGACTCACCTGGGGCCACATTTGAACATTGTAAACTTGCTGGGAGCCTGCACCAAGTCAGGTGGGCTCACTGACCTGGAGTG	http://www.sanger.ac.uk/perl/genetics/CGP/cosmic?action=mut_summary&id=22416
VHL	NM_000551.2	22469	c.467delA	p.Y156fs*3	+	3:10191474-10191474	CHP2_VHL_3	CTTGTACTGAGACCCTAGTCTGCCACTGAGGATTTGGTTTTTGCCCTTCCAGTGTATACTCTGAAAGAGCGATGCCTCCAGGTTGTCCGGAGCCTAGTCAAGCCTGAGA	http://www.sanger.ac.uk/perl/genetics/CGP/cosmic?action=mut_summary&id=22469
ATM	NM_000051	22481	c.8174A>T	p.D2725V	+	11:108206594-108206594	CHP2_ATM_13	ATAATAAAATAAACTGTACTTGTTTATTCATGCTTAATTATTCTGAAGGGCCGTGATGACCTGAGACAAGATGCTGTCATGCAACAGGTCTTCCAGATGTGTAAT	http://www.sanger.ac.uk/perl/genetics/CGP/cosmic?action=mut_summary&id=22481
ATM	NM_000051	22485	c.8668C>G	p.L2890V	+	11:108218089-108218089	CHP2_ATM_14	ACTTGGACTTGGTGATAGACATGTACAGAATATCTTGATAAATGAGCAGTCAGCAGAACTTGTACATATAGATCTAGGTAAGTAATAAAATCTATGTATCTATTCTTTTTAGTAAATATTTGGTCATCA	http://www.sanger.ac.uk/perl/genetics/CGP/cosmic?action=mut_summary&id=22485
ATM	NM_000051	22499	c.1810C>T	p.P604S	+	11:108123551-108123551	CHP2_ATM_3	AAGTGAAGCTTTTTGTTTTTCTTTGTAGTAATTTTCCTCATCTTGTACTGGAGAAAATTCTTGTGAGTCTCACTATGAAAAACTGTAAAGCTGCAATGAATTT	http://www.sanger.ac.uk/perl/genetics/CGP/cosmic?action=mut_summary&id=22499
ATM	NM_000051	22507	c.3925G>A	p.A1309T	+	11:108155132-108155132	CHP2_ATM_5	AATATTCTTCCTTATTTTGCCTATGAGGGTACCAGAGACAGTGGGATGGCACAGCAAAGAGAGACTGCTACCAAGGTCTATGATATGCTTAAAAGTG	http://www.sanger.ac.uk/perl/genetics/CGP/cosmic?action=mut_summary&id=22507
PIK3CA	NM_006218.1	22540	c.1031T>G	p.V344G	+	3:178921549-178921549	CHP2_PIK3CA_3	CATATATGAATGGAGAAACATCTACAAAATCCCTTTGGGTTATAAATAGTGCACTCAGAATAAAAATTCTTTGTGCAACCTACGTGAATGTAAATATTCGAGACAT	http://www.sanger.ac.uk/perl/genetics/CGP/cosmic?action=mut_summary&id=22540
CDKN2A	NM_000077	22559	c.169G>C	p.A57P	-	9:21971189-21971189	CHP2_CDKN2A_1	GCCCTCCCGGGCAGCGTCGTGCACGGGTCGGGTGAGAGTGGCGGGGTCGGCGCAGTTGGGCTCCGCGCCGTGGAGCAGCAGCAGCTCCGCCACTCGGGCGCTGCCCATCATCATGACCTGCCAGAGAGA	http://www.sanger.ac.uk/perl/genetics/CGP/cosmic?action=mut_summary&id=22559
CDKN2A	NM_000077	22560	c.179C>T	p.A60V	-	9:21971179-21971179	CHP2_CDKN2A_1	GCCCTCCCGGGCAGCGTCGTGCACGGGTCGGGTGAGAGTGGCGGGGTCGGCGCAGTTGGGCTCCGCGCCGTGGAGCAGCAGCAGCTCCGCCACTCGGGCGCTGCCCATCATCATGACCTGCCAGAGAGA	http://www.sanger.ac.uk/perl/genetics/CGP/cosmic?action=mut_summary&id=22560
CDKN2A	NM_000077	22561	c.213C>A	p.N71K	-	9:21971145-21971145	CHP2_CDKN2A_1	GCCCTCCCGGGCAGCGTCGTGCACGGGTCGGGTGAGAGTGGCGGGGTCGGCGCAGTTGGGCTCCGCGCCGTGGAGCAGCAGCAGCTCCGCCACTCGGGCGCTGCCCATCATCATGACCTGCCAGAGAGA	http://www.sanger.ac.uk/perl/genetics/CGP/cosmic?action=mut_summary&id=22561
CTNNB1	NM_001904	22566	c.64G>A	p.V22I	+	3:41266067-41266067	CHP2_CTNNB1_1	GTTGGACATGGCCATGGAACCAGACAGAAAAGCGGCTGTTAGTCACTGGCAGCAACAGTCTTACCTGGACTCTGGAATCCATTCTGGTGCCACTACCACAGCTCCTTCTCTGAGTGGT	http://www.sanger.ac.uk/perl/genetics/CGP/cosmic?action=mut_summary&id=22566
TP53	NM_000546	22908	c.376-1G>T	p.?	-	17:7578555-7578555	CHP2_TP53_3	GCCAGTTGGCAAAACATCTTGTTGAGGGCAGGGGAGTACTGTAGGAAGAGGAAGGAGACAGAGTTGAAAGTCAGGGCACAAGTGA	http://www.sanger.ac.uk/perl/genetics/CGP/cosmic?action=mut_summary&id=22908
FBXW7	NM_033632.1	22932	c.1393C>T	p.R465C	-	4:153249385-153249385	CHP2_FBXW7_3	TTACCTTTTTTCATGAAGATGCATACAACGCACAGTGGAAGTATGCCCATATAAGGTGTGTATACATTCTCCAGTCTCTGCATTCCACACTTTGAGTGTCCGATCTGTAGATCCACTAATGA	http://www.sanger.ac.uk/perl/genetics/CGP/cosmic?action=mut_summary&id=22932
EGFR	NM_005228	22940	c.2327G>A	p.R776H	+	7:55249029-55249029	CHP2_EGFR_6	GTGCCTCTCCCTCCCTCCAGGAAGCCTACGTGATGGCCAGCGTGGACAACCCCCACGTGTGCCGCCTGCTGGGCATCTGCCTCACCTCCACCGTGCAGCTCATCACGCAGCTCATGCCCTTCGGC	http://www.sanger.ac.uk/perl/genetics/CGP/cosmic?action=mut_summary&id=22940
EGFR	NM_005228	22954	c.2324G>A	p.C775Y	+	7:55249026-55249026	CHP2_EGFR_6	GTGCCTCTCCCTCCCTCCAGGAAGCCTACGTGATGGCCAGCGTGGACAACCCCCACGTGTGCCGCCTGCTGGGCATCTGCCTCACCTCCACCGTGCAGCTCATCACGCAGCTCATGCCCTTCGGC	http://www.sanger.ac.uk/perl/genetics/CGP/cosmic?action=mut_summary&id=22954
FBXW7	NM_033632.1	22965	c.1394G>A	p.R465H	-	4:153249384-153249384	CHP2_FBXW7_3	TTACCTTTTTTCATGAAGATGCATACAACGCACAGTGGAAGTATGCCCATATAAGGTGTGTATACATTCTCCAGTCTCTGCATTCCACACTTTGAGTGTCCGATCTGTAGATCCACTAATGA	http://www.sanger.ac.uk/perl/genetics/CGP/cosmic?action=mut_summary&id=22965
FBXW7	NM_033632.1	22971	c.832C>T	p.R278*	-	4:153258983-153258983	CHP2_FBXW7_1	GAGTTATATATTCAAATAACACCCAATGAAGAATGTAATTGATAATCTTTACCTCTTTAGGGAGCAATGAAATGAAGTCTCGTTGAAACTGGGGTTCTATCACTTGCATCATATGTTTTACT	http://www.sanger.ac.uk/perl/genetics/CGP/cosmic?action=mut_summary&id=22971
FBXW7	NM_033632.1	22973	c.1177C>T	p.R393*	-	4:153250883-153250883	CHP2_FBXW7_2	AAGTGTTGTCATCAGAACCACTAACTATTCGGTTACCACAAAACTGTAAGCATGTGATCACATGATCATCATGT	http://www.sanger.ac.uk/perl/genetics/CGP/cosmic?action=mut_summary&id=22973
FBXW7	NM_033632.1	22974	c.1436G>A	p.R479Q	-	4:153247366-153247366	CHP2_FBXW7_4	TTGAACACAGCGGACTGCTGCAACATGACCCATCAAAACATGTAAACACTGGCCTGTCTCAATATCCCAAACCCTAAGAGTGGCATCTCGAG	http://www.sanger.ac.uk/perl/genetics/CGP/cosmic?action=mut_summary&id=22974
FBXW7	NM_033632.1	22975	c.1513C>T	p.R505C	-	4:153247289-153247289	CHP2_FBXW7_4	TTGAACACAGCGGACTGCTGCAACATGACCCATCAAAACATGTAAACACTGGCCTGTCTCAATATCCCAAACCCTAAGAGTGGCATCTCGAG	http://www.sanger.ac.uk/perl/genetics/CGP/cosmic?action=mut_summary&id=22975
FBXW7	NM_033632.1	22979	c.1745C>T	p.S582L	-	4:153245446-153245446	CHP2_FBXW7_5	GAATATTGTCTTTGAGTTCCATTCCACTTGTTAACGACTGGTGCCCTGTTAACGTGTGAATGCAATTCCCTGTCTCCACATC	http://www.sanger.ac.uk/perl/genetics/CGP/cosmic?action=mut_summary&id=22979
EGFR	NM_005228	22992	c.2161G>A	p.G721S	+	7:55241713-55241713	CHP2_EGFR_4	GTGGAGAAGCTCCCAACCAAGCTCTCTTGAGGATCTTGAAGGAAACTGAATTCAAAAAGATCAAAGTGCTGGGCTCCGGTGCGTTCGGCACGGT	http://www.sanger.ac.uk/perl/genetics/CGP/cosmic?action=mut_summary&id=22992
FBXW7	NM_033632.1	23000	c.1514G>T	p.R505L	-	4:153247288-153247288	CHP2_FBXW7_4	TTGAACACAGCGGACTGCTGCAACATGACCCATCAAAACATGTAAACACTGGCCTGTCTCAATATCCCAAACCCTAAGAGTGGCATCTCGAG	http://www.sanger.ac.uk/perl/genetics/CGP/cosmic?action=mut_summary&id=23000
KIT	NM_000222	23418	c.?_?del?	p.Q556_K558del	+	4:55593600-55593608	CHP2_KIT_4	CCACAGAAACCCATGTATGAAGTACAGTGGAAGGTTGTTGAGGAGATAAATGGAAACAATTATGTTTACATAGACCCAACACAACTTCCTTATGATCACAAATGGGAGTTTCCCAGAAAC	http://www.sanger.ac.uk/perl/genetics/CGP/cosmic?action=mut_summary&id=23418
KIT	NM_000222	23560	c.1690_1734del45	p.N564_Y578del	+	4:55593624-55593668	CHP2_KIT_4	CCACAGAAACCCATGTATGAAGTACAGTGGAAGGTTGTTGAGGAGATAAATGGAAACAATTATGTTTACATAGACCCAACACAACTTCCTTATGATCACAAATGGGAGTTTCCCAGAAAC	http://www.sanger.ac.uk/perl/genetics/CGP/cosmic?action=mut_summary&id=23560
EGFR	NM_005228	23571	c.2238_2252del15	p.L747_T751del	+	7:55242468-55242482	CHP2_EGFR_5	TAGGGACTCTGGATCCCAGAAGGTGAGAAAGTTAAAATTCCCGTCGCTATCAAGGAATTAAGAGAAGCAACATCTCCGAAAGCCAACAAGGAAATCCTCGATGTGAGTTTCTGCTTTGCTGTGTGGGGG	http://www.sanger.ac.uk/perl/genetics/CGP/cosmic?action=mut_summary&id=23571
APC	NM_000038	23587	c.4097C>T	p.A1366V	+	5:112175388-112175388	CHP2_APC_4	TATCTTCAGAATCAGCCAGGCACAAAGCTGTTGAATTTTCTTCAGGAGCGAAATCTCCCTCCAAAAGTGGTGCTCAGACACCCAAAAGTCCACCTGAACACTATGTTCAGGAGACCCCACTCATGTTT	http://www.sanger.ac.uk/perl/genetics/CGP/cosmic?action=mut_summary&id=23587
APC	NM_000038	23598	c.4483delA	p.S1495fs*12	+	5:112175774-112175774	CHP2_APC_6	GATGCTGATACTTTATTACATTTTGCCACGGAAAGTACTCCAGATGGATTTTCTTGTTCATCCAGCCTGAGTGCTCTGAGCCTCGATGAGCCATTTATACAGAAAGATGTGGAATTAAGAAT	http://www.sanger.ac.uk/perl/genetics/CGP/cosmic?action=mut_summary&id=23598
PTEN	NM_000314.4	23626	c.962_963insA	p.N323fs*2	+	10:89720811-89720812	CHP2_PTEN_8	CAAGGAATATCTAGTACTTACTTTAACAAAAAATGATCTTGACAAAGCAAATAAAGACAAAGCCAACCGATACTTTTCTCCAAATTTTAAGGTCAGTTAAATTAAACATTTTGTGG	http://www.sanger.ac.uk/perl/genetics/CGP/cosmic?action=mut_summary&id=23626
PTEN	NM_000314.4	23643	c.315T>G	p.C105W	+	10:89692831-89692831	CHP2_PTEN_3	CTTATCAAACCCTTTTGTGAAGATCTTGACCAATGGCTAAGTGAAGATGACAATCATGTTGCAGCAATTCACTGTAAAGCTGGAAAGGGACGAACTGGTGTAATGAT	http://www.sanger.ac.uk/perl/genetics/CGP/cosmic?action=mut_summary&id=23643
PTEN	NM_000314.4	23644	c.743C>G	p.P248?	+	10:89717718-89717718	CHP2_PTEN_6	CCACACGACGGGAAGACAAGTTCATGTACTTTGAGTTCCCTCAGCCGTTACCTGTGTGTGGTGATATCAAAGTAGAGTTCTTCCACAAACAGAACAAGATGCTAAAAAAGGTTT	http://www.sanger.ac.uk/perl/genetics/CGP/cosmic?action=mut_summary&id=23644
PTEN	NM_000314.4	23657	c.1015C>T	p.P339S	+	10:89720864-89720864	CHP2_PTEN_8	CAAGGAATATCTAGTACTTACTTTAACAAAAAATGATCTTGACAAAGCAAATAAAGACAAAGCCAACCGATACTTTTCTCCAAATTTTAAGGTCAGTTAAATTAAACATTTTGTGG	http://www.sanger.ac.uk/perl/genetics/CGP/cosmic?action=mut_summary&id=23657
TP53_ENST00000413465	ENST00000413465	241997	c.638G>T	p.R213L	-	17:7578211-7578211	CHP2_TP53_5	GGCGGCTCATAGGGCACCACCACACTATGTCGAAAAGTGTTTCTGTCATCCAAATACTCCACACGCAAATTTCCTTCCACTCGGATAAGATGCTGAGGAGGGGCCAGACCTAAGAGCA	http://www.sanger.ac.uk/perl/genetics/CGP/cosmic?action=mut_summary&id=241997
TP53_ENST00000269305	ENST00000269305	241998	c.638G>T	p.R213L	-	17:7578211-7578211	CHP2_TP53_5	GGCGGCTCATAGGGCACCACCACACTATGTCGAAAAGTGTTTCTGTCATCCAAATACTCCACACGCAAATTTCCTTCCACTCGGATAAGATGCTGAGGAGGGGCCAGACCTAAGAGCA	http://www.sanger.ac.uk/perl/genetics/CGP/cosmic?action=mut_summary&id=241998
TP53_ENST00000414315	ENST00000414315	241999	c.242G>T	p.R81L	-	17:7578211-7578211	CHP2_TP53_5	GGCGGCTCATAGGGCACCACCACACTATGTCGAAAAGTGTTTCTGTCATCCAAATACTCCACACGCAAATTTCCTTCCACTCGGATAAGATGCTGAGGAGGGGCCAGACCTAAGAGCA	http://www.sanger.ac.uk/perl/genetics/CGP/cosmic?action=mut_summary&id=241999
TP53_ENST00000545858	ENST00000545858	242000	c.359G>T	p.R120L	-	17:7578211-7578211	CHP2_TP53_5	GGCGGCTCATAGGGCACCACCACACTATGTCGAAAAGTGTTTCTGTCATCCAAATACTCCACACGCAAATTTCCTTCCACTCGGATAAGATGCTGAGGAGGGGCCAGACCTAAGAGCA	http://www.sanger.ac.uk/perl/genetics/CGP/cosmic?action=mut_summary&id=242000
EGFR	NM_005228	24267	c.2239_2240TT>CC	p.L747P	+	7:55242469-55242470	CHP2_EGFR_5	TAGGGACTCTGGATCCCAGAAGGTGAGAAAGTTAAAATTCCCGTCGCTATCAAGGAATTAAGAGAAGCAACATCTCCGAAAGCCAACAAGGAAATCCTCGATGTGAGTTTCTGCTTTGCTGTGTGGGGG	http://www.sanger.ac.uk/perl/genetics/CGP/cosmic?action=mut_summary&id=24267
FLT3	Z26652	24530	c.2506_2508ATC>TTT	p.I836F	-	13:28592637-28592639	CHP2_FLT3_4	ATAAGTAGGAAATAGCAGCCTCACATTGCCCCTGACAACATAGTTGGAATCACTCATGATATCTCGAGCCAATCCAAAGTCACA	http://www.sanger.ac.uk/perl/genetics/CGP/cosmic?action=mut_summary&id=24530
FLT3	Z26652	24531	c.2509_2510AT>CC	p.M837P	-	13:28592635-28592636	CHP2_FLT3_4	ATAAGTAGGAAATAGCAGCCTCACATTGCCCCTGACAACATAGTTGGAATCACTCATGATATCTCGAGCCAATCCAAAGTCACA	http://www.sanger.ac.uk/perl/genetics/CGP/cosmic?action=mut_summary&id=24531
SMARCB1	NM_003073.2	24595	c.157C>T	p.R53*	+	22:24134006-24134006	CHP2_SMARCB1_1	CCTCCGTATGTTCCGAGGTTCTCTGTACAAGAGATACCCCTCACTCTGGAGGCGACTAGCCACTGTGGAAGAGAGGAAGAAAATAGTTGCATCGTCACATGGTAAAAAAAC	http://www.sanger.ac.uk/perl/genetics/CGP/cosmic?action=mut_summary&id=24595
BRAF	NM_004333	24642	c.1411G>T	p.V471F	-	7:140481397-140481397	CHP2_BRAF_1	GTAGACTGTTCCAAATGATCCAGATCCAATTCTTTGTCCCACTGTAATCTGCCCATCAGGAATCTCCCAATCATCACTCGAGTCCCGTCTACCAAGTGTTTTCTTGATAAAAACAGTAAAAAAG	http://www.sanger.ac.uk/perl/genetics/CGP/cosmic?action=mut_summary&id=24642
NOTCH1	NM_017617.2	24673	c.4724T>C	p.L1575P	-	9:139399422-139399422	CHP2_NOTCH1_1	GTGTGCAGCACGCGGCTGAGCTCCCGCAGGAAGTGGAAGGAGCTGTTGCGCAGCTGCTCCGGCGGCATCAGCACCACCACCACCAGCGTGCCGGCCGCCAGCCTCTCGGG	http://www.sanger.ac.uk/perl/genetics/CGP/cosmic?action=mut_summary&id=24673
HNF1A	NM_000545.3	24692	c.787C>T	p.R263C	+	12:121432040-121432040	CHP2_HNF1A_2	GGCTGGGCTCCAACCTCGTCACGGAGGTGCGTGTCTACAACTGGTTTGCCAACCGGCGCAAAGAAGAAGCCTTCCGGCACAAGCTGGCC	http://www.sanger.ac.uk/perl/genetics/CGP/cosmic?action=mut_summary&id=24692
PIK3CA	NM_006218.1	24712	c.1638G>T	p.Q546H	+	3:178936096-178936096	CHP2_PIK3CA_7	ATTAAGGGAAAATGACAAAGAACAGCTCAAAGCAATTTCTACACGAGATCCTCTCTCTGAAATCACTGAGCAGGAGAAAGAT	http://www.sanger.ac.uk/perl/genetics/CGP/cosmic?action=mut_summary&id=24712
PIK3CA	NM_006218.1	24714	c.3141T>G	p.H1047Q	+	3:178952086-178952086	CHP2_PIK3CA_10	GACATTGCATACATTCGAAAGACCCTAGCCTTAGATAAAACTGAGCAAGAGGCTTTGGAGTATTTCATGAAACAAATGAATGATGCACATCATGGTGGCTG	http://www.sanger.ac.uk/perl/genetics/CGP/cosmic?action=mut_summary&id=24714
CTNNB1	NM_001904	24746	c.112_114GGT>CCC	p.G38P	+	3:41266115-41266117	CHP2_CTNNB1_1	GTTGGACATGGCCATGGAACCAGACAGAAAAGCGGCTGTTAGTCACTGGCAGCAACAGTCTTACCTGGACTCTGGAATCCATTCTGGTGCCACTACCACAGCTCCTTCTCTGAGTGGT	http://www.sanger.ac.uk/perl/genetics/CGP/cosmic?action=mut_summary&id=24746
KIT	NM_000222	24748	c.1669_1672TGGA>G	p.W557_K558>E	+	4:55593603-55593606	CHP2_KIT_4	CCACAGAAACCCATGTATGAAGTACAGTGGAAGGTTGTTGAGGAGATAAATGGAAACAATTATGTTTACATAGACCCAACACAACTTCCTTATGATCACAAATGGGAGTTTCCCAGAAAC	http://www.sanger.ac.uk/perl/genetics/CGP/cosmic?action=mut_summary&id=24748
FGFR3	NM_000142	24802	c.2089G>T	p.G697C	+	4:1808331-1808331	CHP2_FGFR3_4	GGGGGGCTCCCCGTACCCCGGCATCCCTGTGGAGGAGCTCTTCAAGCTGCTGAAGGAGGGCCACCGCATGGACAAGCCCGCCAACTGC	http://www.sanger.ac.uk/perl/genetics/CGP/cosmic?action=mut_summary&id=24802
FGFR3	NM_000142	24842	c.1138G>A	p.G380R	+	4:1806119-1806119	CHP2_FGFR3_2	CGAGGCGGGCAGTGTGTATGCAGGCATCCTCAGCTACGGGGTGGGCTTCTTCCTGTTCATCCTGGTGGTGGCGGCTGTGACGCTCTGCCGCCTGCGCAGCCCCCCC	http://www.sanger.ac.uk/perl/genetics/CGP/cosmic?action=mut_summary&id=24842
EGFR	NM_005228	24869	c.2235_2252del18	p.E746_T751del	+	7:55242465-55242482	CHP2_EGFR_5	TAGGGACTCTGGATCCCAGAAGGTGAGAAAGTTAAAATTCCCGTCGCTATCAAGGAATTAAGAGAAGCAACATCTCCGAAAGCCAACAAGGAAATCCTCGATGTGAGTTTCTGCTTTGCTGTGTGGGGG	http://www.sanger.ac.uk/perl/genetics/CGP/cosmic?action=mut_summary&id=24869
NOTCH1	NM_017617.2	24886	c.7390delG	p.A2464fs*14	-	9:139390804-139390804	CHP2_NOTCH1_3	CGGGTGGGACCAGCGAGGATGGCAGCGACGTGGGCAGGGCGGGGCTCTCCTGGGGCAGAATAGTGTGCACCGCCAGGCTGCTGGGGCCCAGTGGCTGCACGTCTGCCTGGCTCGGCTCTCC	http://www.sanger.ac.uk/perl/genetics/CGP/cosmic?action=mut_summary&id=24886
NOTCH1	NM_017617.2	24888	c.4790T>A	p.L1597H	-	9:139399356-139399356	CHP2_NOTCH1_1	GTGTGCAGCACGCGGCTGAGCTCCCGCAGGAAGTGGAAGGAGCTGTTGCGCAGCTGCTCCGGCGGCATCAGCACCACCACCACCAGCGTGCCGGCCGCCAGCCTCTCGGG	http://www.sanger.ac.uk/perl/genetics/CGP/cosmic?action=mut_summary&id=24888
HNF1A	NM_000545.3	24900	c.632A>C	p.Q211P	+	12:121431428-121431428	CHP2_HNF1A_1	TGAGCTACCAACCAAGAAGGGGCGGAGGAACCGTTTCAAGTGGGGCCCAGCATCCCAGCAGATCCTGTTCCAGGCCTATGAGAGGCAG	http://www.sanger.ac.uk/perl/genetics/CGP/cosmic?action=mut_summary&id=24900
HNF1A	NM_000545.3	24915	c.607C>T	p.R203C	+	12:121431403-121431403	CHP2_HNF1A_1	TGAGCTACCAACCAAGAAGGGGCGGAGGAACCGTTTCAAGTGGGGCCCAGCATCCCAGCAGATCCTGTTCCAGGCCTATGAGAGGCAG	http://www.sanger.ac.uk/perl/genetics/CGP/cosmic?action=mut_summary&id=24915
HNF1A	NM_000545.3	24918	c.618G>C	p.W206C	+	12:121431414-121431414	CHP2_HNF1A_1	TGAGCTACCAACCAAGAAGGGGCGGAGGAACCGTTTCAAGTGGGGCCCAGCATCCCAGCAGATCCTGTTCCAGGCCTATGAGAGGCAG	http://www.sanger.ac.uk/perl/genetics/CGP/cosmic?action=mut_summary&id=24918
HNF1A	NM_000545.3	24923	c.779C>T	p.T260M	+	12:121432032-121432032	CHP2_HNF1A_2	GGCTGGGCTCCAACCTCGTCACGGAGGTGCGTGTCTACAACTGGTTTGCCAACCGGCGCAAAGAAGAAGCCTTCCGGCACAAGCTGGCC	http://www.sanger.ac.uk/perl/genetics/CGP/cosmic?action=mut_summary&id=24923
HNF1A	NM_000545.3	24931	c.620G>A	p.G207D	+	12:121431416-121431416	CHP2_HNF1A_1	TGAGCTACCAACCAAGAAGGGGCGGAGGAACCGTTTCAAGTGGGGCCCAGCATCCCAGCAGATCCTGTTCCAGGCCTATGAGAGGCAG	http://www.sanger.ac.uk/perl/genetics/CGP/cosmic?action=mut_summary&id=24931
HNF1A	NM_000545.3	24933	c.815G>A	p.R272H	+	12:121432068-121432068	CHP2_HNF1A_2	GGCTGGGCTCCAACCTCGTCACGGAGGTGCGTGTCTACAACTGGTTTGCCAACCGGCGCAAAGAAGAAGCCTTCCGGCACAAGCTGGCC	http://www.sanger.ac.uk/perl/genetics/CGP/cosmic?action=mut_summary&id=24933
APC	NM_000038	24941	c.4477delA	p.T1493fs*14	+	5:112175768-112175768	CHP2_APC_6	GATGCTGATACTTTATTACATTTTGCCACGGAAAGTACTCCAGATGGATTTTCTTGTTCATCCAGCCTGAGTGCTCTGAGCCTCGATGAGCCATTTATACAGAAAGATGTGGAATTAAGAAT	http://www.sanger.ac.uk/perl/genetics/CGP/cosmic?action=mut_summary&id=24941
APC	NM_000038	24946	c.4291delA	p.M1431fs*42	+	5:112175582-112175582	CHP2_APC_5	GCCCTGGACAAACCATGCCACCAAGCAGAAGTAAAACACCTCCACCACCTCCTCAAACAGCTCAAACCAAGCGAGAAGTACCTAAAAATAAAGCACCTACTGCTGAAAAGAGAGAGAGTGGACCTAAGCAAGCTGC	http://www.sanger.ac.uk/perl/genetics/CGP/cosmic?action=mut_summary&id=24946
APC	NM_000038	24948	c.4394delG	p.S1465fs*8	+	5:112175685-112175685	CHP2_APC_5	GCCCTGGACAAACCATGCCACCAAGCAGAAGTAAAACACCTCCACCACCTCCTCAAACAGCTCAAACCAAGCGAGAAGTACCTAAAAATAAAGCACCTACTGCTGAAAAGAGAGAGAGTGGACCTAAGCAAGCTGC	http://www.sanger.ac.uk/perl/genetics/CGP/cosmic?action=mut_summary&id=24948
VHL	NM_000551.2	249586	c.412_425delCCATCTCTCAATGT	p.P138fs*1	+	3:10188269-10188282	CHP2_VHL_2	TGTCCCGATAGGTCACCTTTGGCTCTTCAGAGATGCAGGGACACACGATGGGCTTCTGGTTAACCAAACTGAATTATTTGTGCCATCTCTCAATGTTGACGGACAGCCTATTTTTGCCAA	http://www.sanger.ac.uk/perl/genetics/CGP/cosmic?action=mut_summary&id=249586
TP53	NM_000546	249845	c.377_377delA	p.Y126fs*44	-	17:7578553-7578553	CHP2_TP53_3	GCCAGTTGGCAAAACATCTTGTTGAGGGCAGGGGAGTACTGTAGGAAGAGGAAGGAGACAGAGTTGAAAGTCAGGGCACAAGTGA	http://www.sanger.ac.uk/perl/genetics/CGP/cosmic?action=mut_summary&id=249845
HRAS	NM_005343	249860	c.81T>C	p.H27H	-	11:534242-534242	CHP2_HRAS_1	GGGGTCGTATTCGTCCACAAAATGGTTCTGGATCAGCTGGATGGTCAGCGCACTCTTGCCCACACCGCCGGCGCCCACCACCACCAGC	http://www.sanger.ac.uk/perl/genetics/CGP/cosmic?action=mut_summary&id=249860
PIK3CA	NM_006218.1	249872	c.1631C>A	p.T544N	+	3:178936089-178936089	CHP2_PIK3CA_7	ATTAAGGGAAAATGACAAAGAACAGCTCAAAGCAATTTCTACACGAGATCCTCTCTCTGAAATCACTGAGCAGGAGAAAGAT	http://www.sanger.ac.uk/perl/genetics/CGP/cosmic?action=mut_summary&id=249872
BRAF	NM_004333	249889	c.1798_1799GT>CA	p.V600Q	-	7:140453136-140453137	CHP2_BRAF_2	TCAAACTGATGGGACCCACTCCATCGAGATTTCACTGTAGCTAGACCAAAATCACCTATTTTTACTGTGAGGTCTTCATGAAGAAATATATCTGAGGTGTAGTAAGTAAAGGAAAACAG	http://www.sanger.ac.uk/perl/genetics/CGP/cosmic?action=mut_summary&id=249889
PIK3CA	NM_006218.1	249908	c.3207+29T>C	p.?	+	3:178952181-178952181	CHP2_PIK3CA_11	GCATTGAACTGAAAAGATAACTGAGAAAATGAAAGCTCACTCTGGATTCCACACTGCACTGTTAATAACTCTCAGCAGGCAAAGACCGATTGCATAG	http://www.sanger.ac.uk/perl/genetics/CGP/cosmic?action=mut_summary&id=249908
PIK3CA	NM_006218.1	25041	c.1637A>T	p.Q546L	+	3:178936095-178936095	CHP2_PIK3CA_7	ATTAAGGGAAAATGACAAAGAACAGCTCAAAGCAATTTCTACACGAGATCCTCTCTCTGAAATCACTGAGCAGGAGAAAGAT	http://www.sanger.ac.uk/perl/genetics/CGP/cosmic?action=mut_summary&id=25041
KIT	NM_000222	25064	c.1928T>C	p.V643A	+	4:55594225-55594225	CHP2_KIT_5	TTTTAGCGAGTGCCCATTTGACAGAACGGGAAGCCCTCATGTCTGAACTCAAAGTCCTGAGTTACCTTGGTAATCACATGAATATTGTGAATCTACTTGGAGCCTGCAC	http://www.sanger.ac.uk/perl/genetics/CGP/cosmic?action=mut_summary&id=25064
KRAS	NM_004985	25081	c.34_35GG>TA	p.G12Y	-	12:25398284-25398285	CHP2_KRAS_1	GCATATTAAAACAAGATTTACCTCTATTGTTGGATCATATTCGTCCACAAAATGATTCTGAATTAGCTGTATCGTCAAGGCACTCTTGCCTACGCCACCAGCTCCAACTACCACAAGT	http://www.sanger.ac.uk/perl/genetics/CGP/cosmic?action=mut_summary&id=25081
PIK3CA	NM_006218.1	25085	c.3120G>A	p.M1040I	+	3:178952065-178952065	CHP2_PIK3CA_10	GACATTGCATACATTCGAAAGACCCTAGCCTTAGATAAAACTGAGCAAGAGGCTTTGGAGTATTTCATGAAACAAATGAATGATGCACATCATGGTGGCTG	http://www.sanger.ac.uk/perl/genetics/CGP/cosmic?action=mut_summary&id=25085
PIK3CA	NM_006218.1	25086	c.3133G>A	p.D1045N	+	3:178952078-178952078	CHP2_PIK3CA_10	GACATTGCATACATTCGAAAGACCCTAGCCTTAGATAAAACTGAGCAAGAGGCTTTGGAGTATTTCATGAAACAAATGAATGATGCACATCATGGTGGCTG	http://www.sanger.ac.uk/perl/genetics/CGP/cosmic?action=mut_summary&id=25086
NPM1	NM_002520.4	25119	c.863_864insTACG	p.W288fs*10	+	5:170837547-170837548	CHP2_NPM1_1	TAACCACATTTCTTTTTTTTTTTTTCCAGGCTATTCAAGATCTCTGGCAGTGGAGGAAGTCTCTTTAAGAAAATAGTTTAAACAATTTGTTAAAAAATTTTCCGTCTTATTTCAT	http://www.sanger.ac.uk/perl/genetics/CGP/cosmic?action=mut_summary&id=25119
STK11	NM_000455	25229	c.595G>T	p.E199*	+	19:1220502-1220502	CHP2_STK11_3	ATCTCCGACCTGGGCGTGGCCGAGGTAGGCACGTGCTAGGGGGGGCCCTGGGGCGCCCCCTCCCGGGCACTCCCTGAGGGCTGCACGGCACCGCCACAGGCACTGCACCCGTTCGCGGCGGAC	http://www.sanger.ac.uk/perl/genetics/CGP/cosmic?action=mut_summary&id=25229
FLT3	Z26652	25248	c.2492G>A	p.G831E	-	13:28592653-28592653	CHP2_FLT3_4	ATAAGTAGGAAATAGCAGCCTCACATTGCCCCTGACAACATAGTTGGAATCACTCATGATATCTCGAGCCAATCCAAAGTCACA	http://www.sanger.ac.uk/perl/genetics/CGP/cosmic?action=mut_summary&id=25248
SMAD4	NM_005359.3	25274	c.366_367insA	p.C123fs*2	+	18:48575172-48575173	CHP2_SMAD4_1	CTGGAGGTGGCCTGATCTTCACAAAAATGAACTAAAACATGTTAAATATTGTCAGTATGCGTTTGACTTAAAATGTGATAGTGTCTGTGTGAATCCATATCACTACGAACGAGT	http://www.sanger.ac.uk/perl/genetics/CGP/cosmic?action=mut_summary&id=25274
VHL	NM_000551.2	25675	c.464-1G>T	p.?	+	3:10191470-10191470	CHP2_VHL_3	CTTGTACTGAGACCCTAGTCTGCCACTGAGGATTTGGTTTTTGCCCTTCCAGTGTATACTCTGAAAGAGCGATGCCTCCAGGTTGTCCGGAGCCTAGTCAAGCCTGAGA	http://www.sanger.ac.uk/perl/genetics/CGP/cosmic?action=mut_summary&id=25675
VHL	NM_000551.2	25676	c.485G>T	p.C162F	+	3:10191492-10191492	CHP2_VHL_3	CTTGTACTGAGACCCTAGTCTGCCACTGAGGATTTGGTTTTTGCCCTTCCAGTGTATACTCTGAAAGAGCGATGCCTCCAGGTTGTCCGGAGCCTAGTCAAGCCTGAGA	http://www.sanger.ac.uk/perl/genetics/CGP/cosmic?action=mut_summary&id=25676
VHL	NM_000551.2	25682	c.430G>T	p.G144*	+	3:10188287-10188287	CHP2_VHL_2	TGTCCCGATAGGTCACCTTTGGCTCTTCAGAGATGCAGGGACACACGATGGGCTTCTGGTTAACCAAACTGAATTATTTGTGCCATCTCTCAATGTTGACGGACAGCCTATTTTTGCCAA	http://www.sanger.ac.uk/perl/genetics/CGP/cosmic?action=mut_summary&id=25682
VHL	NM_000551.2	25719	c.383T>C	p.L128P	+	3:10188240-10188240	CHP2_VHL_2	TGTCCCGATAGGTCACCTTTGGCTCTTCAGAGATGCAGGGACACACGATGGGCTTCTGGTTAACCAAACTGAATTATTTGTGCCATCTCTCAATGTTGACGGACAGCCTATTTTTGCCAA	http://www.sanger.ac.uk/perl/genetics/CGP/cosmic?action=mut_summary&id=25719
VHL	NM_000551.2	25720	c.393C>G	p.N131K	+	3:10188250-10188250	CHP2_VHL_2	TGTCCCGATAGGTCACCTTTGGCTCTTCAGAGATGCAGGGACACACGATGGGCTTCTGGTTAACCAAACTGAATTATTTGTGCCATCTCTCAATGTTGACGGACAGCCTATTTTTGCCAA	http://www.sanger.ac.uk/perl/genetics/CGP/cosmic?action=mut_summary&id=25720
FBXW7	NM_033632.1	25812	c.1514G>A	p.R505H	-	4:153247288-153247288	CHP2_FBXW7_4	TTGAACACAGCGGACTGCTGCAACATGACCCATCAAAACATGTAAACACTGGCCTGTCTCAATATCCCAAACCCTAAGAGTGGCATCTCGAG	http://www.sanger.ac.uk/perl/genetics/CGP/cosmic?action=mut_summary&id=25812
APC	NM_000038	25815	c.4295_4296CA>AC	p.P1432H	+	5:112175586-112175587	CHP2_APC_5	GCCCTGGACAAACCATGCCACCAAGCAGAAGTAAAACACCTCCACCACCTCCTCAAACAGCTCAAACCAAGCGAGAAGTACCTAAAAATAAAGCACCTACTGCTGAAAAGAGAGAGAGTGGACCTAAGCAAGCTGC	http://www.sanger.ac.uk/perl/genetics/CGP/cosmic?action=mut_summary&id=25815
APC	NM_000038	25826	c.4037C>G	p.S1346*	+	5:112175328-112175328	CHP2_APC_4	TATCTTCAGAATCAGCCAGGCACAAAGCTGTTGAATTTTCTTCAGGAGCGAAATCTCCCTCCAAAAGTGGTGCTCAGACACCCAAAAGTCCACCTGAACACTATGTTCAGGAGACCCCACTCATGTTT	http://www.sanger.ac.uk/perl/genetics/CGP/cosmic?action=mut_summary&id=25826
APC	NM_000038	25827	c.4048A>T	p.K1350*	+	5:112175339-112175339	CHP2_APC_4	TATCTTCAGAATCAGCCAGGCACAAAGCTGTTGAATTTTCTTCAGGAGCGAAATCTCCCTCCAAAAGTGGTGCTCAGACACCCAAAAGTCCACCTGAACACTATGTTCAGGAGACCCCACTCATGTTT	http://www.sanger.ac.uk/perl/genetics/CGP/cosmic?action=mut_summary&id=25827
JAK2	ENST00000381652	25834	c.1848_1849TG>CT	p.V617F	+	9:5073769-5073770	CHP2_JAK2_1	GCTTTCTCACAAGCATTTGGTTTTAAATTATGGAGTATGTGTCTGTGGAGACGAGAGTAAGTAAAACTACAGGCTTTCTAATGCCTTTCTCAGAGCATCTGTTTTTGTTTATATAGAAAATTCAGTTT	http://www.sanger.ac.uk/perl/genetics/CGP/cosmic?action=mut_summary&id=25834
NOTCH1	NM_017617.2	25836	c.4730T>A	p.V1577E	-	9:139399416-139399416	CHP2_NOTCH1_1	GTGTGCAGCACGCGGCTGAGCTCCCGCAGGAAGTGGAAGGAGCTGTTGCGCAGCTGCTCCGGCGGCATCAGCACCACCACCACCAGCGTGCCGGCCGCCAGCCTCTCGGG	http://www.sanger.ac.uk/perl/genetics/CGP/cosmic?action=mut_summary&id=25836
NOTCH1	NM_017617.2	25839	c.4757T>G	p.L1586R	-	9:139399389-139399389	CHP2_NOTCH1_1	GTGTGCAGCACGCGGCTGAGCTCCCGCAGGAAGTGGAAGGAGCTGTTGCGCAGCTGCTCCGGCGGCATCAGCACCACCACCACCAGCGTGCCGGCCGCCAGCCTCTCGGG	http://www.sanger.ac.uk/perl/genetics/CGP/cosmic?action=mut_summary&id=25839
STK11	NM_000455	25847	c.580G>A	p.D194N	+	19:1220487-1220487	CHP2_STK11_3	ATCTCCGACCTGGGCGTGGCCGAGGTAGGCACGTGCTAGGGGGGGCCCTGGGGCGCCCCCTCCCGGGCACTCCCTGAGGGCTGCACGGCACCGCCACAGGCACTGCACCCGTTCGCGGCGGAC	http://www.sanger.ac.uk/perl/genetics/CGP/cosmic?action=mut_summary&id=25847
STK11	NM_000455	25851	c.842_843insC	p.L282fs*3	+	19:1221319-1221320	CHP2_STK11_4	CCCTTCGAAGGGGACAACATCTACAAGTTGTTTGAGAACATCGGGAAGGGGAGCTACGCCATCCCGGGCGACTGTGGCCCCCCGCTCTCTGACCTG	http://www.sanger.ac.uk/perl/genetics/CGP/cosmic?action=mut_summary&id=25851
EGFR	NM_005228	26038	c.2233_2247del15	p.K745_E749del	+	7:55242463-55242477	CHP2_EGFR_5	TAGGGACTCTGGATCCCAGAAGGTGAGAAAGTTAAAATTCCCGTCGCTATCAAGGAATTAAGAGAAGCAACATCTCCGAAAGCCAACAAGGAAATCCTCGATGTGAGTTTCTGCTTTGCTGTGTGGGGG	http://www.sanger.ac.uk/perl/genetics/CGP/cosmic?action=mut_summary&id=26038
MLH1	NM_000249.2	26085	c.1151T>A	p.V384D	+	3:37067240-37067240	CHP2_MLH1_1	AAGTAGTGATAAGGTCTATGCCCACCAGATGGTTCGTACAGATTCCCGGGAACAGAAGCTTGATGCATTTCTGCAGCCTCTGAGCAAACCCCTGTCCAGTCAGCCCCAGGCCATTGTCACAGAGGA	http://www.sanger.ac.uk/perl/genetics/CGP/cosmic?action=mut_summary&id=26085
EGFR	NM_005228	26129	c.2572C>T	p.L858L	+	7:55259514-55259514	CHP2_EGFR_8	TTTGGGCTGGCCAAACTGCTGGGTGCGGAAGAGAAAGAATACCATGCAGAAGGAGGCAAAGTAAGGAGGTGGCTTTAGGTCAGCCAGCATTTTCCTGACACCAGGGACCAGGCTGCCTTCC	http://www.sanger.ac.uk/perl/genetics/CGP/cosmic?action=mut_summary&id=26129
PTEN	NM_000314.4	26404	c.723_724insT	p.E242fs*1	+	10:89717698-89717699	CHP2_PTEN_6	CCACACGACGGGAAGACAAGTTCATGTACTTTGAGTTCCCTCAGCCGTTACCTGTGTGTGGTGATATCAAAGTAGAGTTCTTCCACAAACAGAACAAGATGCTAAAAAAGGTTT	http://www.sanger.ac.uk/perl/genetics/CGP/cosmic?action=mut_summary&id=26404
EGFR	NM_005228	26438	c.2620G>A	p.G874S	+	7:55259562-55259562	CHP2_EGFR_8	TTTGGGCTGGCCAAACTGCTGGGTGCGGAAGAGAAAGAATACCATGCAGAAGGAGGCAAAGTAAGGAGGTGGCTTTAGGTCAGCCAGCATTTTCCTGACACCAGGGACCAGGCTGCCTTCC	http://www.sanger.ac.uk/perl/genetics/CGP/cosmic?action=mut_summary&id=26438
EGFR	NM_005228	26445	c.2300C>T	p.A767V	+	7:55249002-55249002	CHP2_EGFR_6	GTGCCTCTCCCTCCCTCCAGGAAGCCTACGTGATGGCCAGCGTGGACAACCCCCACGTGTGCCGCCTGCTGGGCATCTGCCTCACCTCCACCGTGCAGCTCATCACGCAGCTCATGCCCTTCGGC	http://www.sanger.ac.uk/perl/genetics/CGP/cosmic?action=mut_summary&id=26445
BRAF	NM_004333	26506	c.1787G>A	p.G596D	-	7:140453148-140453148	CHP2_BRAF_2	TCAAACTGATGGGACCCACTCCATCGAGATTTCACTGTAGCTAGACCAAAATCACCTATTTTTACTGTGAGGTCTTCATGAAGAAATATATCTGAGGTGTAGTAAGTAAAGGAAAACAG	http://www.sanger.ac.uk/perl/genetics/CGP/cosmic?action=mut_summary&id=26506
EGFR	NM_005228	26509	c.2227G>A	p.A743T	+	7:55242457-55242457	CHP2_EGFR_5	TAGGGACTCTGGATCCCAGAAGGTGAGAAAGTTAAAATTCCCGTCGCTATCAAGGAATTAAGAGAAGCAACATCTCCGAAAGCCAACAAGGAAATCCTCGATGTGAGTTTCTGCTTTGCTGTGTGGGGG	http://www.sanger.ac.uk/perl/genetics/CGP/cosmic?action=mut_summary&id=26509
BRAF	NM_004333	26625	c.1794_1795insGTT	p.A598_T599insV	-	7:140453140-140453141	CHP2_BRAF_2	TCAAACTGATGGGACCCACTCCATCGAGATTTCACTGTAGCTAGACCAAAATCACCTATTTTTACTGTGAGGTCTTCATGAAGAAATATATCTGAGGTGTAGTAAGTAAAGGAAAACAG	http://www.sanger.ac.uk/perl/genetics/CGP/cosmic?action=mut_summary&id=26625
ERBB2	NM_004448	26681	c.2333_2334insGGG	p.G778_S779insG	+	17:37881004-37881005	CHP2_ERBB2_2	CCTCTCAGCGTACCCTTGTCCCCAGGAAGCATACGTGATGGCTGGTGTGGGCTCCCCATATGTCTCCCGCCTTCTGGGCATCTGCCTGACATCCACGGTGCAGCTGGT	http://www.sanger.ac.uk/perl/genetics/CGP/cosmic?action=mut_summary&id=26681
EGFR	NM_005228	26704	c.2240T>C	p.L747S	+	7:55242470-55242470	CHP2_EGFR_5	TAGGGACTCTGGATCCCAGAAGGTGAGAAAGTTAAAATTCCCGTCGCTATCAAGGAATTAAGAGAAGCAACATCTCCGAAAGCCAACAAGGAAATCCTCGATGTGAGTTTCTGCTTTGCTGTGTGGGGG	http://www.sanger.ac.uk/perl/genetics/CGP/cosmic?action=mut_summary&id=26704
VHL	NM_000551.2	26785	c.263delG	p.W88fs*71	+	3:10183794-10183794	CHP2_VHL_1	CGCAGTCCGCGCGTCGTGCTGCCCGTATGGCTCAACTTCGACGGCGAGCCGCAGCCCTACCCAACGCTGCCGCCTGGCACGGGCCGCCG	http://www.sanger.ac.uk/perl/genetics/CGP/cosmic?action=mut_summary&id=26785
RET	NM_020975	27040	c.1886_1891delTGTGCG	p.L629_D631>H	+	10:43609934-43609939	CHP2_RET_2	CAGTGGTGCCGAGCCTCTGGCGGTGCCAAGCCTCACACCACCCCCACCCACAGATCCACTGTGCGACGAGCTGTGCCGCACGGTGATCGCAGCCGCTGTCCTCTTCTCCTTCATCGTCTCGGTGCTGCTGTCTGCC	http://www.sanger.ac.uk/perl/genetics/CGP/cosmic?action=mut_summary&id=27040
EGFR	NM_005228	27041	c.2213T>G	p.V738G	+	7:55242443-55242443	CHP2_EGFR_5	TAGGGACTCTGGATCCCAGAAGGTGAGAAAGTTAAAATTCCCGTCGCTATCAAGGAATTAAGAGAAGCAACATCTCCGAAAGCCAACAAGGAAATCCTCGATGTGAGTTTCTGCTTTGCTGTGTGGGGG	http://www.sanger.ac.uk/perl/genetics/CGP/cosmic?action=mut_summary&id=27041
EGFR	NM_005228	27042	c.2282A>G	p.D761G	+	7:55242512-55242512	CHP2_EGFR_5	TAGGGACTCTGGATCCCAGAAGGTGAGAAAGTTAAAATTCCCGTCGCTATCAAGGAATTAAGAGAAGCAACATCTCCGAAAGCCAACAAGGAAATCCTCGATGTGAGTTTCTGCTTTGCTGTGTGGGGG	http://www.sanger.ac.uk/perl/genetics/CGP/cosmic?action=mut_summary&id=27042
FBXW7	NM_033632.1	27055	c.1510G>A	p.V504I	-	4:153247292-153247292	CHP2_FBXW7_4	TTGAACACAGCGGACTGCTGCAACATGACCCATCAAAACATGTAAACACTGGCCTGTCTCAATATCCCAAACCCTAAGAGTGGCATCTCGAG	http://www.sanger.ac.uk/perl/genetics/CGP/cosmic?action=mut_summary&id=27055
JAK2	ENST00000381652	27063	c.1860C>A	p.D620E	+	9:5073781-5073781	CHP2_JAK2_1	GCTTTCTCACAAGCATTTGGTTTTAAATTATGGAGTATGTGTCTGTGGAGACGAGAGTAAGTAAAACTACAGGCTTTCTAATGCCTTTCTCAGAGCATCTGTTTTTGTTTATATAGAAAATTCAGTTT	http://www.sanger.ac.uk/perl/genetics/CGP/cosmic?action=mut_summary&id=27063
NPM1	NM_002520.4	27065	c.863_864insTAGG	p.W288fs*12	+	5:170837547-170837548	CHP2_NPM1_1	TAACCACATTTCTTTTTTTTTTTTTCCAGGCTATTCAAGATCTCTGGCAGTGGAGGAAGTCTCTTTAAGAAAATAGTTTAAACAATTTGTTAAAAAATTTTCCGTCTTATTTCAT	http://www.sanger.ac.uk/perl/genetics/CGP/cosmic?action=mut_summary&id=27065
KIT	NM_000222	27069	c.1674_1679delGGTTGT	p.K558_V560>N	+	4:55593608-55593613	CHP2_KIT_4	CCACAGAAACCCATGTATGAAGTACAGTGGAAGGTTGTTGAGGAGATAAATGGAAACAATTATGTTTACATAGACCCAACACAACTTCCTTATGATCACAAATGGGAGTTTCCCAGAAAC	http://www.sanger.ac.uk/perl/genetics/CGP/cosmic?action=mut_summary&id=27069
NPM1	NM_002520.4	27084	c.867_868insCGGC	p.W290fs*10	+	5:170837551-170837552	CHP2_NPM1_1	TAACCACATTTCTTTTTTTTTTTTTCCAGGCTATTCAAGATCTCTGGCAGTGGAGGAAGTCTCTTTAAGAAAATAGTTTAAACAATTTGTTAAAAAATTTTCCGTCTTATTTCAT	http://www.sanger.ac.uk/perl/genetics/CGP/cosmic?action=mut_summary&id=27084
EGFR	NM_005228	27110	c.2356G>A	p.V786M	+	7:55249058-55249058	CHP2_EGFR_6	GTGCCTCTCCCTCCCTCCAGGAAGCCTACGTGATGGCCAGCGTGGACAACCCCCACGTGTGCCGCCTGCTGGGCATCTGCCTCACCTCCACCGTGCAGCTCATCACGCAGCTCATGCCCTTCGGC	http://www.sanger.ac.uk/perl/genetics/CGP/cosmic?action=mut_summary&id=27110
PIK3CA	NM_006218.1	27133	c.1633G>C	p.E545Q	+	3:178936091-178936091	CHP2_PIK3CA_7	ATTAAGGGAAAATGACAAAGAACAGCTCAAAGCAATTTCTACACGAGATCCTCTCTCTGAAATCACTGAGCAGGAGAAAGAT	http://www.sanger.ac.uk/perl/genetics/CGP/cosmic?action=mut_summary&id=27133
PIK3CA	NM_006218.1	27134	c.3130A>G	p.N1044D	+	3:178952075-178952075	CHP2_PIK3CA_10	GACATTGCATACATTCGAAAGACCCTAGCCTTAGATAAAACTGAGCAAGAGGCTTTGGAGTATTTCATGAAACAAATGAATGATGCACATCATGGTGGCTG	http://www.sanger.ac.uk/perl/genetics/CGP/cosmic?action=mut_summary&id=27134
PIK3CA	NM_006218.1	27155	c.1634A>T	p.E545V	+	3:178936092-178936092	CHP2_PIK3CA_7	ATTAAGGGAAAATGACAAAGAACAGCTCAAAGCAATTTCTACACGAGATCCTCTCTCTGAAATCACTGAGCAGGAGAAAGAT	http://www.sanger.ac.uk/perl/genetics/CGP/cosmic?action=mut_summary&id=27155
PIK3CA	NM_006218.1	27156	c.3137C>A	p.A1046E	+	3:178952082-178952082	CHP2_PIK3CA_10	GACATTGCATACATTCGAAAGACCCTAGCCTTAGATAAAACTGAGCAAGAGGCTTTGGAGTATTTCATGAAACAAATGAATGATGCACATCATGGTGGCTG	http://www.sanger.ac.uk/perl/genetics/CGP/cosmic?action=mut_summary&id=27156
PIK3CA	NM_006218.1	27158	c.3146G>C	p.G1049A	+	3:178952091-178952091	CHP2_PIK3CA_10	GACATTGCATACATTCGAAAGACCCTAGCCTTAGATAAAACTGAGCAAGAGGCTTTGGAGTATTTCATGAAACAAATGAATGATGCACATCATGGTGGCTG	http://www.sanger.ac.uk/perl/genetics/CGP/cosmic?action=mut_summary&id=27158
PIK3CA	NM_006218.1	27273	c.3136G>A	p.A1046T	+	3:178952081-178952081	CHP2_PIK3CA_10	GACATTGCATACATTCGAAAGACCCTAGCCTTAGATAAAACTGAGCAAGAGGCTTTGGAGTATTTCATGAAACAAATGAATGATGCACATCATGGTGGCTG	http://www.sanger.ac.uk/perl/genetics/CGP/cosmic?action=mut_summary&id=27273
MPL	NM_005373.1	27286	c.1514G>A	p.S505N	+	1:43814979-43814979	CHP2_MPL_1	CTGGGCCTCAGCGCCGTCCTGGGCCTGCTGCTGCTGAGGTGGCAGTTTCCTGCACACTACAGGTACCGCCCCCGCCAGGCAGGAGACTGGCGGTGGACCAGGTGGAGCCGAAGGCCTG	http://www.sanger.ac.uk/perl/genetics/CGP/cosmic?action=mut_summary&id=27286
MPL	NM_005373.1	27287	c.1516G>A	p.A506T	+	1:43814981-43814981	CHP2_MPL_1	CTGGGCCTCAGCGCCGTCCTGGGCCTGCTGCTGCTGAGGTGGCAGTTTCCTGCACACTACAGGTACCGCCCCCGCCAGGCAGGAGACTGGCGGTGGACCAGGTGGAGCCGAAGGCCTG	http://www.sanger.ac.uk/perl/genetics/CGP/cosmic?action=mut_summary&id=27287
MPL	NM_005373.1	27289	c.1543_1544TG>GC	p.W515A	+	1:43815008-43815009	CHP2_MPL_1	CTGGGCCTCAGCGCCGTCCTGGGCCTGCTGCTGCTGAGGTGGCAGTTTCCTGCACACTACAGGTACCGCCCCCGCCAGGCAGGAGACTGGCGGTGGACCAGGTGGAGCCGAAGGCCTG	http://www.sanger.ac.uk/perl/genetics/CGP/cosmic?action=mut_summary&id=27289
MPL	NM_005373.1	27290	c.1555G>A	p.A519T	+	1:43815020-43815020	CHP2_MPL_1	CTGGGCCTCAGCGCCGTCCTGGGCCTGCTGCTGCTGAGGTGGCAGTTTCCTGCACACTACAGGTACCGCCCCCGCCAGGCAGGAGACTGGCGGTGGACCAGGTGGAGCCGAAGGCCTG	http://www.sanger.ac.uk/perl/genetics/CGP/cosmic?action=mut_summary&id=27290
STK11	NM_000455	27316	c.475C>T	p.Q159*	+	19:1220382-1220382	CHP2_STK11_2	AGGGGACCCCTGTGAGGGGCAGGGAGGCCTCGGCCCCAGGACGGGTGTGTGCTGCCCGCAGGTACTTCTGTCAGCTGATTGACGGCCTGGAGTACCTGCATAGCCAGGGCATTGTGCACAAGGACATCAAGCCGGGGAAC	http://www.sanger.ac.uk/perl/genetics/CGP/cosmic?action=mut_summary&id=27316
STK11	NM_000455	27322	c.180delC	p.Y60fs*1	+	19:1207092-1207092	CHP2_STK11_1	GGACACGTTCATCCACCGCATCGACTCCACCGAGGTCATCTACCAGCCGCGCCGCAAGCGGGCCAAGCTCATCGGCAAGTACCTGATGGGGGACCTGCTGGGGGAAGGCTCTTACGGCAAGGTGAAG	http://www.sanger.ac.uk/perl/genetics/CGP/cosmic?action=mut_summary&id=27322
PIK3CA	NM_006218.1	27374	c.1635G>C	p.E545D	+	3:178936093-178936093	CHP2_PIK3CA_7	ATTAAGGGAAAATGACAAAGAACAGCTCAAAGCAATTTCTACACGAGATCCTCTCTCTGAAATCACTGAGCAGGAGAAAGAT	http://www.sanger.ac.uk/perl/genetics/CGP/cosmic?action=mut_summary&id=27374
CTNNB1	NM_001904	27378	c.107A>G	p.H36R	+	3:41266110-41266110	CHP2_CTNNB1_1	GTTGGACATGGCCATGGAACCAGACAGAAAAGCGGCTGTTAGTCACTGGCAGCAACAGTCTTACCTGGACTCTGGAATCCATTCTGGTGCCACTACCACAGCTCCTTCTCTGAGTGGT	http://www.sanger.ac.uk/perl/genetics/CGP/cosmic?action=mut_summary&id=27378
PIK3CA	NM_006218.1	27502	c.241G>A	p.E81K	+	3:178916854-178916854	CHP2_PIK3CA_1	AAATACCCCCTCCATCAACTTCTTCAAGATGAATCTTCTTACATTTTCGTAAGTGTTACTCAAGAAGCAGAAAGGGAAGAATTTTTTGATGAAACAAGACGACTTT	http://www.sanger.ac.uk/perl/genetics/CGP/cosmic?action=mut_summary&id=27502
PIK3CA	NM_006218.1	27505	c.333G>T	p.K111N	+	3:178916946-178916946	CHP2_PIK3CA_2	AACCGTGAAGAAAAGATCCTCAATCGAGAAATTGGTATGATACAATATCCTATTCTAAAATGCAAATAACCATAAAGCTTAACTGTTGTCCCTTTCTAAAATAT	http://www.sanger.ac.uk/perl/genetics/CGP/cosmic?action=mut_summary&id=27505
BRAF	NM_004333	27639	c.1780G>A	p.D594N	-	7:140453155-140453155	CHP2_BRAF_2	TCAAACTGATGGGACCCACTCCATCGAGATTTCACTGTAGCTAGACCAAAATCACCTATTTTTACTGTGAGGTCTTCATGAAGAAATATATCTGAGGTGTAGTAAGTAAAGGAAAACAG	http://www.sanger.ac.uk/perl/genetics/CGP/cosmic?action=mut_summary&id=27639
FLT3	Z26652	27650	c.2504A>C	p.D835A	-	13:28592641-28592641	CHP2_FLT3_4	ATAAGTAGGAAATAGCAGCCTCACATTGCCCCTGACAACATAGTTGGAATCACTCATGATATCTCGAGCCAATCCAAAGTCACA	http://www.sanger.ac.uk/perl/genetics/CGP/cosmic?action=mut_summary&id=27650
GNAS	NM_000516.3	27887	c.601C>T	p.R201C	+	20:57484420-57484420	CHP2_GNAS_1	TGTTTCAGGACCTGCTTCGCTGCCGTGTCCTGACTTCTGGAATCTTTGAGACCAAGTTCCAGGTGGACAAAGTCAACTTCCAGTAAGCCAACTGTTACCTTTTTATAT	http://www.sanger.ac.uk/perl/genetics/CGP/cosmic?action=mut_summary&id=27887
GNAS	NM_000516.3	27888	c.680A>T	p.Q227L	+	20:57484596-57484596	CHP2_GNAS_2	TCCTCCCCACCAGCATGTTTGACGTGGGTGGCCAGCGCGATGAACGCCGCAAGTGGATCCAGTGCTTCAACGGTAGGATGCTGTGGGCTTGGCTGTTCGTAAAGAACGCT	http://www.sanger.ac.uk/perl/genetics/CGP/cosmic?action=mut_summary&id=27888
GNAS	NM_000516.3	27895	c.602G>A	p.R201H	+	20:57484421-57484421	CHP2_GNAS_1	TGTTTCAGGACCTGCTTCGCTGCCGTGTCCTGACTTCTGGAATCTTTGAGACCAAGTTCCAGGTGGACAAAGTCAACTTCCAGTAAGCCAACTGTTACCTTTTTATAT	http://www.sanger.ac.uk/perl/genetics/CGP/cosmic?action=mut_summary&id=27895
GNAS	NM_000516.3	27896	c.680A>G	p.Q227R	+	20:57484596-57484596	CHP2_GNAS_2	TCCTCCCCACCAGCATGTTTGACGTGGGTGGCCAGCGCGATGAACGCCGCAAGTGGATCCAGTGCTTCAACGGTAGGATGCTGTGGGCTTGGCTGTTCGTAAAGAACGCT	http://www.sanger.ac.uk/perl/genetics/CGP/cosmic?action=mut_summary&id=27896
GNAS	NM_000516.3	27899	c.601C>A	p.R201S	+	20:57484420-57484420	CHP2_GNAS_1	TGTTTCAGGACCTGCTTCGCTGCCGTGTCCTGACTTCTGGAATCTTTGAGACCAAGTTCCAGGTGGACAAAGTCAACTTCCAGTAAGCCAACTGTTACCTTTTTATAT	http://www.sanger.ac.uk/perl/genetics/CGP/cosmic?action=mut_summary&id=27899
GNAS	NM_000516.3	27900	c.681G>T	p.Q227H	+	20:57484597-57484597	CHP2_GNAS_2	TCCTCCCCACCAGCATGTTTGACGTGGGTGGCCAGCGCGATGAACGCCGCAAGTGGATCCAGTGCTTCAACGGTAGGATGCTGTGGGCTTGGCTGTTCGTAAAGAACGCT	http://www.sanger.ac.uk/perl/genetics/CGP/cosmic?action=mut_summary&id=27900
FLT3	Z26652	27906	c.1796A>T	p.Y599F	-	13:28608260-28608260	CHP2_FLT3_2	AATTTTCTCTTGGAAACTCCCATTTGAGATCATATTCATATTCTCTGAAATCAACGTAGAAGTACTCATTATCTGAGGAGCCGGTCACCTGTACCATCTGTAGCTGGCTTTCATACCTAAA	http://www.sanger.ac.uk/perl/genetics/CGP/cosmic?action=mut_summary&id=27906
KIT	NM_000222	27909	c.1656_1673del18	p.Y553_K558>	+	4:55593590-55593607	CHP2_KIT_4	CCACAGAAACCCATGTATGAAGTACAGTGGAAGGTTGTTGAGGAGATAAATGGAAACAATTATGTTTACATAGACCCAACACAACTTCCTTATGATCACAAATGGGAGTTTCCCAGAAAC	http://www.sanger.ac.uk/perl/genetics/CGP/cosmic?action=mut_summary&id=27909
KIT	NM_000222	27910	c.2433T>C	p.F811F	+	4:55599307-55599307	CHP2_KIT_8	GGTCGGATCACAAAGATTTGTGATTTTGGTCTAGCCAGAGACATCAAGAATGATTCTAATTATGTGGTTAAAGGAAAC	http://www.sanger.ac.uk/perl/genetics/CGP/cosmic?action=mut_summary&id=27910
BRAF	NM_004333	27912	c.1405_1407GGA>AGT	p.G469S	-	7:140481401-140481403	CHP2_BRAF_1	GTAGACTGTTCCAAATGATCCAGATCCAATTCTTTGTCCCACTGTAATCTGCCCATCAGGAATCTCCCAATCATCACTCGAGTCCCGTCTACCAAGTGTTTTCTTGATAAAAACAGTAAAAAAG	http://www.sanger.ac.uk/perl/genetics/CGP/cosmic?action=mut_summary&id=27912
APC	NM_000038	27993	c.4360A>G	p.K1454E	+	5:112175651-112175651	CHP2_APC_5	GCCCTGGACAAACCATGCCACCAAGCAGAAGTAAAACACCTCCACCACCTCCTCAAACAGCTCAAACCAAGCGAGAAGTACCTAAAAATAAAGCACCTACTGCTGAAAAGAGAGAGAGTGGACCTAAGCAAGCTGC	http://www.sanger.ac.uk/perl/genetics/CGP/cosmic?action=mut_summary&id=27993
BRAF	NM_004333	28010	c.1750C>T	p.L584F	-	7:140453185-140453185	CHP2_BRAF_2	TCAAACTGATGGGACCCACTCCATCGAGATTTCACTGTAGCTAGACCAAAATCACCTATTTTTACTGTGAGGTCTTCATGAAGAAATATATCTGAGGTGTAGTAAGTAAAGGAAAACAG	http://www.sanger.ac.uk/perl/genetics/CGP/cosmic?action=mut_summary&id=28010
KIT	NM_000222	28026	c.1621A>C	p.M541L	+	4:55593464-55593464	CHP2_KIT_3	GCTGATTGGTTTCGTAATCGTAGCTGGCATGATGTGCATTATTGTGATGATTCTGACCTACAAATATTTACAGGTAACCATTTATTTGTTCTCTCT	http://www.sanger.ac.uk/perl/genetics/CGP/cosmic?action=mut_summary&id=28026
FLT3	Z26652	28042	c.1352C>T	p.S451F	-	13:28610138-28610138	CHP2_FLT3_1	TCTTCCAGGTCCAAGATGGTAATGGGTATCCATCCGAGAAACAGGACGCCTGACTTGCCGATGCTTCTGCGAGCACTTGAGGTTTCCCTAT	http://www.sanger.ac.uk/perl/genetics/CGP/cosmic?action=mut_summary&id=28042
FLT3	Z26652	28044	c.1715A>G	p.Y572C	-	13:28608341-28608341	CHP2_FLT3_2	AATTTTCTCTTGGAAACTCCCATTTGAGATCATATTCATATTCTCTGAAATCAACGTAGAAGTACTCATTATCTGAGGAGCCGGTCACCTGTACCATCTGTAGCTGGCTTTCATACCTAAA	http://www.sanger.ac.uk/perl/genetics/CGP/cosmic?action=mut_summary&id=28044
FLT3	Z26652	28047	c.2501G>A	p.R834Q	-	13:28592644-28592644	CHP2_FLT3_4	ATAAGTAGGAAATAGCAGCCTCACATTGCCCCTGACAACATAGTTGGAATCACTCATGATATCTCGAGCCAATCCAAAGTCACA	http://www.sanger.ac.uk/perl/genetics/CGP/cosmic?action=mut_summary&id=28047
PDGFRA	NM_006206	28053	c.1694_1695insA	p.S566fs*6	+	4:55141048-55141049	CHP2_PDGFRA_1	CAGTTACCTGTCCTGGTCATTTATAGAAACCGAGGTATGAAATTCGCTGGAGGGTCATTGAATCAATCAGCCCAGATGGACATGAATATATTTATGTGGACCCGATGCAGCTGCCTTATGAC	http://www.sanger.ac.uk/perl/genetics/CGP/cosmic?action=mut_summary&id=28053
ALK	NM_004304	28054	c.3520T>G	p.F1174V	-	2:29443697-29443697	CHP2_ALK_1	GTCTCCCCCCGCCATGAGCTCCAGCAGGATGAACCGGGGCAGGGATTGCAGGCTCACCCCAATGCAGCGAACAATGTTCTGGTGGTTGAATTTGCTGCAGAGCAGAGAGGGATGTAACCAAA	http://www.sanger.ac.uk/perl/genetics/CGP/cosmic?action=mut_summary&id=28054
ALK	NM_004304	28055	c.3522C>A	p.F1174L	-	2:29443695-29443695	CHP2_ALK_1	GTCTCCCCCCGCCATGAGCTCCAGCAGGATGAACCGGGGCAGGGATTGCAGGCTCACCCCAATGCAGCGAACAATGTTCTGGTGGTTGAATTTGCTGCAGAGCAGAGAGGGATGTAACCAAA	http://www.sanger.ac.uk/perl/genetics/CGP/cosmic?action=mut_summary&id=28055
ALK	NM_004304	28056	c.3824G>A	p.R1275Q	-	2:29432664-29432664	CHP2_ALK_2	GGACAAGCAGCCACACCCCATTCTTGAGGGGCTGAGGTGGAAGAGACAGGCCCGGAGGGGTGAGGCAGTCTTTACTCACCTGTAGATGTCTCGGGCCATCCCGAAGTC	http://www.sanger.ac.uk/perl/genetics/CGP/cosmic?action=mut_summary&id=28056
ALK	NM_004304	28057	c.3520T>C	p.F1174L	-	2:29443697-29443697	CHP2_ALK_1	GTCTCCCCCCGCCATGAGCTCCAGCAGGATGAACCGGGGCAGGGATTGCAGGCTCACCCCAATGCAGCGAACAATGTTCTGGTGGTTGAATTTGCTGCAGAGCAGAGAGGGATGTAACCAAA	http://www.sanger.ac.uk/perl/genetics/CGP/cosmic?action=mut_summary&id=28057
ALK	NM_004304	28059	c.3521T>G	p.F1174C	-	2:29443696-29443696	CHP2_ALK_1	GTCTCCCCCCGCCATGAGCTCCAGCAGGATGAACCGGGGCAGGGATTGCAGGCTCACCCCAATGCAGCGAACAATGTTCTGGTGGTTGAATTTGCTGCAGAGCAGAGAGGGATGTAACCAAA	http://www.sanger.ac.uk/perl/genetics/CGP/cosmic?action=mut_summary&id=28059
ALK	NM_004304	28061	c.3522C>G	p.F1174L	-	2:29443695-29443695	CHP2_ALK_1	GTCTCCCCCCGCCATGAGCTCCAGCAGGATGAACCGGGGCAGGGATTGCAGGCTCACCCCAATGCAGCGAACAATGTTCTGGTGGTTGAATTTGCTGCAGAGCAGAGAGGGATGTAACCAAA	http://www.sanger.ac.uk/perl/genetics/CGP/cosmic?action=mut_summary&id=28061
NPM1	NM_002520.4	28072	c.868T>G	p.W290G	+	5:170837552-170837552	CHP2_NPM1_1	TAACCACATTTCTTTTTTTTTTTTTCCAGGCTATTCAAGATCTCTGGCAGTGGAGGAAGTCTCTTTAAGAAAATAGTTTAAACAATTTGTTAAAAAATTTTCCGTCTTATTTCAT	http://www.sanger.ac.uk/perl/genetics/CGP/cosmic?action=mut_summary&id=28072
STK11	NM_000455	28298	c.841_842>T	p.P281fs*6	+	19:1221318-1221319	CHP2_STK11_4	CCCTTCGAAGGGGACAACATCTACAAGTTGTTTGAGAACATCGGGAAGGGGAGCTACGCCATCCCGGGCGACTGTGGCCCCCCGCTCTCTGACCTG	http://www.sanger.ac.uk/perl/genetics/CGP/cosmic?action=mut_summary&id=28298
MPL	NM_005373.1	28487	c.1543_1545TGG>AAA	p.W515K	+	1:43815008-43815010	CHP2_MPL_1	CTGGGCCTCAGCGCCGTCCTGGGCCTGCTGCTGCTGAGGTGGCAGTTTCCTGCACACTACAGGTACCGCCCCCGCCAGGCAGGAGACTGGCGGTGGACCAGGTGGAGCCGAAGGCCTG	http://www.sanger.ac.uk/perl/genetics/CGP/cosmic?action=mut_summary&id=28487
ALK	NM_004304	28491	c.3520T>A	p.F1174I	-	2:29443697-29443697	CHP2_ALK_1	GTCTCCCCCCGCCATGAGCTCCAGCAGGATGAACCGGGGCAGGGATTGCAGGCTCACCCCAATGCAGCGAACAATGTTCTGGTGGTTGAATTTGCTGCAGAGCAGAGAGGGATGTAACCAAA	http://www.sanger.ac.uk/perl/genetics/CGP/cosmic?action=mut_summary&id=28491
EGFR	NM_005228	28508	c.2104G>T	p.A702S	+	7:55241656-55241656	CHP2_EGFR_4	GTGGAGAAGCTCCCAACCAAGCTCTCTTGAGGATCTTGAAGGAAACTGAATTCAAAAAGATCAAAGTGCTGGGCTCCGGTGCGTTCGGCACGGT	http://www.sanger.ac.uk/perl/genetics/CGP/cosmic?action=mut_summary&id=28508
EGFR	NM_005228	28510	c.2162G>C	p.G721A	+	7:55241714-55241714	CHP2_EGFR_4	GTGGAGAAGCTCCCAACCAAGCTCTCTTGAGGATCTTGAAGGAAACTGAATTCAAAAAGATCAAAGTGCTGGGCTCCGGTGCGTTCGGCACGGT	http://www.sanger.ac.uk/perl/genetics/CGP/cosmic?action=mut_summary&id=28510
EGFR	NM_005228	28511	c.2108T>C	p.L703P	+	7:55241660-55241660	CHP2_EGFR_4	GTGGAGAAGCTCCCAACCAAGCTCTCTTGAGGATCTTGAAGGAAACTGAATTCAAAAAGATCAAAGTGCTGGGCTCCGGTGCGTTCGGCACGGT	http://www.sanger.ac.uk/perl/genetics/CGP/cosmic?action=mut_summary&id=28511
EGFR	NM_005228	28513	c.2350T>C	p.S784P	+	7:55249052-55249052	CHP2_EGFR_6	GTGCCTCTCCCTCCCTCCAGGAAGCCTACGTGATGGCCAGCGTGGACAACCCCCACGTGTGCCGCCTGCTGGGCATCTGCCTCACCTCCACCGTGCAGCTCATCACGCAGCTCATGCCCTTCGGC	http://www.sanger.ac.uk/perl/genetics/CGP/cosmic?action=mut_summary&id=28513
EGFR	NM_005228	28517	c.2235_2246del12	p.E746_E749del	+	7:55242465-55242476	CHP2_EGFR_5	TAGGGACTCTGGATCCCAGAAGGTGAGAAAGTTAAAATTCCCGTCGCTATCAAGGAATTAAGAGAAGCAACATCTCCGAAAGCCAACAAGGAAATCCTCGATGTGAGTTTCTGCTTTGCTGTGTGGGGG	http://www.sanger.ac.uk/perl/genetics/CGP/cosmic?action=mut_summary&id=28517
KRAS	NM_004985	28518	c.176C>G	p.A59G	-	12:25380282-25380282	CHP2_KRAS_2	GCACTGTACTCCTCTTGACCTGCTGTGTCGAGAATATCCAAGAGACAGGTTTCTCCATCAATTACTACTTGCTTCCTGTAGGAATCCTGAGAAGGGAGAAACAC	http://www.sanger.ac.uk/perl/genetics/CGP/cosmic?action=mut_summary&id=28518
KRAS	NM_004985	28519	c.351A>T	p.K117N	-	12:25378647-25378647	CHP2_KRAS_3	GTCTTGTCTTTGCTGATGTTTCAATAAAAGGAATTCCATAACTTCTTGCTAAGTCCTGAGCCTGTTTTGTGTCTACTGTTCTAGAAGGCAAATCACATTTATTTCCTAC	http://www.sanger.ac.uk/perl/genetics/CGP/cosmic?action=mut_summary&id=28519
NOTCH1	NM_017617.2	28524	c.4802T>A	p.L1601Q	-	9:139399344-139399344	CHP2_NOTCH1_1	GTGTGCAGCACGCGGCTGAGCTCCCGCAGGAAGTGGAAGGAGCTGTTGCGCAGCTGCTCCGGCGGCATCAGCACCACCACCACCAGCGTGCCGGCCGCCAGCCTCTCGGG	http://www.sanger.ac.uk/perl/genetics/CGP/cosmic?action=mut_summary&id=28524
CDKN2A	NM_000077	28562	c.387C>A	p.Y129*	-	9:21970971-21970971	CHP2_CDKN2A_2	GCCTCTGGTGCCCCCCGCAGCCGCGCGCAGGTACCGTGCGACATCGCGATGGCCCAGCTCCTCAGCCAGGTCCACGGGCAGACGGCCCCAGGCATCGCGCACGTCCAGCCGCGCCCCGGCCCGGTG	http://www.sanger.ac.uk/perl/genetics/CGP/cosmic?action=mut_summary&id=28562
EGFR	NM_005228	28601	c.2135T>C	p.F712S	+	7:55241687-55241687	CHP2_EGFR_4	GTGGAGAAGCTCCCAACCAAGCTCTCTTGAGGATCTTGAAGGAAACTGAATTCAAAAAGATCAAAGTGCTGGGCTCCGGTGCGTTCGGCACGGT	http://www.sanger.ac.uk/perl/genetics/CGP/cosmic?action=mut_summary&id=28601
EGFR	NM_005228	28603	c.2293G>A	p.V765M	+	7:55248995-55248995	CHP2_EGFR_6	GTGCCTCTCCCTCCCTCCAGGAAGCCTACGTGATGGCCAGCGTGGACAACCCCCACGTGTGCCGCCTGCTGGGCATCTGCCTCACCTCCACCGTGCAGCTCATCACGCAGCTCATGCCCTTCGGC	http://www.sanger.ac.uk/perl/genetics/CGP/cosmic?action=mut_summary&id=28603
EGFR	NM_005228	28605	c.2611G>A	p.A871T	+	7:55259553-55259553	CHP2_EGFR_8	TTTGGGCTGGCCAAACTGCTGGGTGCGGAAGAGAAAGAATACCATGCAGAAGGAGGCAAAGTAAGGAGGTGGCTTTAGGTCAGCCAGCATTTTCCTGACACCAGGGACCAGGCTGCCTTCC	http://www.sanger.ac.uk/perl/genetics/CGP/cosmic?action=mut_summary&id=28605
EGFR	NM_005228	28607	c.2603A>G	p.E868G	+	7:55259545-55259545	CHP2_EGFR_8	TTTGGGCTGGCCAAACTGCTGGGTGCGGAAGAGAAAGAATACCATGCAGAAGGAGGCAAAGTAAGGAGGTGGCTTTAGGTCAGCCAGCATTTTCCTGACACCAGGGACCAGGCTGCCTTCC	http://www.sanger.ac.uk/perl/genetics/CGP/cosmic?action=mut_summary&id=28607
EGFR	NM_005228	28610	c.2441T>C	p.L814P	+	7:55249143-55249143	CHP2_EGFR_7	CAATATTGGCTCCCAGTACCTGCTCAACTGGTGTGTGCAGATCGCAAAGGTAATCAGGGAAGGGAGATACGGGGAGGGGAGATAAGGAGCCAGGATCCTCACATGCGGTCTGCGCTCCTGGGA	http://www.sanger.ac.uk/perl/genetics/CGP/cosmic?action=mut_summary&id=28610
KIT	NM_000222	28637	c.1672_1676AAGGT>TCTTC	p.K558_V559>SS	+	4:55593606-55593610	CHP2_KIT_4	CCACAGAAACCCATGTATGAAGTACAGTGGAAGGTTGTTGAGGAGATAAATGGAAACAATTATGTTTACATAGACCCAACACAACTTCCTTATGATCACAAATGGGAGTTTCCCAGAAAC	http://www.sanger.ac.uk/perl/genetics/CGP/cosmic?action=mut_summary&id=28637
NOTCH1	NM_017617.2	28662	c.7402_7403insGG	p.S2468fs*11	-	9:139390791-139390792	CHP2_NOTCH1_3	CGGGTGGGACCAGCGAGGATGGCAGCGACGTGGGCAGGGCGGGGCTCTCCTGGGGCAGAATAGTGTGCACCGCCAGGCTGCTGGGGCCCAGTGGCTGCACGTCTGCCTGGCTCGGCTCTCC	http://www.sanger.ac.uk/perl/genetics/CGP/cosmic?action=mut_summary&id=28662
NRAS	NM_002524	28673	c.179G>A	p.G60E	-	1:115256532-115256532	CHP2_NRAS_2	TCTCTCATGGCACTGTACTCTTCTTGTCCAGCTGTATCCAGTATGTCCAACAAACAGGTTTCACCATCTATAACCACTTG	http://www.sanger.ac.uk/perl/genetics/CGP/cosmic?action=mut_summary&id=28673
CDKN2A	NM_000077	28675	c.389T>C	p.L130P	-	9:21970969-21970969	CHP2_CDKN2A_2	GCCTCTGGTGCCCCCCGCAGCCGCGCGCAGGTACCGTGCGACATCGCGATGGCCCAGCTCCTCAGCCAGGTCCACGGGCAGACGGCCCCAGGCATCGCGCACGTCCAGCCGCGCCCCGGCCCGGTG	http://www.sanger.ac.uk/perl/genetics/CGP/cosmic?action=mut_summary&id=28675
IDH1	NM_005896.2	28746	c.395G>A	p.R132H	-	2:209113112-209113112	CHP2_IDH1_1	AAGCATGACGACCTATGATGATAGGTTTTACCCATCCACTCACAAGCCGGGGGATATTTTTGCAGATAATGGCTTCTCTGAAGACCGTGCCACCCAGAATATT	http://www.sanger.ac.uk/perl/genetics/CGP/cosmic?action=mut_summary&id=28746
IDH1	NM_005896.2	28747	c.394C>T	p.R132C	-	2:209113113-209113113	CHP2_IDH1_1	AAGCATGACGACCTATGATGATAGGTTTTACCCATCCACTCACAAGCCGGGGGATATTTTTGCAGATAATGGCTTCTCTGAAGACCGTGCCACCCAGAATATT	http://www.sanger.ac.uk/perl/genetics/CGP/cosmic?action=mut_summary&id=28747
IDH1	NM_005896.2	28748	c.394C>A	p.R132S	-	2:209113113-209113113	CHP2_IDH1_1	AAGCATGACGACCTATGATGATAGGTTTTACCCATCCACTCACAAGCCGGGGGATATTTTTGCAGATAATGGCTTCTCTGAAGACCGTGCCACCCAGAATATT	http://www.sanger.ac.uk/perl/genetics/CGP/cosmic?action=mut_summary&id=28748
IDH1	NM_005896.2	28749	c.394C>G	p.R132G	-	2:209113113-209113113	CHP2_IDH1_1	AAGCATGACGACCTATGATGATAGGTTTTACCCATCCACTCACAAGCCGGGGGATATTTTTGCAGATAATGGCTTCTCTGAAGACCGTGCCACCCAGAATATT	http://www.sanger.ac.uk/perl/genetics/CGP/cosmic?action=mut_summary&id=28749
IDH1	NM_005896.2	28750	c.395G>T	p.R132L	-	2:209113112-209113112	CHP2_IDH1_1	AAGCATGACGACCTATGATGATAGGTTTTACCCATCCACTCACAAGCCGGGGGATATTTTTGCAGATAATGGCTTCTCTGAAGACCGTGCCACCCAGAATATT	http://www.sanger.ac.uk/perl/genetics/CGP/cosmic?action=mut_summary&id=28750
GNAQ	NM_002072.2	28757	c.626A>T	p.Q209L	-	9:80409488-80409488	CHP2_GNAQ_1	TACCTCATTGTCTGACTCCACGAGAACTTGATCATATTCACTAAGCGCTACTAGAAACATGATAGAGGTGACATTTTCAAAGCAGTGTATCCATTTTCTTCTCTCTGACCTTTGGCCCCCTAC	http://www.sanger.ac.uk/perl/genetics/CGP/cosmic?action=mut_summary&id=28757
GNAQ	NM_002072.2	28758	c.626A>C	p.Q209P	-	9:80409488-80409488	CHP2_GNAQ_1	TACCTCATTGTCTGACTCCACGAGAACTTGATCATATTCACTAAGCGCTACTAGAAACATGATAGAGGTGACATTTTCAAAGCAGTGTATCCATTTTCTTCTCTCTGACCTTTGGCCCCCTAC	http://www.sanger.ac.uk/perl/genetics/CGP/cosmic?action=mut_summary&id=28758
GNAQ	NM_002072.2	28759	c.625_626CA>TT	p.Q209L	-	9:80409488-80409489	CHP2_GNAQ_1	TACCTCATTGTCTGACTCCACGAGAACTTGATCATATTCACTAAGCGCTACTAGAAACATGATAGAGGTGACATTTTCAAAGCAGTGTATCCATTTTCTTCTCTCTGACCTTTGGCCCCCTAC	http://www.sanger.ac.uk/perl/genetics/CGP/cosmic?action=mut_summary&id=28759
RB1	NM_000321	28816	c.940-2A>T	p.?	+	13:48941628-48941628	CHP2_RB1_3	TAATTGTCAGTGACTTTTTTCTTTCAAGGTTGAAAATCTTTCTAAACGATACGAAGAAATTTATCTTAAAAATAAAGATCTAGATGCAAGATTATTTTTGGATCATGATAAAACTCTTCAGAC	http://www.sanger.ac.uk/perl/genetics/CGP/cosmic?action=mut_summary&id=28816
PTEN	NM_000314.4	28884	c.377C>A	p.A126D	+	10:89692893-89692893	CHP2_PTEN_3	CTTATCAAACCCTTTTGTGAAGATCTTGACCAATGGCTAAGTGAAGATGACAATCATGTTGCAGCAATTCACTGTAAAGCTGGAAAGGGACGAACTGGTGTAATGAT	http://www.sanger.ac.uk/perl/genetics/CGP/cosmic?action=mut_summary&id=28884
PTEN	NM_000314.4	28897	c.520T>G	p.Y174D	+	10:89711902-89711902	CHP2_PTEN_4	CAATTTAGTGAAATAACTATAATGGAACATTTTTTTTCAATTTGGCTTCTCTTTTTTTTCTGTCCACCAGGGAGTAACTATTCCCAGTCAGAGGCGCTATGTGTATTATTATAGCTACCTGTTAAAGA	http://www.sanger.ac.uk/perl/genetics/CGP/cosmic?action=mut_summary&id=28897
PTEN	NM_000314.4	28906	c.871G>T	p.E291*	+	10:89720720-89720720	CHP2_PTEN_7	CCAGAGGAAACCTCAGAAAAAGTAGAAAATGGAAGTCTATGTGATCAAGAAA	http://www.sanger.ac.uk/perl/genetics/CGP/cosmic?action=mut_summary&id=28906
PTEN	NM_000314.4	28914	c.878delG	p.G293fs*14	+	10:89720727-89720727	CHP2_PTEN_7	CCAGAGGAAACCTCAGAAAAAGTAGAAAATGGAAGTCTATGTGATCAAGAAA	http://www.sanger.ac.uk/perl/genetics/CGP/cosmic?action=mut_summary&id=28914
CDH1	NM_004360.2	28934	c.240_241insGGTG	p.V82fs*13	+	16:68835649-68835650	CHP2_CDH1_1	GGACAGCCTATTTTTCCCTCGACACCCGATTCAAAGTGGGCACAGATGGTGTGATTACAGTCAAAAGGCCTCTACGGTTTCATAACCCACAGATC	http://www.sanger.ac.uk/perl/genetics/CGP/cosmic?action=mut_summary&id=28934
NPM1	NM_002520.4	28937	c.860_861insCTGC	p.W288fs*12	+	5:170837544-170837545	CHP2_NPM1_1	TAACCACATTTCTTTTTTTTTTTTTCCAGGCTATTCAAGATCTCTGGCAGTGGAGGAAGTCTCTTTAAGAAAATAGTTTAAACAATTTGTTAAAAAATTTTCCGTCTTATTTCAT	http://www.sanger.ac.uk/perl/genetics/CGP/cosmic?action=mut_summary&id=28937
PIK3CA	NM_006218.1	28938	c.3059C>T	p.A1020V	+	3:178952004-178952004	CHP2_PIK3CA_10	GACATTGCATACATTCGAAAGACCCTAGCCTTAGATAAAACTGAGCAAGAGGCTTTGGAGTATTTCATGAAACAAATGAATGATGCACATCATGGTGGCTG	http://www.sanger.ac.uk/perl/genetics/CGP/cosmic?action=mut_summary&id=28938
STK11	NM_000455	29005	c.816C>T	p.Y272Y	+	19:1221293-1221293	CHP2_STK11_4	CCCTTCGAAGGGGACAACATCTACAAGTTGTTTGAGAACATCGGGAAGGGGAGCTACGCCATCCCGGGCGACTGTGGCCCCCCGCTCTCTGACCTG	http://www.sanger.ac.uk/perl/genetics/CGP/cosmic?action=mut_summary&id=29005
MPL	NM_005373.1	29008	c.1543T>A	p.W515R	+	1:43815008-43815008	CHP2_MPL_1	CTGGGCCTCAGCGCCGTCCTGGGCCTGCTGCTGCTGAGGTGGCAGTTTCCTGCACACTACAGGTACCGCCCCCGCCAGGCAGGAGACTGGCGGTGGACCAGGTGGAGCCGAAGGCCTG	http://www.sanger.ac.uk/perl/genetics/CGP/cosmic?action=mut_summary&id=29008
KIT	NM_000222	29015	c.1673A>G	p.K558R	+	4:55593607-55593607	CHP2_KIT_4	CCACAGAAACCCATGTATGAAGTACAGTGGAAGGTTGTTGAGGAGATAAATGGAAACAATTATGTTTACATAGACCCAACACAACTTCCTTATGATCACAAATGGGAGTTTCCCAGAAAC	http://www.sanger.ac.uk/perl/genetics/CGP/cosmic?action=mut_summary&id=29015
PIK3CA	NM_006218.1	29110	c.3115T>C	p.F1039L	+	3:178952060-178952060	CHP2_PIK3CA_10	GACATTGCATACATTCGAAAGACCCTAGCCTTAGATAAAACTGAGCAAGAGGCTTTGGAGTATTTCATGAAACAAATGAATGATGCACATCATGGTGGCTG	http://www.sanger.ac.uk/perl/genetics/CGP/cosmic?action=mut_summary&id=29110
JAK2	ENST00000381652	29118	c.1852T>C	p.C618R	+	9:5073773-5073773	CHP2_JAK2_1	GCTTTCTCACAAGCATTTGGTTTTAAATTATGGAGTATGTGTCTGTGGAGACGAGAGTAAGTAAAACTACAGGCTTTCTAATGCCTTTCTCAGAGCATCTGTTTTTGTTTATATAGAAAATTCAGTTT	http://www.sanger.ac.uk/perl/genetics/CGP/cosmic?action=mut_summary&id=29118
EGFR	NM_005228	29274	c.2254T>C	p.S752P	+	7:55242484-55242484	CHP2_EGFR_5	TAGGGACTCTGGATCCCAGAAGGTGAGAAAGTTAAAATTCCCGTCGCTATCAAGGAATTAAGAGAAGCAACATCTCCGAAAGCCAACAAGGAAATCCTCGATGTGAGTTTCTGCTTTGCTGTGTGGGGG	http://www.sanger.ac.uk/perl/genetics/CGP/cosmic?action=mut_summary&id=29274
CTNNB1	NM_001904	29289	c.125_126delCA	p.T42fs*7	+	3:41266128-41266129	CHP2_CTNNB1_1	GTTGGACATGGCCATGGAACCAGACAGAAAAGCGGCTGTTAGTCACTGGCAGCAACAGTCTTACCTGGACTCTGGAATCCATTCTGGTGCCACTACCACAGCTCCTTCTCTGAGTGGT	http://www.sanger.ac.uk/perl/genetics/CGP/cosmic?action=mut_summary&id=29289
PIK3CA	NM_006218.1	29313	c.3129G>A	p.M1043I	+	3:178952074-178952074	CHP2_PIK3CA_10	GACATTGCATACATTCGAAAGACCCTAGCCTTAGATAAAACTGAGCAAGAGGCTTTGGAGTATTTCATGAAACAAATGAATGATGCACATCATGGTGGCTG	http://www.sanger.ac.uk/perl/genetics/CGP/cosmic?action=mut_summary&id=29313
APC	NM_000038	29330	c.3897delT	p.N1300fs*5	+	5:112175188-112175188	CHP2_APC_3	GATGAAATAGGATGTAATCAGACGACACAGGAAGCAGATTCTGCTAATACCCTGCAAATAGCAGAAATAAAAGAAAAGATTGGAACTAGGTCAGCTGAAGATCCTGTGAGCGAAGTTCCAGCAGT	http://www.sanger.ac.uk/perl/genetics/CGP/cosmic?action=mut_summary&id=29330
APC	NM_000038	29331	c.4063delT	p.S1355fs*60	+	5:112175354-112175354	CHP2_APC_4	TATCTTCAGAATCAGCCAGGCACAAAGCTGTTGAATTTTCTTCAGGAGCGAAATCTCCCTCCAAAAGTGGTGCTCAGACACCCAAAAGTCCACCTGAACACTATGTTCAGGAGACCCCACTCATGTTT	http://www.sanger.ac.uk/perl/genetics/CGP/cosmic?action=mut_summary&id=29331
SMARCB1	NM_003073.2	29382	c.1143delG	p.A382fs*5	+	22:24176352-24176352	CHP2_SMARCB1_4	CCTTGGGAAGGGCAGCGCCCAGGCTGGGAGCTGGCCCCGACTCATTGCCCTCCCCACTCCTCTTCCAGGCGGATGAGGCGTCTTGCCAACACGGCCCCGGCCTGGTAACCAGCCCATCAGCACACGGCTCCC	http://www.sanger.ac.uk/perl/genetics/CGP/cosmic?action=mut_summary&id=29382
FGFR3	NM_000142	29438	c.1921G>A	p.D641N	+	4:1807862-1807862	CHP2_FGFR3_3	GAAGATCGCAGACTTCGGGCTGGCCCGGGACGTGCACAACCTCGACTACTACAAGAAGACGACCAACGTGAGCCCGGCCCTGGGGTGCGGGGGTGGG	http://www.sanger.ac.uk/perl/genetics/CGP/cosmic?action=mut_summary&id=29438
KIT	NM_000222	29442	c.1687_1728del42	p.I563_L576del	+	4:55593621-55593662	CHP2_KIT_4	CCACAGAAACCCATGTATGAAGTACAGTGGAAGGTTGTTGAGGAGATAAATGGAAACAATTATGTTTACATAGACCCAACACAACTTCCTTATGATCACAAATGGGAGTTTCCCAGAAAC	http://www.sanger.ac.uk/perl/genetics/CGP/cosmic?action=mut_summary&id=29442
FGFR3	NM_000142	29446	c.753C>T	p.H251H	+	4:1803575-1803575	CHP2_FGFR3_1	GCCCCCACAGAGCGCTCCCCGCACCGGCCCATCCTGCAGGCGGGGCTGCCGGCCAACCAGACGGCGGTGCTGGGCAGCGACGTGGAGTTCCACTGCAAGGTG	http://www.sanger.ac.uk/perl/genetics/CGP/cosmic?action=mut_summary&id=29446
SMARCB1	NM_003073.2	29495	c.1145delC	p.P383fs*4	+	22:24176354-24176354	CHP2_SMARCB1_4	CCTTGGGAAGGGCAGCGCCCAGGCTGGGAGCTGGCCCCGACTCATTGCCCTCCCCACTCCTCTTCCAGGCGGATGAGGCGTCTTGCCAACACGGCCCCGGCCTGGTAACCAGCCCATCAGCACACGGCTCCC	http://www.sanger.ac.uk/perl/genetics/CGP/cosmic?action=mut_summary&id=29495
RET	NM_020975	29803	c.1852T>C	p.C618R	+	10:43609096-43609096	CHP2_RET_1	CCTGCAACTGCTTCCCTGAGGAGGAGAAGTGCTTCTGCGAGCCCGAAGACATCCAGGGTGAGTGGGTGGCGGCCGGGACCACCACCACCTCCCAGCCCCACAGAGGTCTCAACAGC	http://www.sanger.ac.uk/perl/genetics/CGP/cosmic?action=mut_summary&id=29803
RET	NM_020975	29804	c.1858T>C	p.C620R	+	10:43609102-43609102	CHP2_RET_1	CCTGCAACTGCTTCCCTGAGGAGGAGAAGTGCTTCTGCGAGCCCGAAGACATCCAGGGTGAGTGGGTGGCGGCCGGGACCACCACCACCTCCCAGCCCCACAGAGGTCTCAACAGC	http://www.sanger.ac.uk/perl/genetics/CGP/cosmic?action=mut_summary&id=29804
VHL	NM_000551.2	30295	c.341-2A>G	p.?	+	3:10188196-10188196	CHP2_VHL_2	TGTCCCGATAGGTCACCTTTGGCTCTTCAGAGATGCAGGGACACACGATGGGCTTCTGGTTAACCAAACTGAATTATTTGTGCCATCTCTCAATGTTGACGGACAGCCTATTTTTGCCAA	http://www.sanger.ac.uk/perl/genetics/CGP/cosmic?action=mut_summary&id=30295
KIT	NM_000222	30551	c.1672A>G	p.K558E	+	4:55593606-55593606	CHP2_KIT_4	CCACAGAAACCCATGTATGAAGTACAGTGGAAGGTTGTTGAGGAGATAAATGGAAACAATTATGTTTACATAGACCCAACACAACTTCCTTATGATCACAAATGGGAGTTTCCCAGAAAC	http://www.sanger.ac.uk/perl/genetics/CGP/cosmic?action=mut_summary&id=30551
BRAF	NM_004333	30594	c.1801_1803delAAA	p.K601del	-	7:140453132-140453134	CHP2_BRAF_2	TCAAACTGATGGGACCCACTCCATCGAGATTTCACTGTAGCTAGACCAAAATCACCTATTTTTACTGTGAGGTCTTCATGAAGAAATATATCTGAGGTGTAGTAAGTAAAGGAAAACAG	http://www.sanger.ac.uk/perl/genetics/CGP/cosmic?action=mut_summary&id=30594
PTEN	NM_000314.4	30622	c.795delA	p.K267fs*9	+	10:89717770-89717770	CHP2_PTEN_6	CCACACGACGGGAAGACAAGTTCATGTACTTTGAGTTCCCTCAGCCGTTACCTGTGTGTGGTGATATCAAAGTAGAGTTCTTCCACAAACAGAACAAGATGCTAAAAAAGGTTT	http://www.sanger.ac.uk/perl/genetics/CGP/cosmic?action=mut_summary&id=30622
NRAS	NM_002524	30646	c.182_183AA>TG	p.Q61L	-	1:115256528-115256529	CHP2_NRAS_2	TCTCTCATGGCACTGTACTCTTCTTGTCCAGCTGTATCCAGTATGTCCAACAAACAGGTTTCACCATCTATAACCACTTG	http://www.sanger.ac.uk/perl/genetics/CGP/cosmic?action=mut_summary&id=30646
BRAF	NM_004333	30730	c.1796_1797insTAC	p.T599_V600insT	-	7:140453138-140453139	CHP2_BRAF_2	TCAAACTGATGGGACCCACTCCATCGAGATTTCACTGTAGCTAGACCAAAATCACCTATTTTTACTGTGAGGTCTTCATGAAGAAATATATCTGAGGTGTAGTAAGTAAAGGAAAACAG	http://www.sanger.ac.uk/perl/genetics/CGP/cosmic?action=mut_summary&id=30730
APC	NM_000038	30779	c.4381G>T	p.E1461*	+	5:112175672-112175672	CHP2_APC_5	GCCCTGGACAAACCATGCCACCAAGCAGAAGTAAAACACCTCCACCACCTCCTCAAACAGCTCAAACCAAGCGAGAAGTACCTAAAAATAAAGCACCTACTGCTGAAAAGAGAGAGAGTGGACCTAAGCAAGCTGC	http://www.sanger.ac.uk/perl/genetics/CGP/cosmic?action=mut_summary&id=30779
APC	NM_000038	32201	c.3956delC	p.P1319fs*2	+	5:112175247-112175247	CHP2_APC_3	GATGAAATAGGATGTAATCAGACGACACAGGAAGCAGATTCTGCTAATACCCTGCAAATAGCAGAAATAAAAGAAAAGATTGGAACTAGGTCAGCTGAAGATCCTGTGAGCGAAGTTCCAGCAGT	http://www.sanger.ac.uk/perl/genetics/CGP/cosmic?action=mut_summary&id=32201
KDR	NM_002253	32294	c.2617G>A	p.G873R	-	4:55962507-55962507	CHP2_KDR_4	ACCAATATGAATGAGGATCTTGAGTTCAGACATGAGAGCTCGATGCTCACTGTGTGTTGCTCCTTCTACAAATACAGTACAAAGAGGGAAATCATAGGTATGGA	http://www.sanger.ac.uk/perl/genetics/CGP/cosmic?action=mut_summary&id=32294
KDR	NM_002253	32339	c.824G>T	p.R275L	-	4:55979623-55979623	CHP2_KDR_2	GTGCTCAAAAATTTCTTCATCTCACTCCCAGACTGGGTTTTTAGGTCTCGGTTTACAAGTTTCTTATGCTGATGCTGAAAA	http://www.sanger.ac.uk/perl/genetics/CGP/cosmic?action=mut_summary&id=32339
APC	NM_000038	32442	c.4473delT	p.F1491fs*16	+	5:112175764-112175764	CHP2_APC_6	GATGCTGATACTTTATTACATTTTGCCACGGAAAGTACTCCAGATGGATTTTCTTGTTCATCCAGCCTGAGTGCTCTGAGCCTCGATGAGCCATTTATACAGAAAGATGTGGAATTAAGAAT	http://www.sanger.ac.uk/perl/genetics/CGP/cosmic?action=mut_summary&id=32442
HRAS	NM_005343	33692	c.185A>G	p.E62G	-	11:533871-533871	CHP2_HRAS_2	CACACACAGGAAGCCCTCCCCGGTGCGCATGTACTGGTCCCGCATGGCGCTGTACTCCTCCTGGCCGGCGGTATCCAGGATGTCCAACAGGCACGTCTCCCCATCAATGACCACCTGC	http://www.sanger.ac.uk/perl/genetics/CGP/cosmic?action=mut_summary&id=33692
NRAS	NM_002524	33693	c.182_183AA>GG	p.Q61R	-	1:115256528-115256529	CHP2_NRAS_2	TCTCTCATGGCACTGTACTCTTCTTGTCCAGCTGTATCCAGTATGTCCAACAAACAGGTTTCACCATCTATAACCACTTG	http://www.sanger.ac.uk/perl/genetics/CGP/cosmic?action=mut_summary&id=33693
HRAS	NM_005343	33695	c.182_183AG>GA	p.Q61R	-	11:533873-533874	CHP2_HRAS_2	CACACACAGGAAGCCCTCCCCGGTGCGCATGTACTGGTCCCGCATGGCGCTGTACTCCTCCTGGCCGGCGGTATCCAGGATGTCCAACAGGCACGTCTCCCCATCAATGACCACCTGC	http://www.sanger.ac.uk/perl/genetics/CGP/cosmic?action=mut_summary&id=33695
PTEN	NM_000314.4	33702	c.530A>G	p.Y177C	+	10:89711912-89711912	CHP2_PTEN_4	CAATTTAGTGAAATAACTATAATGGAACATTTTTTTTCAATTTGGCTTCTCTTTTTTTTCTGTCCACCAGGGAGTAACTATTCCCAGTCAGAGGCGCTATGTGTATTATTATAGCTACCTGTTAAAGA	http://www.sanger.ac.uk/perl/genetics/CGP/cosmic?action=mut_summary&id=33702
EGFR	NM_005228	33725	c.2609A>G	p.H870R	+	7:55259551-55259551	CHP2_EGFR_8	TTTGGGCTGGCCAAACTGCTGGGTGCGGAAGAGAAAGAATACCATGCAGAAGGAGGCAAAGTAAGGAGGTGGCTTTAGGTCAGCCAGCATTTTCCTGACACCAGGGACCAGGCTGCCTTCC	http://www.sanger.ac.uk/perl/genetics/CGP/cosmic?action=mut_summary&id=33725
BRAF	NM_004333	33729	c.1807C>T	p.R603*	-	7:140453128-140453128	CHP2_BRAF_2	TCAAACTGATGGGACCCACTCCATCGAGATTTCACTGTAGCTAGACCAAAATCACCTATTTTTACTGTGAGGTCTTCATGAAGAAATATATCTGAGGTGTAGTAAGTAAAGGAAAACAG	http://www.sanger.ac.uk/perl/genetics/CGP/cosmic?action=mut_summary&id=33729
IDH2	NM_002168.2	33731	c.514A>G	p.R172G	-	15:90631839-90631839	CHP2_IDH2_1	GCCATGGGCGTGCCTGCCAATGGTGATGGGCTTGGTCCAGCCAGGGACTAGGCGTGGGATGTTTTTGCAGATGATGGGCTCCCGGAAGACAGTCCCCCCCAGGATGTTCCGGATAGTTCCATTGGGACTT	http://www.sanger.ac.uk/perl/genetics/CGP/cosmic?action=mut_summary&id=33731
IDH2	NM_002168.2	33732	c.515G>T	p.R172M	-	15:90631838-90631838	CHP2_IDH2_1	GCCATGGGCGTGCCTGCCAATGGTGATGGGCTTGGTCCAGCCAGGGACTAGGCGTGGGATGTTTTTGCAGATGATGGGCTCCCGGAAGACAGTCCCCCCCAGGATGTTCCGGATAGTTCCATTGGGACTT	http://www.sanger.ac.uk/perl/genetics/CGP/cosmic?action=mut_summary&id=33732
IDH2	NM_002168.2	33733	c.515G>A	p.R172K	-	15:90631838-90631838	CHP2_IDH2_1	GCCATGGGCGTGCCTGCCAATGGTGATGGGCTTGGTCCAGCCAGGGACTAGGCGTGGGATGTTTTTGCAGATGATGGGCTCCCGGAAGACAGTCCCCCCCAGGATGTTCCGGATAGTTCCATTGGGACTT	http://www.sanger.ac.uk/perl/genetics/CGP/cosmic?action=mut_summary&id=33733
FBXW7	NM_033632.1	33762	c.1394G>T	p.R465L	-	4:153249384-153249384	CHP2_FBXW7_3	TTACCTTTTTTCATGAAGATGCATACAACGCACAGTGGAAGTATGCCCATATAAGGTGTGTATACATTCTCCAGTCTCTGCATTCCACACTTTGAGTGTCCGATCTGTAGATCCACTAATGA	http://www.sanger.ac.uk/perl/genetics/CGP/cosmic?action=mut_summary&id=33762
AKT1	ENST00000349310	33765	c.49G>A	p.E17K	-	14:105246551-105246551	CHP2_AKT1_1	GGGGAGCCTCACGTTGGTCCACATCCTGCGGCCGCTCCTTGTAGCCAATGAAGGTGCCATCATTCTTGAGGAGGAAGTAGCGTGGCCGCCAGGTCTTGATGTACTCCCCTACAGACGTGCGGGTGGTGAGAGCCACGC	http://www.sanger.ac.uk/perl/genetics/CGP/cosmic?action=mut_summary&id=33765
CDKN2A	NM_000077	33797	c.370delC	p.R124fs*22	-	9:21970988-21970988	CHP2_CDKN2A_2	GCCTCTGGTGCCCCCCGCAGCCGCGCGCAGGTACCGTGCGACATCGCGATGGCCCAGCTCCTCAGCCAGGTCCACGGGCAGACGGCCCCAGGCATCGCGCACGTCCAGCCGCGCCCCGGCCCGGTG	http://www.sanger.ac.uk/perl/genetics/CGP/cosmic?action=mut_summary&id=33797
CDKN2A	NM_000077	33799	c.389T>G	p.L130R	-	9:21970969-21970969	CHP2_CDKN2A_2	GCCTCTGGTGCCCCCCGCAGCCGCGCGCAGGTACCGTGCGACATCGCGATGGCCCAGCTCCTCAGCCAGGTCCACGGGCAGACGGCCCCAGGCATCGCGCACGTCCAGCCGCGCCCCGGCCCGGTG	http://www.sanger.ac.uk/perl/genetics/CGP/cosmic?action=mut_summary&id=33799
CDKN2A	NM_000077	33800	c.390G>A	p.L130L	-	9:21970968-21970968	CHP2_CDKN2A_2	GCCTCTGGTGCCCCCCGCAGCCGCGCGCAGGTACCGTGCGACATCGCGATGGCCCAGCTCCTCAGCCAGGTCCACGGGCAGACGGCCCCAGGCATCGCGCACGTCCAGCCGCGCCCCGGCCCGGTG	http://www.sanger.ac.uk/perl/genetics/CGP/cosmic?action=mut_summary&id=33800
CDKN2A	NM_000077	33802	c.396G>A	p.A132A	-	9:21970962-21970962	CHP2_CDKN2A_2	GCCTCTGGTGCCCCCCGCAGCCGCGCGCAGGTACCGTGCGACATCGCGATGGCCCAGCTCCTCAGCCAGGTCCACGGGCAGACGGCCCCAGGCATCGCGCACGTCCAGCCGCGCCCCGGCCCGGTG	http://www.sanger.ac.uk/perl/genetics/CGP/cosmic?action=mut_summary&id=33802
BRAF	NM_004333	33808	c.1798G>T	p.V600L	-	7:140453137-140453137	CHP2_BRAF_2	TCAAACTGATGGGACCCACTCCATCGAGATTTCACTGTAGCTAGACCAAAATCACCTATTTTTACTGTGAGGTCTTCATGAAGAAATATATCTGAGGTGTAGTAAGTAAAGGAAAACAG	http://www.sanger.ac.uk/perl/genetics/CGP/cosmic?action=mut_summary&id=33808
KIT	NM_000222	33965	c.1652C>T	p.P551L	+	4:55593586-55593586	CHP2_KIT_4	CCACAGAAACCCATGTATGAAGTACAGTGGAAGGTTGTTGAGGAGATAAATGGAAACAATTATGTTTACATAGACCCAACACAACTTCCTTATGATCACAAATGGGAGTTTCCCAGAAAC	http://www.sanger.ac.uk/perl/genetics/CGP/cosmic?action=mut_summary&id=33965
KIT	NM_000222	33966	c.1726C>T	p.L576F	+	4:55593660-55593660	CHP2_KIT_4	CCACAGAAACCCATGTATGAAGTACAGTGGAAGGTTGTTGAGGAGATAAATGGAAACAATTATGTTTACATAGACCCAACACAACTTCCTTATGATCACAAATGGGAGTTTCCCAGAAAC	http://www.sanger.ac.uk/perl/genetics/CGP/cosmic?action=mut_summary&id=33966
NPM1	NM_002520.4	33980	c.863_864insCCGA	p.W288fs*10	+	5:170837547-170837548	CHP2_NPM1_1	TAACCACATTTCTTTTTTTTTTTTTCCAGGCTATTCAAGATCTCTGGCAGTGGAGGAAGTCTCTTTAAGAAAATAGTTTAAACAATTTGTTAAAAAATTTTCCGTCTTATTTCAT	http://www.sanger.ac.uk/perl/genetics/CGP/cosmic?action=mut_summary&id=33980
NPM1	NM_002520.4	33981	c.867_868insAGGC	p.W290fs*8	+	5:170837551-170837552	CHP2_NPM1_1	TAACCACATTTCTTTTTTTTTTTTTCCAGGCTATTCAAGATCTCTGGCAGTGGAGGAAGTCTCTTTAAGAAAATAGTTTAAACAATTTGTTAAAAAATTTTCCGTCTTATTTCAT	http://www.sanger.ac.uk/perl/genetics/CGP/cosmic?action=mut_summary&id=33981
VHL	NM_000551.2	34019	c.361G>T	p.D121Y	+	3:10188218-10188218	CHP2_VHL_2	TGTCCCGATAGGTCACCTTTGGCTCTTCAGAGATGCAGGGACACACGATGGGCTTCTGGTTAACCAAACTGAATTATTTGTGCCATCTCTCAATGTTGACGGACAGCCTATTTTTGCCAA	http://www.sanger.ac.uk/perl/genetics/CGP/cosmic?action=mut_summary&id=34019
VHL	NM_000551.2	34030	c.477delA	p.E160fs*10	+	3:10191484-10191484	CHP2_VHL_3	CTTGTACTGAGACCCTAGTCTGCCACTGAGGATTTGGTTTTTGCCCTTCCAGTGTATACTCTGAAAGAGCGATGCCTCCAGGTTGTCCGGAGCCTAGTCAAGCCTGAGA	http://www.sanger.ac.uk/perl/genetics/CGP/cosmic?action=mut_summary&id=34030
IDH2	NM_002168.2	34039	c.514A>T	p.R172W	-	15:90631839-90631839	CHP2_IDH2_1	GCCATGGGCGTGCCTGCCAATGGTGATGGGCTTGGTCCAGCCAGGGACTAGGCGTGGGATGTTTTTGCAGATGATGGGCTCCCGGAAGACAGTCCCCCCCAGGATGTTCCGGATAGTTCCATTGGGACTT	http://www.sanger.ac.uk/perl/genetics/CGP/cosmic?action=mut_summary&id=34039
IDH2	NM_002168.2	34090	c.516G>T	p.R172S	-	15:90631837-90631837	CHP2_IDH2_1	GCCATGGGCGTGCCTGCCAATGGTGATGGGCTTGGTCCAGCCAGGGACTAGGCGTGGGATGTTTTTGCAGATGATGGGCTCCCGGAAGACAGTCCCCCCCAGGATGTTCCGGATAGTTCCATTGGGACTT	http://www.sanger.ac.uk/perl/genetics/CGP/cosmic?action=mut_summary&id=34090
CTNNB1	NM_001904	34125	c.90C>G	p.Y30*	+	3:41266093-41266093	CHP2_CTNNB1_1	GTTGGACATGGCCATGGAACCAGACAGAAAAGCGGCTGTTAGTCACTGGCAGCAACAGTCTTACCTGGACTCTGGAATCCATTCTGGTGCCACTACCACAGCTCCTTCTCTGAGTGGT	http://www.sanger.ac.uk/perl/genetics/CGP/cosmic?action=mut_summary&id=34125
KRAS	NM_004985	34144	c.34_35GG>AT	p.G12I	-	12:25398284-25398285	CHP2_KRAS_1	GCATATTAAAACAAGATTTACCTCTATTGTTGGATCATATTCGTCCACAAAATGATTCTGAATTAGCTGTATCGTCAAGGCACTCTTGCCTACGCCACCAGCTCCAACTACCACAAGT	http://www.sanger.ac.uk/perl/genetics/CGP/cosmic?action=mut_summary&id=34144
JAK3	NM_000215	34196	c.420+28G>A	p.?	-	19:17954161-17954161	CHP2_JAK3_1	ATGTTGCCCCTTGGACCCCCAACCCCCTGGGTCAAACCCCAGGCAGAACCCCACCTGGGCAAAGAGGTGCTCCAGGACTGGCAGGTCAAGG	http://www.sanger.ac.uk/perl/genetics/CGP/cosmic?action=mut_summary&id=34196
JAK3	NM_000215	34197	c.420+5G>A	p.?	-	19:17954184-17954184	CHP2_JAK3_1	ATGTTGCCCCTTGGACCCCCAACCCCCTGGGTCAAACCCCAGGCAGAACCCCACCTGGGCAAAGAGGTGCTCCAGGACTGGCAGGTCAAGG	http://www.sanger.ac.uk/perl/genetics/CGP/cosmic?action=mut_summary&id=34197
JAK3	NM_000215	34213	c.2164G>A	p.V722I	-	19:17945696-17945696	CHP2_JAK3_3	CAAAGTGGGGGTTCGGAGACCGATGCCGGGTGAGGGGCTCTGACCTTAGCAGGATCCAGGGCACTGATGGGCATGGTGACGCCACTAAACACTTCCCAGACCGTGGCGCCGAAGCCCC	http://www.sanger.ac.uk/perl/genetics/CGP/cosmic?action=mut_summary&id=34213
JAK3	NM_000215	34214	c.1715C>T	p.A572V	-	19:17948009-17948009	CHP2_JAK3_2	CACTTGGCTCATCAAGCTCGCTGCTTCCAGGAATGACTGGGGAAGGTGGGAAGGGAGAGAAGATGCGTGGGTTTCTTCCACTCCAATA	http://www.sanger.ac.uk/perl/genetics/CGP/cosmic?action=mut_summary&id=34214
JAK3	NM_000215	34215	c.1718C>T	p.A573V	-	19:17948006-17948006	CHP2_JAK3_2	CACTTGGCTCATCAAGCTCGCTGCTTCCAGGAATGACTGGGGAAGGTGGGAAGGGAGAGAAGATGCGTGGGTTTCTTCCACTCCAATA	http://www.sanger.ac.uk/perl/genetics/CGP/cosmic?action=mut_summary&id=34215
JAK3	NM_000215	34216	c.394C>A	p.P132T	-	19:17954215-17954215	CHP2_JAK3_1	ATGTTGCCCCTTGGACCCCCAACCCCCTGGGTCAAACCCCAGGCAGAACCCCACCTGGGCAAAGAGGTGCTCCAGGACTGGCAGGTCAAGG	http://www.sanger.ac.uk/perl/genetics/CGP/cosmic?action=mut_summary&id=34216
ERBB2	NM_004448	35496	c.2330T>C	p.V777A	+	17:37881001-37881001	CHP2_ERBB2_2	CCTCTCAGCGTACCCTTGTCCCCAGGAAGCATACGTGATGGCTGGTGTGGGCTCCCCATATGTCTCCCGCCTTCTGGGCATCTGCCTGACATCCACGGTGCAGCTGGT	http://www.sanger.ac.uk/perl/genetics/CGP/cosmic?action=mut_summary&id=35496
KRAS	NM_004985	36281	c.34_36GGT>TGG	p.G12W	-	12:25398283-25398285	CHP2_KRAS_1	GCATATTAAAACAAGATTTACCTCTATTGTTGGATCATATTCGTCCACAAAATGATTCTGAATTAGCTGTATCGTCAAGGCACTCTTGCCTACGCCACCAGCTCCAACTACCACAAGT	http://www.sanger.ac.uk/perl/genetics/CGP/cosmic?action=mut_summary&id=36281
PIK3CA	NM_006218.1	36285	c.3074C>T	p.T1025I	+	3:178952019-178952019	CHP2_PIK3CA_10	GACATTGCATACATTCGAAAGACCCTAGCCTTAGATAAAACTGAGCAAGAGGCTTTGGAGTATTTCATGAAACAAATGAATGATGCACATCATGGTGGCTG	http://www.sanger.ac.uk/perl/genetics/CGP/cosmic?action=mut_summary&id=36285
PIK3CA	NM_006218.1	36286	c.3085G>C	p.D1029H	+	3:178952030-178952030	CHP2_PIK3CA_10	GACATTGCATACATTCGAAAGACCCTAGCCTTAGATAAAACTGAGCAAGAGGCTTTGGAGTATTTCATGAAACAAATGAATGATGCACATCATGGTGGCTG	http://www.sanger.ac.uk/perl/genetics/CGP/cosmic?action=mut_summary&id=36286
PIK3CA	NM_006218.1	36289	c.3143A>G	p.H1048R	+	3:178952088-178952088	CHP2_PIK3CA_10	GACATTGCATACATTCGAAAGACCCTAGCCTTAGATAAAACTGAGCAAGAGGCTTTGGAGTATTTCATGAAACAAATGAATGATGCACATCATGGTGGCTG	http://www.sanger.ac.uk/perl/genetics/CGP/cosmic?action=mut_summary&id=36289
KIT	NM_000222	36293	c.1678_1728del51	p.V560_L576del	+	4:55593612-55593662	CHP2_KIT_4	CCACAGAAACCCATGTATGAAGTACAGTGGAAGGTTGTTGAGGAGATAAATGGAAACAATTATGTTTACATAGACCCAACACAACTTCCTTATGATCACAAATGGGAGTTTCCCAGAAAC	http://www.sanger.ac.uk/perl/genetics/CGP/cosmic?action=mut_summary&id=36293
KIT	NM_000222	36305	c.1745G>A	p.W582*	+	4:55593679-55593679	CHP2_KIT_4	CCACAGAAACCCATGTATGAAGTACAGTGGAAGGTTGTTGAGGAGATAAATGGAAACAATTATGTTTACATAGACCCAACACAACTTCCTTATGATCACAAATGGGAGTTTCCCAGAAAC	http://www.sanger.ac.uk/perl/genetics/CGP/cosmic?action=mut_summary&id=36305
KIT	NM_000222	36311	c.1655_1660delTGTATG	p.M552_E554>K	+	4:55593589-55593594	CHP2_KIT_4	CCACAGAAACCCATGTATGAAGTACAGTGGAAGGTTGTTGAGGAGATAAATGGAAACAATTATGTTTACATAGACCCAACACAACTTCCTTATGATCACAAATGGGAGTTTCCCAGAAAC	http://www.sanger.ac.uk/perl/genetics/CGP/cosmic?action=mut_summary&id=36311
KIT	NM_000222	36313	c.1746G>A	p.W582*	+	4:55593680-55593680	CHP2_KIT_4	CCACAGAAACCCATGTATGAAGTACAGTGGAAGGTTGTTGAGGAGATAAATGGAAACAATTATGTTTACATAGACCCAACACAACTTCCTTATGATCACAAATGGGAGTTTCCCAGAAAC	http://www.sanger.ac.uk/perl/genetics/CGP/cosmic?action=mut_summary&id=36313
FGFR2	NM_000141.2	36901	c.929A>G	p.K310R	-	10:123279503-123279503	CHP2_FGFR2_2	AAATCAAAGAACCTGTGGCCAAACCCATGAAGGAGACCCCAGTTGTGGGTACCTTTAGATTCAGAAAGTCCTCACCTTGAGAACCTTGAGGTAGGGCAGCCCGTCGGGCCCGTATTTACTGCCGTTC	http://www.sanger.ac.uk/perl/genetics/CGP/cosmic?action=mut_summary&id=36901
FGFR2	NM_000141.2	36902	c.1647T>G	p.N549K	-	10:123258034-123258034	CHP2_FGFR2_4	ATGATTCAATCAAACTGCAGAGTATTTGGGCGAATGCAGTTTTTCCTCCTACTCACCATCCTGTGTGCAGGCTCCAAGAAGATTTATGATATT	http://www.sanger.ac.uk/perl/genetics/CGP/cosmic?action=mut_summary&id=36902
FGFR2	NM_000141.2	36903	c.755C>G	p.S252W	-	10:123279677-123279677	CHP2_FGFR2_1	TCTACGTCTCCTCCGACCACTGTGGAGGCATTTGCCGGCAGTCCGGCTTGGAGGATGGGCCGGTGAGGCGATCGCTCTGGTGGAGAGAGGGAAGAAAGGAGGAGTG	http://www.sanger.ac.uk/perl/genetics/CGP/cosmic?action=mut_summary&id=36903
FGFR2	NM_000141.2	36904	c.1124A>G	p.Y375C	-	10:123274794-123274794	CHP2_FGFR2_3	CGGCACAGGATGACTGTTACCACCATACAGGCGATTAAGAAGACCCCTATGCAGTAAATGGCTATCTCCAGGTAGTCTGGGGAAGCTGTAATCTCCTTTTCTCTTCCAGGCGCT	http://www.sanger.ac.uk/perl/genetics/CGP/cosmic?action=mut_summary&id=36904
FGFR2	NM_000141.2	36905	c.1115C>G	p.S372C	-	10:123274803-123274803	CHP2_FGFR2_3	CGGCACAGGATGACTGTTACCACCATACAGGCGATTAAGAAGACCCCTATGCAGTAAATGGCTATCTCCAGGTAGTCTGGGGAAGCTGTAATCTCCTTTTCTCTTCCAGGCGCT	http://www.sanger.ac.uk/perl/genetics/CGP/cosmic?action=mut_summary&id=36905
FGFR2	NM_000141.2	36906	c.1144T>C	p.C382R	-	10:123274774-123274774	CHP2_FGFR2_3	CGGCACAGGATGACTGTTACCACCATACAGGCGATTAAGAAGACCCCTATGCAGTAAATGGCTATCTCCAGGTAGTCTGGGGAAGCTGTAATCTCCTTTTCTCTTCCAGGCGCT	http://www.sanger.ac.uk/perl/genetics/CGP/cosmic?action=mut_summary&id=36906
FGFR2	NM_000141.2	36912	c.1647T>A	p.N549K	-	10:123258034-123258034	CHP2_FGFR2_4	ATGATTCAATCAAACTGCAGAGTATTTGGGCGAATGCAGTTTTTCCTCCTACTCACCATCCTGTGTGCAGGCTCCAAGAAGATTTATGATATT	http://www.sanger.ac.uk/perl/genetics/CGP/cosmic?action=mut_summary&id=36912
AKT1	ENST00000349310	36918	c.145G>A	p.E49K	-	14:105246455-105246455	CHP2_AKT1_1	GGGGAGCCTCACGTTGGTCCACATCCTGCGGCCGCTCCTTGTAGCCAATGAAGGTGCCATCATTCTTGAGGAGGAAGTAGCGTGGCCGCCAGGTCTTGATGTACTCCCCTACAGACGTGCGGGTGGTGAGAGCCACGC	http://www.sanger.ac.uk/perl/genetics/CGP/cosmic?action=mut_summary&id=36918
EZH2	NM_004456.3	37028	c.1937A>T	p.Y646F	-	7:148508727-148508727	CHP2_EZH2_1	AGTGCCTTACCTCTCCACAGTATTCTGAGATGAATTCATTTTTCTGCACAGGATCTTTGATAAAAATCCCCCAGCCTGCCACGTC	http://www.sanger.ac.uk/perl/genetics/CGP/cosmic?action=mut_summary&id=37028
EZH2	NM_004456.3	37029	c.1937A>C	p.Y646S	-	7:148508727-148508727	CHP2_EZH2_1	AGTGCCTTACCTCTCCACAGTATTCTGAGATGAATTCATTTTTCTGCACAGGATCTTTGATAAAAATCCCCCAGCCTGCCACGTC	http://www.sanger.ac.uk/perl/genetics/CGP/cosmic?action=mut_summary&id=37029
EZH2	NM_004456.3	37030	c.1936T>C	p.Y646H	-	7:148508728-148508728	CHP2_EZH2_1	AGTGCCTTACCTCTCCACAGTATTCTGAGATGAATTCATTTTTCTGCACAGGATCTTTGATAAAAATCCCCCAGCCTGCCACGTC	http://www.sanger.ac.uk/perl/genetics/CGP/cosmic?action=mut_summary&id=37030
EZH2	NM_004456.3	37031	c.1936T>A	p.Y646N	-	7:148508728-148508728	CHP2_EZH2_1	AGTGCCTTACCTCTCCACAGTATTCTGAGATGAATTCATTTTTCTGCACAGGATCTTTGATAAAAATCCCCCAGCCTGCCACGTC	http://www.sanger.ac.uk/perl/genetics/CGP/cosmic?action=mut_summary&id=37031
EZH2	NM_004456.3	37032	c.1937A>G	p.Y646C	-	7:148508727-148508727	CHP2_EZH2_1	AGTGCCTTACCTCTCCACAGTATTCTGAGATGAATTCATTTTTCTGCACAGGATCTTTGATAAAAATCCCCCAGCCTGCCACGTC	http://www.sanger.ac.uk/perl/genetics/CGP/cosmic?action=mut_summary&id=37032
TP53	NM_000546	39293	c.734G>A	p.G245D	-	17:7577547-7577547	CHP2_TP53_6	CCAGTGTGATGATGGTGAGGATGGGCCTCCGGTTCATGCCGCCCATGCAGGAACTGTTACACATGTAGTTGTAGTGGATGGTGGTACAGTCAGAGCCAACCTAG	http://www.sanger.ac.uk/perl/genetics/CGP/cosmic?action=mut_summary&id=39293
TP53	NM_000546	39455	c.569delC	p.P190fs*57	-	17:7578280-7578280	CHP2_TP53_5	GGCGGCTCATAGGGCACCACCACACTATGTCGAAAAGTGTTTCTGTCATCCAAATACTCCACACGCAAATTTCCTTCCACTCGGATAAGATGCTGAGGAGGGGCCAGACCTAAGAGCA	http://www.sanger.ac.uk/perl/genetics/CGP/cosmic?action=mut_summary&id=39455
PTEN	NM_000314.4	39615	c.950_953delTACT	p.L318fs*2	+	10:89720799-89720802	CHP2_PTEN_8	CAAGGAATATCTAGTACTTACTTTAACAAAAAATGATCTTGACAAAGCAAATAAAGACAAAGCCAACCGATACTTTTCTCCAAATTTTAAGGTCAGTTAAATTAAACATTTTGTGG	http://www.sanger.ac.uk/perl/genetics/CGP/cosmic?action=mut_summary&id=39615
TP53	NM_000546	40942	c.380C>T	p.S127F	-	17:7578550-7578550	CHP2_TP53_3	GCCAGTTGGCAAAACATCTTGTTGAGGGCAGGGGAGTACTGTAGGAAGAGGAAGGAGACAGAGTTGAAAGTCAGGGCACAAGTGA	http://www.sanger.ac.uk/perl/genetics/CGP/cosmic?action=mut_summary&id=40942
IDH2	NM_002168.2	41590	c.419G>A	p.R140Q	-	15:90631934-90631934	CHP2_IDH2_1	GCCATGGGCGTGCCTGCCAATGGTGATGGGCTTGGTCCAGCCAGGGACTAGGCGTGGGATGTTTTTGCAGATGATGGGCTCCCGGAAGACAGTCCCCCCCAGGATGTTCCGGATAGTTCCATTGGGACTT	http://www.sanger.ac.uk/perl/genetics/CGP/cosmic?action=mut_summary&id=41590
EGFR	NM_005228	41603	c.2134T>C	p.F712L	+	7:55241686-55241686	CHP2_EGFR_4	GTGGAGAAGCTCCCAACCAAGCTCTCTTGAGGATCTTGAAGGAAACTGAATTCAAAAAGATCAAAGTGCTGGGCTCCGGTGCGTTCGGCACGGT	http://www.sanger.ac.uk/perl/genetics/CGP/cosmic?action=mut_summary&id=41603
APC	NM_000038	41607	c.4090_4091insA	p.S1364fs*11	+	5:112175381-112175382	CHP2_APC_4	TATCTTCAGAATCAGCCAGGCACAAAGCTGTTGAATTTTCTTCAGGAGCGAAATCTCCCTCCAAAAGTGGTGCTCAGACACCCAAAAGTCCACCTGAACACTATGTTCAGGAGACCCCACTCATGTTT	http://www.sanger.ac.uk/perl/genetics/CGP/cosmic?action=mut_summary&id=41607
APC	NM_000038	41608	c.4063_4064insT	p.S1355fs*20	+	5:112175354-112175355	CHP2_APC_4	TATCTTCAGAATCAGCCAGGCACAAAGCTGTTGAATTTTCTTCAGGAGCGAAATCTCCCTCCAAAAGTGGTGCTCAGACACCCAAAAGTCCACCTGAACACTATGTTCAGGAGACCCCACTCATGTTT	http://www.sanger.ac.uk/perl/genetics/CGP/cosmic?action=mut_summary&id=41608
APC	NM_000038	41613	c.3925_3926insA	p.I1311fs*4	+	5:112175216-112175217	CHP2_APC_3	GATGAAATAGGATGTAATCAGACGACACAGGAAGCAGATTCTGCTAATACCCTGCAAATAGCAGAAATAAAAGAAAAGATTGGAACTAGGTCAGCTGAAGATCCTGTGAGCGAAGTTCCAGCAGT	http://www.sanger.ac.uk/perl/genetics/CGP/cosmic?action=mut_summary&id=41613
APC	NM_000038	41614	c.4373_4374insC	p.T1459fs*3	+	5:112175664-112175665	CHP2_APC_5	GCCCTGGACAAACCATGCCACCAAGCAGAAGTAAAACACCTCCACCACCTCCTCAAACAGCTCAAACCAAGCGAGAAGTACCTAAAAATAAAGCACCTACTGCTGAAAAGAGAGAGAGTGGACCTAAGCAAGCTGC	http://www.sanger.ac.uk/perl/genetics/CGP/cosmic?action=mut_summary&id=41614
APC	NM_000038	41616	c.4654G>T	p.E1552*	+	5:112175945-112175945	CHP2_APC_7	GAATCAAATGAAAACCAAGAGAAAGAGGCAGAAAAAACTATTGATTCTGAAAAGGACCTATTAGATGATTCAGATGATGATGATATTGAAATACTAGAAGAATGTATTATTTCTG	http://www.sanger.ac.uk/perl/genetics/CGP/cosmic?action=mut_summary&id=41616
APC	NM_000038	41618	c.4463_4466delTATT	p.L1488fs*18	+	5:112175754-112175757	CHP2_APC_6	GATGCTGATACTTTATTACATTTTGCCACGGAAAGTACTCCAGATGGATTTTCTTGTTCATCCAGCCTGAGTGCTCTGAGCCTCGATGAGCCATTTATACAGAAAGATGTGGAATTAAGAAT	http://www.sanger.ac.uk/perl/genetics/CGP/cosmic?action=mut_summary&id=41618
APC	NM_000038	41619	c.4118_4118delC	p.P1373fs*42	+	5:112175409-112175409	CHP2_APC_4	TATCTTCAGAATCAGCCAGGCACAAAGCTGTTGAATTTTCTTCAGGAGCGAAATCTCCCTCCAAAAGTGGTGCTCAGACACCCAAAAGTCCACCTGAACACTATGTTCAGGAGACCCCACTCATGTTT	http://www.sanger.ac.uk/perl/genetics/CGP/cosmic?action=mut_summary&id=41619
APC	NM_000038	41621	c.4665_4666delAA	p.K1555fs*3	+	5:112175956-112175957	CHP2_APC_7	GAATCAAATGAAAACCAAGAGAAAGAGGCAGAAAAAACTATTGATTCTGAAAAGGACCTATTAGATGATTCAGATGATGATGATATTGAAATACTAGAAGAATGTATTATTTCTG	http://www.sanger.ac.uk/perl/genetics/CGP/cosmic?action=mut_summary&id=41621
APC	NM_000038	41622	c.4388_4391delGAGA	p.E1464fs*8	+	5:112175679-112175682	CHP2_APC_5	GCCCTGGACAAACCATGCCACCAAGCAGAAGTAAAACACCTCCACCACCTCCTCAAACAGCTCAAACCAAGCGAGAAGTACCTAAAAATAAAGCACCTACTGCTGAAAAGAGAGAGAGTGGACCTAAGCAAGCTGC	http://www.sanger.ac.uk/perl/genetics/CGP/cosmic?action=mut_summary&id=41622
APC	NM_000038	41623	c.4081_4082delCC	p.P1361fs*13	+	5:112175372-112175373	CHP2_APC_4	TATCTTCAGAATCAGCCAGGCACAAAGCTGTTGAATTTTCTTCAGGAGCGAAATCTCCCTCCAAAAGTGGTGCTCAGACACCCAAAAGTCCACCTGAACACTATGTTCAGGAGACCCCACTCATGTTT	http://www.sanger.ac.uk/perl/genetics/CGP/cosmic?action=mut_summary&id=41623
EGFR	NM_005228	41663	c.2462T>C	p.I821T	+	7:55249164-55249164	CHP2_EGFR_7	CAATATTGGCTCCCAGTACCTGCTCAACTGGTGTGTGCAGATCGCAAAGGTAATCAGGGAAGGGAGATACGGGGAGGGGAGATAAGGAGCCAGGATCCTCACATGCGGTCTGCGCTCCTGGGA	http://www.sanger.ac.uk/perl/genetics/CGP/cosmic?action=mut_summary&id=41663
PTEN	NM_000314.4	41768	c.179_179delA	p.K60fs*39	+	10:89685284-89685284	CHP2_PTEN_2	TTTGTTTTAAGGTTTTTGGATTCAAAGCATAAAAACCATTACAAGATATACAATCTGTAAGTATGTTTTCTTATTTGTATGCTTGCAAATATCTTCTAAAACAACTATTAAGTGAA	http://www.sanger.ac.uk/perl/genetics/CGP/cosmic?action=mut_summary&id=41768
IDH2	NM_002168.2	41875	c.419G>T	p.R140L	-	15:90631934-90631934	CHP2_IDH2_1	GCCATGGGCGTGCCTGCCAATGGTGATGGGCTTGGTCCAGCCAGGGACTAGGCGTGGGATGTTTTTGCAGATGATGGGCTCCCGGAAGACAGTCCCCCCCAGGATGTTCCGGATAGTTCCATTGGGACTT	http://www.sanger.ac.uk/perl/genetics/CGP/cosmic?action=mut_summary&id=41875
IDH2	NM_002168.2	41877	c.418C>T	p.R140W	-	15:90631935-90631935	CHP2_IDH2_1	GCCATGGGCGTGCCTGCCAATGGTGATGGGCTTGGTCCAGCCAGGGACTAGGCGTGGGATGTTTTTGCAGATGATGGGCTCCCGGAAGACAGTCCCCCCCAGGATGTTCCGGATAGTTCCATTGGGACTT	http://www.sanger.ac.uk/perl/genetics/CGP/cosmic?action=mut_summary&id=41877
EGFR	NM_005228	41905	c.2092G>A	p.A698T	+	7:55241644-55241644	CHP2_EGFR_4	GTGGAGAAGCTCCCAACCAAGCTCTCTTGAGGATCTTGAAGGAAACTGAATTCAAAAAGATCAAAGTGCTGGGCTCCGGTGCGTTCGGCACGGT	http://www.sanger.ac.uk/perl/genetics/CGP/cosmic?action=mut_summary&id=41905
TP53	NM_000546	42811	c.641A>G	p.H214R	-	17:7578208-7578208	CHP2_TP53_5	GGCGGCTCATAGGGCACCACCACACTATGTCGAAAAGTGTTTCTGTCATCCAAATACTCCACACGCAAATTTCCTTCCACTCGGATAAGATGCTGAGGAGGGGCCAGACCTAAGAGCA	http://www.sanger.ac.uk/perl/genetics/CGP/cosmic?action=mut_summary&id=42811
TP53	NM_000546	42813	c.313G>T	p.G105C	-	17:7579374-7579374	CHP2_TP53_2	GCCCAGACGGAAACCGTAGCTGCCCTGGTAGGTTTTCTGGGAAGGGACAGAAGATGACAGGGGCCAGGAGGGGGCTGGTGCAGGGGCCGCCGGTGTAGGAGCTGCTGGTGCAGGGGCCACGGGGGGAGCAGCCTC	http://www.sanger.ac.uk/perl/genetics/CGP/cosmic?action=mut_summary&id=42813
TP53	NM_000546	43054	c.518T>G	p.V173G	-	17:7578412-7578412	CHP2_TP53_4	CCAGCCCCAGCTGCTCACCATCGCTATCTGAGCAGCGCTCATGGTGGGGGCAGCGCCTCACAACCTCCGTCATGTGCTGTGACTGCTTGTAGATGGCCATGGCGCGGACGCGGGTGCCGGGCGGGGGTGTG	http://www.sanger.ac.uk/perl/genetics/CGP/cosmic?action=mut_summary&id=43054
PTEN	NM_000314.4	43075	c.787A>T	p.K263*	+	10:89717762-89717762	CHP2_PTEN_6	CCACACGACGGGAAGACAAGTTCATGTACTTTGAGTTCCCTCAGCCGTTACCTGTGTGTGGTGATATCAAAGTAGAGTTCTTCCACAAACAGAACAAGATGCTAAAAAAGGTTT	http://www.sanger.ac.uk/perl/genetics/CGP/cosmic?action=mut_summary&id=43075
PTEN	NM_000314.4	43077	c.203A>G	p.Y68C	+	10:89685308-89685308	CHP2_PTEN_2	TTTGTTTTAAGGTTTTTGGATTCAAAGCATAAAAACCATTACAAGATATACAATCTGTAAGTATGTTTTCTTATTTGTATGCTTGCAAATATCTTCTAAAACAACTATTAAGTGAA	http://www.sanger.ac.uk/perl/genetics/CGP/cosmic?action=mut_summary&id=43077
PTEN	NM_000314.4	43098	c.969delT	p.N323fs*21	+	10:89720818-89720818	CHP2_PTEN_8	CAAGGAATATCTAGTACTTACTTTAACAAAAAATGATCTTGACAAAGCAAATAAAGACAAAGCCAACCGATACTTTTCTCCAAATTTTAAGGTCAGTTAAATTAAACATTTTGTGG	http://www.sanger.ac.uk/perl/genetics/CGP/cosmic?action=mut_summary&id=43098
MPL	NM_005373.1	43212	c.1543T>C	p.W515R	+	1:43815008-43815008	CHP2_MPL_1	CTGGGCCTCAGCGCCGTCCTGGGCCTGCTGCTGCTGAGGTGGCAGTTTCCTGCACACTACAGGTACCGCCCCCGCCAGGCAGGAGACTGGCGGTGGACCAGGTGGAGCCGAAGGCCTG	http://www.sanger.ac.uk/perl/genetics/CGP/cosmic?action=mut_summary&id=43212
TP53	NM_000546	43533	c.391A>T	p.N131Y	-	17:7578539-7578539	CHP2_TP53_3	GCCAGTTGGCAAAACATCTTGTTGAGGGCAGGGGAGTACTGTAGGAAGAGGAAGGAGACAGAGTTGAAAGTCAGGGCACAAGTGA	http://www.sanger.ac.uk/perl/genetics/CGP/cosmic?action=mut_summary&id=43533
TP53	NM_000546	43535	c.391A>C	p.N131H	-	17:7578539-7578539	CHP2_TP53_3	GCCAGTTGGCAAAACATCTTGTTGAGGGCAGGGGAGTACTGTAGGAAGAGGAAGGAGACAGAGTTGAAAGTCAGGGCACAAGTGA	http://www.sanger.ac.uk/perl/genetics/CGP/cosmic?action=mut_summary&id=43535
TP53	NM_000546	43537	c.565G>A	p.A189T	-	17:7578284-7578284	CHP2_TP53_5	GGCGGCTCATAGGGCACCACCACACTATGTCGAAAAGTGTTTCTGTCATCCAAATACTCCACACGCAAATTTCCTTCCACTCGGATAAGATGCTGAGGAGGGGCCAGACCTAAGAGCA	http://www.sanger.ac.uk/perl/genetics/CGP/cosmic?action=mut_summary&id=43537
TP53	NM_000546	43541	c.559+3G>C	p.?	-	17:7578368-7578368	CHP2_TP53_4	CCAGCCCCAGCTGCTCACCATCGCTATCTGAGCAGCGCTCATGGTGGGGGCAGCGCCTCACAACCTCCGTCATGTGCTGTGACTGCTTGTAGATGGCCATGGCGCGGACGCGGGTGCCGGGCGGGGGTGTG	http://www.sanger.ac.uk/perl/genetics/CGP/cosmic?action=mut_summary&id=43541
TP53	NM_000546	43544	c.260C>A	p.P87Q	-	17:7579427-7579427	CHP2_TP53_2	GCCCAGACGGAAACCGTAGCTGCCCTGGTAGGTTTTCTGGGAAGGGACAGAAGATGACAGGGGCCAGGAGGGGGCTGGTGCAGGGGCCGCCGGTGTAGGAGCTGCTGGTGCAGGGGCCACGGGGGGAGCAGCCTC	http://www.sanger.ac.uk/perl/genetics/CGP/cosmic?action=mut_summary&id=43544
TP53	NM_000546	43545	c.503A>G	p.H168R	-	17:7578427-7578427	CHP2_TP53_4	CCAGCCCCAGCTGCTCACCATCGCTATCTGAGCAGCGCTCATGGTGGGGGCAGCGCCTCACAACCTCCGTCATGTGCTGTGACTGCTTGTAGATGGCCATGGCGCGGACGCGGGTGCCGGGCGGGGGTGTG	http://www.sanger.ac.uk/perl/genetics/CGP/cosmic?action=mut_summary&id=43545
TP53	NM_000546	43548	c.467G>T	p.R156L	-	17:7578463-7578463	CHP2_TP53_4	CCAGCCCCAGCTGCTCACCATCGCTATCTGAGCAGCGCTCATGGTGGGGGCAGCGCCTCACAACCTCCGTCATGTGCTGTGACTGCTTGTAGATGGCCATGGCGCGGACGCGGGTGCCGGGCGGGGGTGTG	http://www.sanger.ac.uk/perl/genetics/CGP/cosmic?action=mut_summary&id=43548
TP53	NM_000546	43550	c.694A>T	p.I232F	-	17:7577587-7577587	CHP2_TP53_6	CCAGTGTGATGATGGTGAGGATGGGCCTCCGGTTCATGCCGCCCATGCAGGAACTGTTACACATGTAGTTGTAGTGGATGGTGGTACAGTCAGAGCCAACCTAG	http://www.sanger.ac.uk/perl/genetics/CGP/cosmic?action=mut_summary&id=43550
TP53	NM_000546	43555	c.736A>G	p.M246V	-	17:7577545-7577545	CHP2_TP53_6	CCAGTGTGATGATGGTGAGGATGGGCCTCCGGTTCATGCCGCCCATGCAGGAACTGTTACACATGTAGTTGTAGTGGATGGTGGTACAGTCAGAGCCAACCTAG	http://www.sanger.ac.uk/perl/genetics/CGP/cosmic?action=mut_summary&id=43555
TP53	NM_000546	43559	c.517G>T	p.V173L	-	17:7578413-7578413	CHP2_TP53_4	CCAGCCCCAGCTGCTCACCATCGCTATCTGAGCAGCGCTCATGGTGGGGGCAGCGCCTCACAACCTCCGTCATGTGCTGTGACTGCTTGTAGATGGCCATGGCGCGGACGCGGGTGCCGGGCGGGGGTGTG	http://www.sanger.ac.uk/perl/genetics/CGP/cosmic?action=mut_summary&id=43559
TP53	NM_000546	43564	c.708C>A	p.Y236*	-	17:7577573-7577573	CHP2_TP53_6	CCAGTGTGATGATGGTGAGGATGGGCCTCCGGTTCATGCCGCCCATGCAGGAACTGTTACACATGTAGTTGTAGTGGATGGTGGTACAGTCAGAGCCAACCTAG	http://www.sanger.ac.uk/perl/genetics/CGP/cosmic?action=mut_summary&id=43564
TP53	NM_000546	43565	c.857A>G	p.E286G	-	17:7577081-7577081	CHP2_TP53_7	TACCTCGCTTAGTGCTCCCTGGGGGCAGCTCGTGGTGAGGCTCCCCTTTCTTGCGGAGATTCTCTTCCTCTGTGCGCCGGTCTCTCCCAGGACAGGCACAAACACGCACCTCAAAGCTGTTCCGTCCCAGTAGATT	http://www.sanger.ac.uk/perl/genetics/CGP/cosmic?action=mut_summary&id=43565
TP53	NM_000546	43570	c.529_546del18	p.P177_C182delPHHERC	-	17:7578384-7578401	CHP2_TP53_4	CCAGCCCCAGCTGCTCACCATCGCTATCTGAGCAGCGCTCATGGTGGGGGCAGCGCCTCACAACCTCCGTCATGTGCTGTGACTGCTTGTAGATGGCCATGGCGCGGACGCGGGTGCCGGGCGGGGGTGTG	http://www.sanger.ac.uk/perl/genetics/CGP/cosmic?action=mut_summary&id=43570
TP53	NM_000546	43582	c.454C>T	p.P152S	-	17:7578476-7578476	CHP2_TP53_4	CCAGCCCCAGCTGCTCACCATCGCTATCTGAGCAGCGCTCATGGTGGGGGCAGCGCCTCACAACCTCCGTCATGTGCTGTGACTGCTTGTAGATGGCCATGGCGCGGACGCGGGTGCCGGGCGGGGGTGTG	http://www.sanger.ac.uk/perl/genetics/CGP/cosmic?action=mut_summary&id=43582
TP53	NM_000546	43584	c.534_535CC>TT	p.H179Y	-	17:7578395-7578396	CHP2_TP53_4	CCAGCCCCAGCTGCTCACCATCGCTATCTGAGCAGCGCTCATGGTGGGGGCAGCGCCTCACAACCTCCGTCATGTGCTGTGACTGCTTGTAGATGGCCATGGCGCGGACGCGGGTGCCGGGCGGGGGTGTG	http://www.sanger.ac.uk/perl/genetics/CGP/cosmic?action=mut_summary&id=43584
TP53	NM_000546	43585	c.843_844CC>TT	p.R282W	-	17:7577094-7577095	CHP2_TP53_7	TACCTCGCTTAGTGCTCCCTGGGGGCAGCTCGTGGTGAGGCTCCCCTTTCTTGCGGAGATTCTCTTCCTCTGTGCGCCGGTCTCTCCCAGGACAGGCACAAACACGCACCTCAAAGCTGTTCCGTCCCAGTAGATT	http://www.sanger.ac.uk/perl/genetics/CGP/cosmic?action=mut_summary&id=43585
TP53	NM_000546	43587	c.832_833CC>TT	p.P278F	-	17:7577105-7577106	CHP2_TP53_7	TACCTCGCTTAGTGCTCCCTGGGGGCAGCTCGTGGTGAGGCTCCCCTTTCTTGCGGAGATTCTCTTCCTCTGTGCGCCGGTCTCTCCCAGGACAGGCACAAACACGCACCTCAAAGCTGTTCCGTCCCAGTAGATT	http://www.sanger.ac.uk/perl/genetics/CGP/cosmic?action=mut_summary&id=43587
TP53	NM_000546	43588	c.740A>C	p.N247T	-	17:7577541-7577541	CHP2_TP53_6	CCAGTGTGATGATGGTGAGGATGGGCCTCCGGTTCATGCCGCCCATGCAGGAACTGTTACACATGTAGTTGTAGTGGATGGTGGTACAGTCAGAGCCAACCTAG	http://www.sanger.ac.uk/perl/genetics/CGP/cosmic?action=mut_summary&id=43588
TP53	NM_000546	43592	c.395A>T	p.K132M	-	17:7578535-7578535	CHP2_TP53_3	GCCAGTTGGCAAAACATCTTGTTGAGGGCAGGGGAGTACTGTAGGAAGAGGAAGGAGACAGAGTTGAAAGTCAGGGCACAAGTGA	http://www.sanger.ac.uk/perl/genetics/CGP/cosmic?action=mut_summary&id=43592
TP53	NM_000546	43594	c.605G>A	p.R202H	-	17:7578244-7578244	CHP2_TP53_5	GGCGGCTCATAGGGCACCACCACACTATGTCGAAAAGTGTTTCTGTCATCCAAATACTCCACACGCAAATTTCCTTCCACTCGGATAAGATGCTGAGGAGGGGCCAGACCTAAGAGCA	http://www.sanger.ac.uk/perl/genetics/CGP/cosmic?action=mut_summary&id=43594
TP53	NM_000546	43596	c.841G>A	p.D281N	-	17:7577097-7577097	CHP2_TP53_7	TACCTCGCTTAGTGCTCCCTGGGGGCAGCTCGTGGTGAGGCTCCCCTTTCTTGCGGAGATTCTCTTCCTCTGTGCGCCGGTCTCTCCCAGGACAGGCACAAACACGCACCTCAAAGCTGTTCCGTCCCAGTAGATT	http://www.sanger.ac.uk/perl/genetics/CGP/cosmic?action=mut_summary&id=43596
TP53	NM_000546	43597	c.538G>T	p.E180*	-	17:7578392-7578392	CHP2_TP53_4	CCAGCCCCAGCTGCTCACCATCGCTATCTGAGCAGCGCTCATGGTGGGGGCAGCGCCTCACAACCTCCGTCATGTGCTGTGACTGCTTGTAGATGGCCATGGCGCGGACGCGGGTGCCGGGCGGGGGTGTG	http://www.sanger.ac.uk/perl/genetics/CGP/cosmic?action=mut_summary&id=43597
TP53	NM_000546	43599	c.607G>A	p.V203M	-	17:7578242-7578242	CHP2_TP53_5	GGCGGCTCATAGGGCACCACCACACTATGTCGAAAAGTGTTTCTGTCATCCAAATACTCCACACGCAAATTTCCTTCCACTCGGATAAGATGCTGAGGAGGGGCCAGACCTAAGAGCA	http://www.sanger.ac.uk/perl/genetics/CGP/cosmic?action=mut_summary&id=43599
TP53	NM_000546	43602	c.706T>G	p.Y236D	-	17:7577575-7577575	CHP2_TP53_6	CCAGTGTGATGATGGTGAGGATGGGCCTCCGGTTCATGCCGCCCATGCAGGAACTGTTACACATGTAGTTGTAGTGGATGGTGGTACAGTCAGAGCCAACCTAG	http://www.sanger.ac.uk/perl/genetics/CGP/cosmic?action=mut_summary&id=43602
TP53	NM_000546	43606	c.734G>A	p.G245D	-	17:7577547-7577547	CHP2_TP53_6	CCAGTGTGATGATGGTGAGGATGGGCCTCCGGTTCATGCCGCCCATGCAGGAACTGTTACACATGTAGTTGTAGTGGATGGTGGTACAGTCAGAGCCAACCTAG	http://www.sanger.ac.uk/perl/genetics/CGP/cosmic?action=mut_summary&id=43606
TP53	NM_000546	43608	c.605G>C	p.R202P	-	17:7578244-7578244	CHP2_TP53_5	GGCGGCTCATAGGGCACCACCACACTATGTCGAAAAGTGTTTCTGTCATCCAAATACTCCACACGCAAATTTCCTTCCACTCGGATAAGATGCTGAGGAGGGGCCAGACCTAAGAGCA	http://www.sanger.ac.uk/perl/genetics/CGP/cosmic?action=mut_summary&id=43608
TP53	NM_000546	43614	c.854A>C	p.E285A	-	17:7577084-7577084	CHP2_TP53_7	TACCTCGCTTAGTGCTCCCTGGGGGCAGCTCGTGGTGAGGCTCCCCTTTCTTGCGGAGATTCTCTTCCTCTGTGCGCCGGTCTCTCCCAGGACAGGCACAAACACGCACCTCAAAGCTGTTCCGTCCCAGTAGATT	http://www.sanger.ac.uk/perl/genetics/CGP/cosmic?action=mut_summary&id=43614
TP53	NM_000546	43615	c.473G>C	p.R158P	-	17:7578457-7578457	CHP2_TP53_4	CCAGCCCCAGCTGCTCACCATCGCTATCTGAGCAGCGCTCATGGTGGGGGCAGCGCCTCACAACCTCCGTCATGTGCTGTGACTGCTTGTAGATGGCCATGGCGCGGACGCGGGTGCCGGGCGGGGGTGTG	http://www.sanger.ac.uk/perl/genetics/CGP/cosmic?action=mut_summary&id=43615
TP53	NM_000546	43616	c.704A>G	p.N235S	-	17:7577577-7577577	CHP2_TP53_6	CCAGTGTGATGATGGTGAGGATGGGCCTCCGGTTCATGCCGCCCATGCAGGAACTGTTACACATGTAGTTGTAGTGGATGGTGGTACAGTCAGAGCCAACCTAG	http://www.sanger.ac.uk/perl/genetics/CGP/cosmic?action=mut_summary&id=43616
TP53	NM_000546	43621	c.809T>G	p.F270C	-	17:7577129-7577129	CHP2_TP53_7	TACCTCGCTTAGTGCTCCCTGGGGGCAGCTCGTGGTGAGGCTCCCCTTTCTTGCGGAGATTCTCTTCCTCTGTGCGCCGGTCTCTCCCAGGACAGGCACAAACACGCACCTCAAAGCTGTTCCGTCCCAGTAGATT	http://www.sanger.ac.uk/perl/genetics/CGP/cosmic?action=mut_summary&id=43621
TP53	NM_000546	43623	c.581T>A	p.L194H	-	17:7578268-7578268	CHP2_TP53_5	GGCGGCTCATAGGGCACCACCACACTATGTCGAAAAGTGTTTCTGTCATCCAAATACTCCACACGCAAATTTCCTTCCACTCGGATAAGATGCTGAGGAGGGGCCAGACCTAAGAGCA	http://www.sanger.ac.uk/perl/genetics/CGP/cosmic?action=mut_summary&id=43623
TP53	NM_000546	43624	c.875A>G	p.K292R	-	17:7577063-7577063	CHP2_TP53_7	TACCTCGCTTAGTGCTCCCTGGGGGCAGCTCGTGGTGAGGCTCCCCTTTCTTGCGGAGATTCTCTTCCTCTGTGCGCCGGTCTCTCCCAGGACAGGCACAAACACGCACCTCAAAGCTGTTCCGTCCCAGTAGATT	http://www.sanger.ac.uk/perl/genetics/CGP/cosmic?action=mut_summary&id=43624
TP53	NM_000546	43625	c.469G>A	p.V157I	-	17:7578461-7578461	CHP2_TP53_4	CCAGCCCCAGCTGCTCACCATCGCTATCTGAGCAGCGCTCATGGTGGGGGCAGCGCCTCACAACCTCCGTCATGTGCTGTGACTGCTTGTAGATGGCCATGGCGCGGACGCGGGTGCCGGGCGGGGGTGTG	http://www.sanger.ac.uk/perl/genetics/CGP/cosmic?action=mut_summary&id=43625
TP53	NM_000546	43626	c.475G>A	p.A159T	-	17:7578455-7578455	CHP2_TP53_4	CCAGCCCCAGCTGCTCACCATCGCTATCTGAGCAGCGCTCATGGTGGGGGCAGCGCCTCACAACCTCCGTCATGTGCTGTGACTGCTTGTAGATGGCCATGGCGCGGACGCGGGTGCCGGGCGGGGGTGTG	http://www.sanger.ac.uk/perl/genetics/CGP/cosmic?action=mut_summary&id=43626
TP53	NM_000546	43629	c.745A>T	p.R249W	-	17:7577536-7577536	CHP2_TP53_6	CCAGTGTGATGATGGTGAGGATGGGCCTCCGGTTCATGCCGCCCATGCAGGAACTGTTACACATGTAGTTGTAGTGGATGGTGGTACAGTCAGAGCCAACCTAG	http://www.sanger.ac.uk/perl/genetics/CGP/cosmic?action=mut_summary&id=43629
TP53	NM_000546	43632	c.493C>T	p.Q165*	-	17:7578437-7578437	CHP2_TP53_4	CCAGCCCCAGCTGCTCACCATCGCTATCTGAGCAGCGCTCATGGTGGGGGCAGCGCCTCACAACCTCCGTCATGTGCTGTGACTGCTTGTAGATGGCCATGGCGCGGACGCGGGTGCCGGGCGGGGGTGTG	http://www.sanger.ac.uk/perl/genetics/CGP/cosmic?action=mut_summary&id=43632
TP53	NM_000546	43635	c.536A>T	p.H179L	-	17:7578394-7578394	CHP2_TP53_4	CCAGCCCCAGCTGCTCACCATCGCTATCTGAGCAGCGCTCATGGTGGGGGCAGCGCCTCACAACCTCCGTCATGTGCTGTGACTGCTTGTAGATGGCCATGGCGCGGACGCGGGTGCCGGGCGGGGGTGTG	http://www.sanger.ac.uk/perl/genetics/CGP/cosmic?action=mut_summary&id=43635
TP53	NM_000546	43641	c.628delA	p.N210fs*37	-	17:7578221-7578221	CHP2_TP53_5	GGCGGCTCATAGGGCACCACCACACTATGTCGAAAAGTGTTTCTGTCATCCAAATACTCCACACGCAAATTTCCTTCCACTCGGATAAGATGCTGAGGAGGGGCCAGACCTAAGAGCA	http://www.sanger.ac.uk/perl/genetics/CGP/cosmic?action=mut_summary&id=43641
TP53	NM_000546	43642	c.613T>C	p.Y205H	-	17:7578236-7578236	CHP2_TP53_5	GGCGGCTCATAGGGCACCACCACACTATGTCGAAAAGTGTTTCTGTCATCCAAATACTCCACACGCAAATTTCCTTCCACTCGGATAAGATGCTGAGGAGGGGCCAGACCTAAGAGCA	http://www.sanger.ac.uk/perl/genetics/CGP/cosmic?action=mut_summary&id=43642
TP53	NM_000546	43645	c.721delT	p.S241fs*6	-	17:7577560-7577560	CHP2_TP53_6	CCAGTGTGATGATGGTGAGGATGGGCCTCCGGTTCATGCCGCCCATGCAGGAACTGTTACACATGTAGTTGTAGTGGATGGTGGTACAGTCAGAGCCAACCTAG	http://www.sanger.ac.uk/perl/genetics/CGP/cosmic?action=mut_summary&id=43645
TP53	NM_000546	43648	c.685_686delTG	p.C229fs*10	-	17:7577595-7577596	CHP2_TP53_6	CCAGTGTGATGATGGTGAGGATGGGCCTCCGGTTCATGCCGCCCATGCAGGAACTGTTACACATGTAGTTGTAGTGGATGGTGGTACAGTCAGAGCCAACCTAG	http://www.sanger.ac.uk/perl/genetics/CGP/cosmic?action=mut_summary&id=43648
TP53	NM_000546	43650	c.638G>T	p.R213L	-	17:7578211-7578211	CHP2_TP53_5	GGCGGCTCATAGGGCACCACCACACTATGTCGAAAAGTGTTTCTGTCATCCAAATACTCCACACGCAAATTTCCTTCCACTCGGATAAGATGCTGAGGAGGGGCCAGACCTAAGAGCA	http://www.sanger.ac.uk/perl/genetics/CGP/cosmic?action=mut_summary&id=43650
TP53	NM_000546	43651	c.763A>T	p.I255F	-	17:7577518-7577518	CHP2_TP53_6	CCAGTGTGATGATGGTGAGGATGGGCCTCCGGTTCATGCCGCCCATGCAGGAACTGTTACACATGTAGTTGTAGTGGATGGTGGTACAGTCAGAGCCAACCTAG	http://www.sanger.ac.uk/perl/genetics/CGP/cosmic?action=mut_summary&id=43651
TP53	NM_000546	43652	c.731G>T	p.G244V	-	17:7577550-7577550	CHP2_TP53_6	CCAGTGTGATGATGGTGAGGATGGGCCTCCGGTTCATGCCGCCCATGCAGGAACTGTTACACATGTAGTTGTAGTGGATGGTGGTACAGTCAGAGCCAACCTAG	http://www.sanger.ac.uk/perl/genetics/CGP/cosmic?action=mut_summary&id=43652
TP53	NM_000546	43656	c.732C>G	p.G244G	-	17:7577549-7577549	CHP2_TP53_6	CCAGTGTGATGATGGTGAGGATGGGCCTCCGGTTCATGCCGCCCATGCAGGAACTGTTACACATGTAGTTGTAGTGGATGGTGGTACAGTCAGAGCCAACCTAG	http://www.sanger.ac.uk/perl/genetics/CGP/cosmic?action=mut_summary&id=43656
TP53	NM_000546	43657	c.569C>T	p.P190L	-	17:7578280-7578280	CHP2_TP53_5	GGCGGCTCATAGGGCACCACCACACTATGTCGAAAAGTGTTTCTGTCATCCAAATACTCCACACGCAAATTTCCTTCCACTCGGATAAGATGCTGAGGAGGGGCCAGACCTAAGAGCA	http://www.sanger.ac.uk/perl/genetics/CGP/cosmic?action=mut_summary&id=43657
TP53	NM_000546	43660	c.719G>T	p.S240I	-	17:7577562-7577562	CHP2_TP53_6	CCAGTGTGATGATGGTGAGGATGGGCCTCCGGTTCATGCCGCCCATGCAGGAACTGTTACACATGTAGTTGTAGTGGATGGTGGTACAGTCAGAGCCAACCTAG	http://www.sanger.ac.uk/perl/genetics/CGP/cosmic?action=mut_summary&id=43660
TP53	NM_000546	43661	c.394delA	p.K132fs*38	-	17:7578536-7578536	CHP2_TP53_3	GCCAGTTGGCAAAACATCTTGTTGAGGGCAGGGGAGTACTGTAGGAAGAGGAAGGAGACAGAGTTGAAAGTCAGGGCACAAGTGA	http://www.sanger.ac.uk/perl/genetics/CGP/cosmic?action=mut_summary&id=43661
TP53	NM_000546	43663	c.826G>C	p.A276P	-	17:7577112-7577112	CHP2_TP53_7	TACCTCGCTTAGTGCTCCCTGGGGGCAGCTCGTGGTGAGGCTCCCCTTTCTTGCGGAGATTCTCTTCCTCTGTGCGCCGGTCTCTCCCAGGACAGGCACAAACACGCACCTCAAAGCTGTTCCGTCCCAGTAGATT	http://www.sanger.ac.uk/perl/genetics/CGP/cosmic?action=mut_summary&id=43663
TP53	NM_000546	43665	c.746G>C	p.R249T	-	17:7577535-7577535	CHP2_TP53_6	CCAGTGTGATGATGGTGAGGATGGGCCTCCGGTTCATGCCGCCCATGCAGGAACTGTTACACATGTAGTTGTAGTGGATGGTGGTACAGTCAGAGCCAACCTAG	http://www.sanger.ac.uk/perl/genetics/CGP/cosmic?action=mut_summary&id=43665
TP53	NM_000546	43666	c.462C>T	p.G154G	-	17:7578468-7578468	CHP2_TP53_4	CCAGCCCCAGCTGCTCACCATCGCTATCTGAGCAGCGCTCATGGTGGGGGCAGCGCCTCACAACCTCCGTCATGTGCTGTGACTGCTTGTAGATGGCCATGGCGCGGACGCGGGTGCCGGGCGGGGGTGTG	http://www.sanger.ac.uk/perl/genetics/CGP/cosmic?action=mut_summary&id=43666
TP53	NM_000546	43667	c.820G>A	p.V274I	-	17:7577118-7577118	CHP2_TP53_7	TACCTCGCTTAGTGCTCCCTGGGGGCAGCTCGTGGTGAGGCTCCCCTTTCTTGCGGAGATTCTCTTCCTCTGTGCGCCGGTCTCTCCCAGGACAGGCACAAACACGCACCTCAAAGCTGTTCCGTCCCAGTAGATT	http://www.sanger.ac.uk/perl/genetics/CGP/cosmic?action=mut_summary&id=43667
TP53	NM_000546	43670	c.465C>T	p.T155T	-	17:7578465-7578465	CHP2_TP53_4	CCAGCCCCAGCTGCTCACCATCGCTATCTGAGCAGCGCTCATGGTGGGGGCAGCGCCTCACAACCTCCGTCATGTGCTGTGACTGCTTGTAGATGGCCATGGCGCGGACGCGGGTGCCGGGCGGGGGTGTG	http://www.sanger.ac.uk/perl/genetics/CGP/cosmic?action=mut_summary&id=43670
TP53	NM_000546	43674	c.835G>T	p.G279W	-	17:7577103-7577103	CHP2_TP53_7	TACCTCGCTTAGTGCTCCCTGGGGGCAGCTCGTGGTGAGGCTCCCCTTTCTTGCGGAGATTCTCTTCCTCTGTGCGCCGGTCTCTCCCAGGACAGGCACAAACACGCACCTCAAAGCTGTTCCGTCCCAGTAGATT	http://www.sanger.ac.uk/perl/genetics/CGP/cosmic?action=mut_summary&id=43674
TP53	NM_000546	43675	c.457C>T	p.P153S	-	17:7578473-7578473	CHP2_TP53_4	CCAGCCCCAGCTGCTCACCATCGCTATCTGAGCAGCGCTCATGGTGGGGGCAGCGCCTCACAACCTCCGTCATGTGCTGTGACTGCTTGTAGATGGCCATGGCGCGGACGCGGGTGCCGGGCGGGGGTGTG	http://www.sanger.ac.uk/perl/genetics/CGP/cosmic?action=mut_summary&id=43675
TP53	NM_000546	43678	c.305C>T	p.T102I	-	17:7579382-7579382	CHP2_TP53_2	GCCCAGACGGAAACCGTAGCTGCCCTGGTAGGTTTTCTGGGAAGGGACAGAAGATGACAGGGGCCAGGAGGGGGCTGGTGCAGGGGCCGCCGGTGTAGGAGCTGCTGGTGCAGGGGCCACGGGGGGAGCAGCCTC	http://www.sanger.ac.uk/perl/genetics/CGP/cosmic?action=mut_summary&id=43678
[truncated: 1,399 more rows]
