# Supplementary material for: Identification of Circulating Genomic and Metabolic Biomarkers in Intrahepatic Cholangiocarcinoma
Source: Cancers (Basel). 2019 Nov 28;11(12):1895. doi: 10.3390/cancers11121895 (PMC6966597; doi:10.3390/cancers11121895)
Supplement: Supplementary file 1 [file cancers-11-01895-s001.zip › ICC_ctDNA_Cancers_Supplementary Table 4_Identified metabolite feature peak EIC intensities.xlsx]

## Sheet: ICA_updated Polish control vs I
Sample	Patient 2_1	Patient 2_2	Patient 2_3	Patient 4_1	Patient 3_1	Patient 3_2	Patient 1_1	Patient 1_2	Control 1	Control 2	Control 3	Control 4	Control 5
Label	ICC patients	ICC patients	ICC patients	ICC patients	ICC patients	ICC patients	ICC patients	ICC patients	Healthy controls	Healthy controls	Healthy controls	Healthy controls	Healthy controls
2,3-Diphosphoglyceric acid	1449.83	462.283	1008.44	104.175	124.107	1164.93	230.425	900.937	1557.07	1830.6	320.273	819.002	1849.52
2,5-dihydroxybenzoic acid	80.9318	90.5818	62.4091	91.0444	70.4151	63.9408	169.204	98.2113	319.867	192.484	99.2249	144.226	195.765
2-Hydroxybutyric acid	78482.6	53098	29026	30606.9	21807.4	60368.1	23505.7	27664	79558.1	51829.4	19095.2	25308	36127.3
2-Hydroxyglutarate	1920.37	3279.6	1879.67	1787.88	22605.3	44787.6	5371.42	1008.34	2632.41	2416.57	2135.4	2655.95	3487.09
2-Isopropylmalic acid	364.562	340.173	402.424	358.565	325.5	355.617	307.117	369.341	274.967	259.633	202.845	199.709	275.107
2-Ketobutyric acid	2270.76	1676	1530.3	1992.41	1766.44	2126.98	1943.97	1521.37	3771.2	3181.75	2707.68	2979.5	2995.34
2-Oxoglutaric acid	7870.86	18252	11335.4	10770.7	14853.7	16693.1	7548.01	6232.04	15216.7	9678.67	8988.12	9215.63	9160.83
2-Phosphoglyceric acid	4092.65	467.368	422.217	488.276	1272.88	2336.35	263.318	531.179	2516.91	2819.82	1212.1	1714.3	863.115
3,3-Dimethylglutaric acid	274.506	301.409	200.629	334.162	288.217	288.172	290.931	286.106	384.867	384.702	254.133	289.671	371.605
3-Hydroxymethylglutaric acid	1445.24	1267.81	800.728	1524.26	422.894	679.466	318.101	171.257	1005.4	260.355	192.279	184.937	325.037
4-Hydroxyphenylpyruvic acid	271.122	527.495	318.512	261.964	251.823	215.883	190.697	119.535	325.143	324.174	197.158	261.901	324.572
4-Hydroxyproline	1192.05	1552.5	940.106	1572.36	969.022	1015.54	734.643	809.003	1084.34	1208.88	1157.85	1584.08	1273.57
5-Methoxyindoleacetate	1311.5	1105.41	669.539	1195.81	1066.49	920.713	1224.79	641.869	1427.32	2243.98	1302.7	1636.99	2122.33
Adenosine monophosphate	136.929	0	9.46251	41.5681	131.833	264.133	0	67.809	442.344	243.183	162.841	118.568	681.254
Adenosine triphosphate	472.169	119.073	142.157	99.1909	55.6904	215.377	167.806	407.869	2137.23	2547.03	1463.6	1793.62	12853.7
Adipate semialdehyde	57282.5	27633.1	16066.1	40632.9	62459.6	52493.1	58975.2	61118.1	121313	96527.7	74512.3	102279	142620
Arabinonic acid	8048.36	10292.1	5478.07	7520.85	4411.59	3557.84	4833.43	2555.79	7017.5	11624.8	8109.51	7526.73	8173.02
Ascorbic acid	105.776	64.0816	36.7728	131.34	38.513	32.5577	42.0552	41.3961	109.702	58.7014	74.2412	89.2385	76.1008
Aspartic acid	18917	32435.9	26500	13391	16033.6	18211.9	35083.3	24157.2	21487.8	22303.3	23678.1	28171.6	39694.5
Beta-Alanine	126.71	165.561	111.045	141.11	118.905	127.213	81.0232	75.689	92.7435	82.1213	93.2932	107.557	93.786
Beta-Citryl-L-glutamic acid	935.691	1147.32	793.018	1223.18	763.157	1291.17	571.576	311.392	638.964	700.861	571.852	627.63	1471.14
Cinnamoylglycine	0	3.89745	1.98724	0	2.73474	0	26.0556	4.45534	180.545	504.372	119.435	33.9661	137.939
cis-Aconitic acid	9284.73	8919.7	6652.84	8723.5	9555.29	8284.71	6593	5528.34	10706.3	9381.49	6354.88	6479.87	6315.97
Citric acid	345004	325229	267933	304235	290823	315418	252083	316741	692825	554213	468451	414038	392408
Dehydroquinate	626.781	471.547	223.057	591.494	415.219	386.048	297.43	209.429	524.901	606.042	648.587	490.982	819.038
dGMP	484.077	40.5518	36.5015	60.6946	85.1429	195.467	43.1105	234.677	1798.33	1476.83	476.653	480.144	3400.43
Dihydroxyacetone	1546.46	1514.02	1439.24	1484.53	1738.94	1365.54	1520.16	1554.21	2175.64	2240.22	1958.35	1879.15	2538.44
Fructose	15114	16743.2	10103.9	14676.6	18048.9	18007	9053.28	6171.74	14647.2	16650.6	11497.9	7701.47	18584.3
Fumaric acid	267.042	620.867	464.9	570.874	829.234	821.177	264.142	306.137	680.562	458.903	471.58	556.829	566.654
Galactaric acid	4164.93	4450.6	3072.78	4146.04	5782	2366.27	11052.1	3104.23	20300.2	28426	35626.9	42329.1	60132.6
Galacturonic acid	110.76	77.5885	29.56	109.038	92.8896	44.0471	103.08	46.4271	135.898	127.278	121.843	111.269	112.227
Gamma-delta-Dioxovaleric acid	42.3462	58.7372	44.6978	59.6522	51.051	58.2603	61.0309	52.5317	403.076	276.138	362.369	233.08	196.475
Gluconic acid	30996.1	28097.7	15368.6	27569.9	18181.2	36193.1	7725.68	7215.83	12673.2	17197.2	13620.2	16329.3	15160
Glucose	16977.9	16232.6	13786.9	14552.2	15253.9	7768.94	14474.8	13640.9	40730.8	38600.2	32838.9	30490.8	36075.8
Glucuronic acid	7076.05	14115.4	8385.55	9987.75	4062.46	7073.36	2018.25	1745.25	3574.26	3824.69	2145.68	3001.23	3009.26
Glutaconic acid	1266.28	1277.04	793.667	1061.09	1299.58	1130.99	940.569	591.859	1111.56	1173.59	748.066	772.313	765.346
Glutamic acid	3348.44	1982.24	2453.46	3398.32	2591.33	2876.88	963.587	684.333	671.543	845.393	1000.79	669.76	1208.05
Glutaric acid	565.412	644.224	504.443	626.868	567.101	583.354	527.881	522.297	837.076	823.938	570.943	637.613	765.969
Glyceric acid	9912.98	9635.68	7140.59	9129.73	15136	15736.6	10134.9	8427.21	17323.7	23552.9	23761	20953.4	24402.3
Glycerol	8446.8	8685.24	9538.99	8560.36	11680.4	10822.5	9973.24	10571.9	10695	13405.4	8029.65	7453.07	19028.9
Glycerol 3-phosphate	1062.27	479.626	369.688	621.267	568.477	929.524	466.183	644.668	1993.22	2756	1129.57	1974.92	1544.04
Glycolic acid	3172.09	2843.96	2359.65	2361.11	2650.34	2567.97	2282.81	2045.28	4183.35	4342.22	4805.09	5039.82	5653.45
Glyoxylic acid	277.781	249.87	259.257	282.626	282.448	228.686	262.85	248.258	561.262	682.76	564.811	548.73	695.928
Hippuric acid	3435.11	3862.78	1843.34	9576.72	2940.55	2072.08	5781.62	2031.07	11823.7	20394	11756.6	2011.59	20558.3
Homovanillic acid	3424.22	6623.01	4169.54	3650.12	3740.6	4475.64	2410.01	1288.03	2172.25	1628.75	1198.25	2327.67	2826.52
Indoleacetic acid	91.47	124.629	77.6544	75.4335	259.237	171.789	202.941	598.625	485.621	486.785	316.335	309.488	615.783
Inosine monophosphate	5.9917	0.712478	0	1.75803	10.9722	7.21455	1.41333	3.54962	51.5318	585.246	245.422	148.822	218.383
Lactic acid	532866	630794	373516	541344	1.16945e+06	1.42892e+06	232154	404848	424193	458710	514593	315453	617949
Lactose	1211.53	2244.21	1741.22	5790.48	1667.12	270.114	1058.06	1314.61	704.28	1548.64	757.635	304.479	2114.8
Malic acid	6663.58	14374.3	6520.4	8032.52	15494.2	17599.2	5306.85	6150.23	10770.7	7604.15	5709.07	6270.13	9039.51
Methyl beta-D-glucopyranoside	948.733	640.954	269.755	368.837	23.1125	350.588	115.41	286.419	1544.39	1371.32	7.66473	118.132	620.146
Methylglutaric acid	1454.51	1475.48	1370.42	1568.76	1540.53	1445.15	1449.1	1418.46	1859.11	1658.86	1255.58	1285.15	1645.56
Methylisocitric acid	815.431	1288.74	933.251	931.388	786.134	797.788	540.388	340.468	1161.88	1132.14	650.634	855.661	1105.9
N-Acetylaspartylglutamic acid	73.1579	110.135	81.2288	87.3159	87.0398	200.983	43.1617	48.9292	149.713	211.803	151.145	174.774	190.923
N-Acetylglutamic acid	0	350.611	103.364	122.238	478.546	415.058	415.836	124.148	156.849	273.835	116.753	259.679	241.746
N-Acetyl-L-aspartic acid	741.968	1645.7	824.347	882.687	819.178	1366.03	835.308	406.612	854.463	1230.37	1832.38	1868.12	1587.46
N-Acetyl-L-methionine	55.7147	47.2859	25.313	60.1485	62.7293	99.6345	37.2688	24.2198	76.3414	68.0731	73.2083	71.7131	71.6956
N-Acetyl-L-phenylalanine	197.692	157.829	150.933	177.062	39.1364	37.1251	56.3327	39.1767	16.8204	20.8016	5.33649	13.3844	26.5571
N-Acetylneuraminic acid (sialic acid)	16367.4	16451.4	8111.87	13888.2	11885.1	11759.2	3238.49	3475.9	5167.33	6689.2	5023.26	5878.5	8266.29
N-Acetylvaline	15.3351	124.303	87.0086	25.3918	34.4952	34.7131	4.41252	37.6207	14.5313	17.255	23.7398	10.4744	13.1194
Orotic acid	2170.91	2511.46	1742.72	2320.64	107.492	54.2254	31.9322	25.8531	47.6927	15.2274	26.0612	52.2776	51.2507
Orotidine	10554.8	11342.4	6293.76	16683.7	261.736	257.071	107.087	14.0009	611.069	659.911	107.24	75.9253	91.5029
Oxalic acid	1474.84	1228.99	1061.11	1299.79	2306.79	1478.95	4377.48	1504.21	9709.46	9622.73	10752.9	11971.6	11012.2
Pantothenic acid	963.523	765.745	549.916	708.011	515.526	441.105	479.939	498.299	720.152	872.12	558.728	776.789	808.903
Phenylpyruvic acid	288.349	270.241	267.117	261.711	273.415	223.197	233.296	202.535	319.098	362.096	265.809	234.053	304.236
Protocatechuic acid	105.306	154.178	112.004	167.091	102.868	98.9112	165.174	180.585	167.244	222.621	256.189	7419.25	146.624
Pyroglutamic acid	18947.3	16052.8	8869.98	20472.6	24190.3	25145.6	12060.2	11540.6	18935.7	18801.3	17531.9	18343.1	19656.7
Pyruvic acid	18975.5	18118.5	10534.9	18695.5	29187.1	33533.1	9693.27	11589.3	30001.7	32088.5	23895.7	19086	24647
Quinic acid	3738.82	222.699	107.41	536.512	1822.61	914.35	3071.52	281.241	643.1	702.917	319.026	619.265	2598.98
Quinolinic acid	627.031	1186.92	861.406	1628.07	444.684	681.273	215.001	114.754	366.851	367.07	215.756	340.18	334.447
Sorbitol	7267.52	5372.92	4160.55	4274.89	7937.83	2687.93	5133.65	4068.94	9889.73	9555.22	9154.72	10971.1	9798.2
Succinic acid	2677.87	4391.05	2981.34	3612.84	5409.62	4698.37	2852.11	2716.59	6712.27	6125.84	4443.24	3873.11	6039.66
Succinic acid semialdehyde	1509.73	3063.68	2080.75	2036	2571.79	2914.98	1339.1	1253.82	2622.95	1840.7	1753.8	2035.53	1836.85
Taurine	17798.9	22297.2	14818.8	14637.6	12149.9	18831.9	6806.91	11380.8	24870.4	26276.7	22317.6	22672.5	39235
Threitol	100.974	149.604	116.908	140.43	76.0225	57.8395	95.5828	63.6831	100.118	91.7176	81.7643	75.8583	117.16
Uracil	106.634	88.4447	94.7119	111.059	107.522	88.788	79.9671	98.9969	43.8674	8.72864	28.8996	40.1299	39.7183
Uric acid	114810	85015.2	60805.6	116037	211393	165629	191780	256244	309340	292107	261603	324132	361524
Uridine	1912.32	1166.62	767.659	2346.11	1186.48	1139.14	1318.1	1120.25	2537.44	1068.83	1519.43	2404.66	1779.22
Xylitol	331.027	433.303	316.707	401.308	197.284	133.424	183.686	145.796	333.968	358.039	274.704	229.123	354.705
Xylulose	3499.95	4439.53	2580.99	4230.08	1719.96	1969.87	2788.27	817.978	1420.71	2650.88	1393.77	1485.02	1948.96
